# Supplementary material for: A Computational Model of Liver Iron Metabolism
Source: PLoS Comput Biol. 2013 Nov 7;9(11):e1003299. doi: 10.1371/journal.pcbi.1003299 (PMC3820522; doi:10.1371/journal.pcbi.1003299)
Supplement: Model S1 — Model in SBML format. This SBML l2v4 file encodes the model described in the text and can be loaded into any SBML-compatible software. (ZIP) [file pcbi.1003299.s001.zip]

Archive with 1 entries (1 files):
- MitchellMendesLiverIron.xml
