# Supplementary material for: A Computational Model of Liver Iron Metabolism
Source: PLoS Comput Biol. 2013 Nov 7;9(11):e1003299. doi: 10.1371/journal.pcbi.1003299 (PMC3820522; doi:10.1371/journal.pcbi.1003299)
Supplement: Model S1 — Model in SBML format. This SBML l2v4 file encodes the model described in the text and can be loaded into any SBML-compatible software. (ZIP) [file pcbi.1003299.s001.zip › MitchellMendesLiverIron.xml]

<?xml version="1.0" encoding="UTF-8"?>
<!-- Created by COPASI version 4.10 (Build 55) on 2013-09-19 22:09 with libSBML version 5.8.0. -->
<sbml xmlns="http://www.sbml.org/sbml/level2/version4" level="2" version="4">
  <model metaid="COPASI1" id="Model_1" name="Computational Model of Human Hepatocyte Iron Metabolism">
    <notes>
      <body xmlns="http://www.w3.org/1999/xhtml">
        <p>
          <b>Computational Model of Human Hepatocyte Iron Metabolism</b> created by Simon Mitchell and Pedro Mendes. Manchester Institute of Biotechnology, University of Manchester, UK.</p>
        <p>Published in Mitchell &amp; Mendes (2013) A computational model of liver iron metabolism. <i>PLOS Computational Biology</i> in press <a href="http://dx.doi.org/10.1371/journal.pcbi.1003299">doi:10.1371/journal.pcbi.1003299</a>; and in  <a href="http://arxiv.org/abs/1308.5826">arXiv:1308.5826 [q-bio.MN]</a>
    </p>
    <span style="font-size:0.75em">
      <p>This model is released under the CC zero license</p>
      <p xmlns:dct="http://purl.org/dc/terms/" xmlns:vcard="http://www.w3.org/2001/vcard-rdf/3.0#">
        <a rel="license" href="http://creativecommons.org/publicdomain/zero/1.0/">
          <img src="http://i.creativecommons.org/p/zero/1.0/88x31.png" style="border-style: none;" alt="CC0"/>
        </a>
        <br/>
	  To the extent possible under law,
	  <span resource="[_:publisher]" rel="dct:publisher">
          <span property="dct:title">Simon Mitchell</span> and <span property="dct:title">Pedro Mendes</span>
      </span>
	    have waived all copyright and related or neighboring rights to
	    &quot;<span property="dct:title">Computational Model of Human Hepatocyte Iron Metabolism</span>.&quot;
	    This work is published from:
	    <span property="vcard:Country" datatype="dct:ISO3166" content="GB" about="[_:publisher]">
	      United Kingdom</span>.
  </p>
  </span>
</body>
</notes><annotation>
  <rdf:RDF xmlns:rdf="http://www.w3.org/1999/02/22-rdf-syntax-ns#" xmlns:dc="http://purl.org/dc/elements/1.1/" xmlns:dcterms="http://purl.org/dc/terms/" xmlns:vCard="http://www.w3.org/2001/vcard-rdf/3.0#" xmlns:bqbiol="http://biomodels.net/biology-qualifiers/" xmlns:bqmodel="http://biomodels.net/model-qualifiers/">
    <rdf:Description rdf:about="#COPASI1">
      <bqbiol:isPartOf>
        <rdf:Bag>
          <rdf:li rdf:resource="urn:miriam:go:GO:0055072"/>
        </rdf:Bag>
      </bqbiol:isPartOf>
      <bqbiol:isPartOf>
        <rdf:Bag>
          <rdf:li rdf:resource="urn:miriam:taxonomy:9606"/>
        </rdf:Bag>
      </bqbiol:isPartOf>
      <bqbiol:isDescribedBy>
        <rdf:Bag>
          <rdf:li rdf:resource="urn:miriam:arxiv:1308.5826"/>
        </rdf:Bag>
      </bqbiol:isDescribedBy>
      <bqbiol:isDescribedBy>
        <rdf:Bag>
          <rdf:li rdf:resource="urn:miriam:doi:10.1371/journal.pcbi.1003299"/>
        </rdf:Bag>
      </bqbiol:isDescribedBy>
    </rdf:Description>
  </rdf:RDF>
  <COPASI xmlns="http://www.copasi.org/static/sbml">
    <rdf:RDF xmlns:CopasiMT="http://www.copasi.org/RDF/MiriamTerms#" xmlns:dcterms="http://purl.org/dc/terms/" xmlns:rdf="http://www.w3.org/1999/02/22-rdf-syntax-ns#" xmlns:vCard="http://www.w3.org/2001/vcard-rdf/3.0#">
      <rdf:Description rdf:about="#COPASI1">
        <dcterms:bibliographicCitation>
          <rdf:Description>
            <dcterms:description>A Computational Model of Liver Iron Metabolism</dcterms:description>
            <CopasiMT:isDescribedBy rdf:resource="urn:miriam:arxiv:1308.5826"/>
          </rdf:Description>
        </dcterms:bibliographicCitation>
        <dcterms:bibliographicCitation>
          <rdf:Description>
            <CopasiMT:isDescribedBy rdf:resource="urn:miriam:doi:10.1371/journal.pcbi.1003299"/>
          </rdf:Description>
        </dcterms:bibliographicCitation>
        <dcterms:created>
          <rdf:Description>
            <dcterms:W3CDTF>2010-06-08T09:32:21Z</dcterms:W3CDTF>
          </rdf:Description>
        </dcterms:created>
        <dcterms:creator>
          <rdf:Description>
            <vCard:EMAIL>Simon.Mitchell@postgrad.manchester.ac.uk</vCard:EMAIL>
            <vCard:N>
              <rdf:Description>
                <vCard:Family>Mitchell</vCard:Family>
                <vCard:Given>Simon</vCard:Given>
              </rdf:Description>
            </vCard:N>
            <vCard:ORG>
              <rdf:Description>
                <vCard:Orgname>Manchester Institute of Biotechnology</vCard:Orgname>
              </rdf:Description>
            </vCard:ORG>
          </rdf:Description>
        </dcterms:creator>
        <dcterms:creator>
          <rdf:Description>
            <vCard:EMAIL>Pedro.Mendes@manchester.ac.uk</vCard:EMAIL>
            <vCard:N>
              <rdf:Description>
                <vCard:Family>Mendes</vCard:Family>
                <vCard:Given>Pedro</vCard:Given>
              </rdf:Description>
            </vCard:N>
            <vCard:ORG>
              <rdf:Description>
                <vCard:Orgname>Manchester Institute of Biotechnology</vCard:Orgname>
              </rdf:Description>
            </vCard:ORG>
          </rdf:Description>
        </dcterms:creator>
        <CopasiMT:isPartOf rdf:resource="urn:miriam:go:GO:0055072"/>
        <CopasiMT:isPartOf rdf:resource="urn:miriam:taxonomy:9606"/>
      </rdf:Description>
    </rdf:RDF>
  </COPASI>
</annotation><listOfFunctionDefinitions>
  <functionDefinition metaid="COPASI70" id="function_5" name="Constant flux (irreversible)">
    <annotation>
      <COPASI xmlns="http://www.copasi.org/static/sbml">
        <rdf:RDF xmlns:dcterms="http://purl.org/dc/terms/" xmlns:rdf="http://www.w3.org/1999/02/22-rdf-syntax-ns#">
          <rdf:Description rdf:about="#COPASI70">
            <dcterms:created>
              <rdf:Description>
                <dcterms:W3CDTF>2012-06-25T12:41:50Z</dcterms:W3CDTF>
              </rdf:Description>
            </dcterms:created>
          </rdf:Description>
        </rdf:RDF>
      </COPASI>
    </annotation>
    <math xmlns="http://www.w3.org/1998/Math/MathML">
      <lambda>
        <bvar>
          <ci> v </ci>
        </bvar>
        <ci> v </ci>
      </lambda>
    </math>
  </functionDefinition>
  <functionDefinition metaid="COPASI71" id="function_10" name="Henri-Michaelis-Menten (irreversible)">
    <annotation>
      <COPASI xmlns="http://www.copasi.org/static/sbml">
        <rdf:RDF xmlns:dcterms="http://purl.org/dc/terms/" xmlns:rdf="http://www.w3.org/1999/02/22-rdf-syntax-ns#">
          <rdf:Description rdf:about="#COPASI71">
            <dcterms:created>
              <rdf:Description>
                <dcterms:W3CDTF>2011-11-30T15:30:26Z</dcterms:W3CDTF>
              </rdf:Description>
            </dcterms:created>
          </rdf:Description>
        </rdf:RDF>
      </COPASI>
    </annotation>
    <math xmlns="http://www.w3.org/1998/Math/MathML">
      <lambda>
        <bvar>
          <ci> substrate </ci>
        </bvar>
        <bvar>
          <ci> Km </ci>
        </bvar>
        <bvar>
          <ci> V </ci>
        </bvar>
        <apply>
          <divide/>
          <apply>
            <times/>
            <ci> V </ci>
            <ci> substrate </ci>
          </apply>
          <apply>
            <plus/>
            <ci> Km </ci>
            <ci> substrate </ci>
          </apply>
        </apply>
      </lambda>
    </math>
  </functionDefinition>
  <functionDefinition metaid="COPASI72" id="function_2" name="Hill Function -&gt; [1]">
    <annotation>
      <COPASI xmlns="http://www.copasi.org/static/sbml">
        <rdf:RDF xmlns:dcterms="http://purl.org/dc/terms/" xmlns:rdf="http://www.w3.org/1999/02/22-rdf-syntax-ns#">
          <rdf:Description rdf:about="#COPASI72">
            <dcterms:created>
              <rdf:Description>
                <dcterms:W3CDTF>2010-06-08T10:16:14Z</dcterms:W3CDTF>
              </rdf:Description>
            </dcterms:created>
          </rdf:Description>
        </rdf:RDF>
      </COPASI>
    </annotation>
    <math xmlns="http://www.w3.org/1998/Math/MathML">
      <lambda>
        <bvar>
          <ci> a </ci>
        </bvar>
        <bvar>
          <ci> n </ci>
        </bvar>
        <bvar>
          <ci> K </ci>
        </bvar>
        <bvar>
          <ci> M </ci>
        </bvar>
        <apply>
          <divide/>
          <apply>
            <times/>
            <ci> a </ci>
            <apply>
              <power/>
              <ci> M </ci>
              <ci> n </ci>
            </apply>
          </apply>
          <apply>
            <plus/>
            <apply>
              <power/>
              <ci> K </ci>
              <ci> n </ci>
            </apply>
            <apply>
              <power/>
              <ci> M </ci>
              <ci> n </ci>
            </apply>
          </apply>
        </apply>
      </lambda>
    </math>
  </functionDefinition>
  <functionDefinition metaid="COPASI73" id="function_9" name="Hill expression">
    <annotation>
      <COPASI xmlns="http://www.copasi.org/static/sbml">
        <rdf:RDF xmlns:dcterms="http://purl.org/dc/terms/" xmlns:rdf="http://www.w3.org/1999/02/22-rdf-syntax-ns#">
          <rdf:Description rdf:about="#COPASI73">
            <dcterms:created>
              <rdf:Description>
                <dcterms:W3CDTF>2011-10-17T10:44:19Z</dcterms:W3CDTF>
              </rdf:Description>
            </dcterms:created>
          </rdf:Description>
        </rdf:RDF>
      </COPASI>
    </annotation>
    <math xmlns="http://www.w3.org/1998/Math/MathML">
      <lambda>
        <bvar>
          <ci> a </ci>
        </bvar>
        <bvar>
          <ci> M </ci>
        </bvar>
        <bvar>
          <ci> K </ci>
        </bvar>
        <apply>
          <times/>
          <ci> a </ci>
          <apply>
            <divide/>
            <ci> M </ci>
            <apply>
              <plus/>
              <ci> K </ci>
              <ci> M </ci>
            </apply>
          </apply>
        </apply>
      </lambda>
    </math>
  </functionDefinition>
  <functionDefinition metaid="COPASI74" id="function_3" name="Hill Function -| [1]">
    <annotation>
      <COPASI xmlns="http://www.copasi.org/static/sbml">
        <rdf:RDF xmlns:dcterms="http://purl.org/dc/terms/" xmlns:rdf="http://www.w3.org/1999/02/22-rdf-syntax-ns#">
          <rdf:Description rdf:about="#COPASI74">
            <dcterms:created>
              <rdf:Description>
                <dcterms:W3CDTF>2010-06-08T10:15:15Z</dcterms:W3CDTF>
              </rdf:Description>
            </dcterms:created>
          </rdf:Description>
        </rdf:RDF>
      </COPASI>
    </annotation>
    <math xmlns="http://www.w3.org/1998/Math/MathML">
      <lambda>
        <bvar>
          <ci> a </ci>
        </bvar>
        <bvar>
          <ci> M </ci>
        </bvar>
        <bvar>
          <ci> n </ci>
        </bvar>
        <bvar>
          <ci> K </ci>
        </bvar>
        <apply>
          <times/>
          <ci> a </ci>
          <apply>
            <minus/>
            <cn> 1 </cn>
            <apply>
              <divide/>
              <apply>
                <power/>
                <ci> M </ci>
                <ci> n </ci>
              </apply>
              <apply>
                <plus/>
                <apply>
                  <power/>
                  <ci> K </ci>
                  <ci> n </ci>
                </apply>
                <apply>
                  <power/>
                  <ci> M </ci>
                  <ci> n </ci>
                </apply>
              </apply>
            </apply>
          </apply>
        </apply>
      </lambda>
    </math>
  </functionDefinition>
  <functionDefinition metaid="COPASI75" id="function_7" name="Biochemical Hill Function -&gt; (workaround) [1]">
    <annotation>
      <COPASI xmlns="http://www.copasi.org/static/sbml">
        <rdf:RDF xmlns:dcterms="http://purl.org/dc/terms/" xmlns:rdf="http://www.w3.org/1999/02/22-rdf-syntax-ns#">
          <rdf:Description rdf:about="#COPASI75">
            <dcterms:created>
              <rdf:Description>
                <dcterms:W3CDTF>2011-09-15T11:32:37Z</dcterms:W3CDTF>
              </rdf:Description>
            </dcterms:created>
          </rdf:Description>
        </rdf:RDF>
      </COPASI>
    </annotation>
    <math xmlns="http://www.w3.org/1998/Math/MathML">
      <lambda>
        <bvar>
          <ci> a </ci>
        </bvar>
        <bvar>
          <ci> M </ci>
        </bvar>
        <bvar>
          <ci> n </ci>
        </bvar>
        <bvar>
          <ci> K </ci>
        </bvar>
        <bvar>
          <ci> L </ci>
        </bvar>
        <apply>
          <times/>
          <ci> a </ci>
          <apply>
            <divide/>
            <apply>
              <power/>
              <ci> M </ci>
              <ci> n </ci>
            </apply>
            <apply>
              <plus/>
              <apply>
                <power/>
                <ci> K </ci>
                <ci> n </ci>
              </apply>
              <apply>
                <power/>
                <ci> M </ci>
                <ci> n </ci>
              </apply>
            </apply>
          </apply>
          <ci> L </ci>
        </apply>
      </lambda>
    </math>
  </functionDefinition>
  <functionDefinition metaid="COPASI76" id="function_4" name="Biochemical Hill Function -| (workaround) [1]">
    <annotation>
      <COPASI xmlns="http://www.copasi.org/static/sbml">
        <rdf:RDF xmlns:dcterms="http://purl.org/dc/terms/" xmlns:rdf="http://www.w3.org/1999/02/22-rdf-syntax-ns#">
          <rdf:Description rdf:about="#COPASI76">
            <dcterms:created>
              <rdf:Description>
                <dcterms:W3CDTF>2011-09-19T13:11:46Z</dcterms:W3CDTF>
              </rdf:Description>
            </dcterms:created>
          </rdf:Description>
        </rdf:RDF>
      </COPASI>
    </annotation>
    <math xmlns="http://www.w3.org/1998/Math/MathML">
      <lambda>
        <bvar>
          <ci> a </ci>
        </bvar>
        <bvar>
          <ci> M </ci>
        </bvar>
        <bvar>
          <ci> n </ci>
        </bvar>
        <bvar>
          <ci> K </ci>
        </bvar>
        <bvar>
          <ci> L </ci>
        </bvar>
        <apply>
          <times/>
          <ci> a </ci>
          <apply>
            <minus/>
            <cn> 1 </cn>
            <apply>
              <divide/>
              <apply>
                <power/>
                <ci> M </ci>
                <ci> n </ci>
              </apply>
              <apply>
                <plus/>
                <apply>
                  <power/>
                  <ci> K </ci>
                  <ci> n </ci>
                </apply>
                <apply>
                  <power/>
                  <ci> M </ci>
                  <ci> n </ci>
                </apply>
              </apply>
            </apply>
          </apply>
          <ci> L </ci>
        </apply>
      </lambda>
    </math>
  </functionDefinition>
  <functionDefinition metaid="COPASI77" id="function_8" name="Kloss Hill [1] [1]">
    <annotation>
      <COPASI xmlns="http://www.copasi.org/static/sbml">
        <rdf:RDF xmlns:dcterms="http://purl.org/dc/terms/" xmlns:rdf="http://www.w3.org/1999/02/22-rdf-syntax-ns#">
          <rdf:Description rdf:about="#COPASI77">
            <dcterms:created>
              <rdf:Description>
                <dcterms:W3CDTF>2011-11-15T11:45:33Z</dcterms:W3CDTF>
              </rdf:Description>
            </dcterms:created>
          </rdf:Description>
        </rdf:RDF>
      </COPASI>
    </annotation>
    <math xmlns="http://www.w3.org/1998/Math/MathML">
      <lambda>
        <bvar>
          <ci> S </ci>
        </bvar>
        <bvar>
          <ci> kloss </ci>
        </bvar>
        <bvar>
          <ci> FT1 </ci>
        </bvar>
        <bvar>
          <ci> FT </ci>
        </bvar>
        <apply>
          <times/>
          <ci> S </ci>
          <ci> kloss </ci>
          <apply>
            <plus/>
            <cn> 1 </cn>
            <apply>
              <divide/>
              <apply>
                <times/>
                <cn> 0.048 </cn>
                <apply>
                  <divide/>
                  <ci> FT1 </ci>
                  <ci> FT </ci>
                </apply>
              </apply>
              <apply>
                <plus/>
                <cn> 1 </cn>
                <apply>
                  <divide/>
                  <ci> FT1 </ci>
                  <ci> FT </ci>
                </apply>
              </apply>
            </apply>
          </apply>
        </apply>
      </lambda>
    </math>
  </functionDefinition>
  <functionDefinition metaid="COPASI78" id="function_12" name="Mass Action Ferritin [2] [1]">
    <annotation>
      <COPASI xmlns="http://www.copasi.org/static/sbml">
        <rdf:RDF xmlns:dcterms="http://purl.org/dc/terms/" xmlns:rdf="http://www.w3.org/1999/02/22-rdf-syntax-ns#">
          <rdf:Description rdf:about="#COPASI78">
            <dcterms:created>
              <rdf:Description>
                <dcterms:W3CDTF>2012-02-08T14:02:59Z</dcterms:W3CDTF>
              </rdf:Description>
            </dcterms:created>
          </rdf:Description>
        </rdf:RDF>
      </COPASI>
    </annotation>
    <math xmlns="http://www.w3.org/1998/Math/MathML">
      <lambda>
        <bvar>
          <ci> K </ci>
        </bvar>
        <bvar>
          <ci> FT1 </ci>
        </bvar>
        <bvar>
          <ci> FT </ci>
        </bvar>
        <bvar>
          <ci> S </ci>
        </bvar>
        <apply>
          <times/>
          <ci> K </ci>
          <apply>
            <divide/>
            <ci> FT1 </ci>
            <ci> FT </ci>
          </apply>
          <ci> S </ci>
        </apply>
      </lambda>
    </math>
  </functionDefinition>
  <functionDefinition metaid="COPASI79" id="function_1" name="Biochemical Hill Function General [1]">
    <annotation>
      <COPASI xmlns="http://www.copasi.org/static/sbml">
        <rdf:RDF xmlns:dcterms="http://purl.org/dc/terms/" xmlns:rdf="http://www.w3.org/1999/02/22-rdf-syntax-ns#">
          <rdf:Description rdf:about="#COPASI79">
            <dcterms:created>
              <rdf:Description>
                <dcterms:W3CDTF>2012-05-02T16:21:10Z</dcterms:W3CDTF>
              </rdf:Description>
            </dcterms:created>
          </rdf:Description>
        </rdf:RDF>
      </COPASI>
    </annotation>
    <math xmlns="http://www.w3.org/1998/Math/MathML">
      <lambda>
        <bvar>
          <ci> a </ci>
        </bvar>
        <bvar>
          <ci> M </ci>
        </bvar>
        <bvar>
          <ci> n </ci>
        </bvar>
        <bvar>
          <ci> K </ci>
        </bvar>
        <bvar>
          <ci> S </ci>
        </bvar>
        <apply>
          <times/>
          <ci> a </ci>
          <apply>
            <divide/>
            <apply>
              <power/>
              <ci> M </ci>
              <ci> n </ci>
            </apply>
            <apply>
              <plus/>
              <apply>
                <power/>
                <ci> K </ci>
                <ci> n </ci>
              </apply>
              <apply>
                <power/>
                <ci> M </ci>
                <ci> n </ci>
              </apply>
            </apply>
          </apply>
          <ci> S </ci>
        </apply>
      </lambda>
    </math>
  </functionDefinition>
  <functionDefinition metaid="COPASI80" id="function_6" name="Henri-Michaelis-Menten kcat (irreversible) [1] [1]">
    <annotation>
      <COPASI xmlns="http://www.copasi.org/static/sbml">
        <rdf:RDF xmlns:dcterms="http://purl.org/dc/terms/" xmlns:rdf="http://www.w3.org/1999/02/22-rdf-syntax-ns#">
          <rdf:Description rdf:about="#COPASI80">
            <dcterms:created>
              <rdf:Description>
                <dcterms:W3CDTF>2011-10-17T12:05:53Z</dcterms:W3CDTF>
              </rdf:Description>
            </dcterms:created>
          </rdf:Description>
        </rdf:RDF>
      </COPASI>
    </annotation>
    <math xmlns="http://www.w3.org/1998/Math/MathML">
      <lambda>
        <bvar>
          <ci> E </ci>
        </bvar>
        <bvar>
          <ci> C </ci>
        </bvar>
        <bvar>
          <ci> S </ci>
        </bvar>
        <bvar>
          <ci> K </ci>
        </bvar>
        <apply>
          <divide/>
          <apply>
            <times/>
            <ci> E </ci>
            <ci> C </ci>
            <ci> S </ci>
          </apply>
          <apply>
            <plus/>
            <ci> K </ci>
            <ci> S </ci>
          </apply>
        </apply>
      </lambda>
    </math>
  </functionDefinition>
  <functionDefinition metaid="COPASI81" id="function_11" name="Hepc Expression 7 [1] [1]">
    <annotation>
      <COPASI xmlns="http://www.copasi.org/static/sbml">
        <rdf:RDF xmlns:dcterms="http://purl.org/dc/terms/" xmlns:rdf="http://www.w3.org/1999/02/22-rdf-syntax-ns#">
          <rdf:Description rdf:about="#COPASI81">
            <dcterms:created>
              <rdf:Description>
                <dcterms:W3CDTF>2012-08-20T14:04:11Z</dcterms:W3CDTF>
              </rdf:Description>
            </dcterms:created>
          </rdf:Description>
        </rdf:RDF>
      </COPASI>
    </annotation>
    <math xmlns="http://www.w3.org/1998/Math/MathML">
      <lambda>
        <bvar>
          <ci> basal </ci>
        </bvar>
        <bvar>
          <ci> a </ci>
        </bvar>
        <bvar>
          <ci> M </ci>
        </bvar>
        <bvar>
          <ci> n </ci>
        </bvar>
        <bvar>
          <ci> K </ci>
        </bvar>
        <bvar>
          <ci> a1 </ci>
        </bvar>
        <bvar>
          <ci> M1 </ci>
        </bvar>
        <bvar>
          <ci> K1 </ci>
        </bvar>
        <apply>
          <plus/>
          <ci> basal </ci>
          <apply>
            <divide/>
            <apply>
              <times/>
              <ci> a </ci>
              <apply>
                <power/>
                <ci> M </ci>
                <ci> n </ci>
              </apply>
            </apply>
            <apply>
              <plus/>
              <apply>
                <power/>
                <ci> K </ci>
                <ci> n </ci>
              </apply>
              <apply>
                <power/>
                <ci> M </ci>
                <ci> n </ci>
              </apply>
            </apply>
          </apply>
          <apply>
            <divide/>
            <apply>
              <times/>
              <ci> a1 </ci>
              <ci> M1 </ci>
            </apply>
            <apply>
              <plus/>
              <ci> K1 </ci>
              <ci> M1 </ci>
            </apply>
          </apply>
        </apply>
      </lambda>
    </math>
  </functionDefinition>
</listOfFunctionDefinitions><listOfCompartments>
  <compartment metaid="COPASI2" id="compartment_1" name="LiverCell" spatialDimensions="3" size="1" constant="true">
    <annotation>
      <rdf:RDF xmlns:rdf="http://www.w3.org/1999/02/22-rdf-syntax-ns#" xmlns:dc="http://purl.org/dc/elements/1.1/" xmlns:dcterms="http://purl.org/dc/terms/" xmlns:vCard="http://www.w3.org/2001/vcard-rdf/3.0#" xmlns:bqbiol="http://biomodels.net/biology-qualifiers/" xmlns:bqmodel="http://biomodels.net/model-qualifiers/">
        <rdf:Description rdf:about="#COPASI2">
          <bqbiol:is>
            <rdf:Bag>
              <rdf:li rdf:resource="urn:miriam:biomodels.sbo:SBO:0000290"/>
            </rdf:Bag>
          </bqbiol:is>
          <bqbiol:isPartOf>
            <rdf:Bag>
              <rdf:li rdf:resource="urn:miriam:go:0036333"/>
            </rdf:Bag>
          </bqbiol:isPartOf>
        </rdf:Description>
      </rdf:RDF>
      <COPASI xmlns="http://www.copasi.org/static/sbml">
        <rdf:RDF xmlns:CopasiMT="http://www.copasi.org/RDF/MiriamTerms#" xmlns:dcterms="http://purl.org/dc/terms/" xmlns:rdf="http://www.w3.org/1999/02/22-rdf-syntax-ns#">
          <rdf:Description rdf:about="#COPASI2">
            <dcterms:created>
              <rdf:Description>
                <dcterms:W3CDTF>2010-06-08T10:25:52Z</dcterms:W3CDTF>
              </rdf:Description>
            </dcterms:created>
            <CopasiMT:is rdf:resource="urn:miriam:biomodels.sbo:SBO:0000290"/>
            <CopasiMT:isPartOf rdf:resource="urn:miriam:obo.go:0036333"/>
          </rdf:Description>
        </rdf:RDF>
      </COPASI>
    </annotation>
  </compartment>
  <compartment metaid="COPASI3" id="compartment_3" name="intercell" spatialDimensions="3" size="1" constant="true">
    <annotation>
      <rdf:RDF xmlns:rdf="http://www.w3.org/1999/02/22-rdf-syntax-ns#" xmlns:dc="http://purl.org/dc/elements/1.1/" xmlns:dcterms="http://purl.org/dc/terms/" xmlns:vCard="http://www.w3.org/2001/vcard-rdf/3.0#" xmlns:bqbiol="http://biomodels.net/biology-qualifiers/" xmlns:bqmodel="http://biomodels.net/model-qualifiers/">
        <rdf:Description rdf:about="#COPASI3">
          <bqbiol:is>
            <rdf:Bag>
              <rdf:li rdf:resource="urn:miriam:biomodels.sbo:SBO:0000290"/>
            </rdf:Bag>
          </bqbiol:is>
        </rdf:Description>
      </rdf:RDF>
      <COPASI xmlns="http://www.copasi.org/static/sbml">
        <rdf:RDF xmlns:CopasiMT="http://www.copasi.org/RDF/MiriamTerms#" xmlns:dcterms="http://purl.org/dc/terms/" xmlns:rdf="http://www.w3.org/1999/02/22-rdf-syntax-ns#">
          <rdf:Description rdf:about="#COPASI3">
            <dcterms:created>
              <rdf:Description>
                <dcterms:W3CDTF>2011-05-19T15:52:17Z</dcterms:W3CDTF>
              </rdf:Description>
            </dcterms:created>
            <CopasiMT:is rdf:resource="urn:miriam:biomodels.sbo:SBO:0000290"/>
          </rdf:Description>
        </rdf:RDF>
      </COPASI>
    </annotation>
  </compartment>
</listOfCompartments><listOfSpecies>
  <species metaid="COPASI4" id="species_7" name="Hamp" compartment="compartment_1" initialConcentration="5e-09" hasOnlySubstanceUnits="false" boundaryCondition="false" constant="false">
    <annotation>
      <rdf:RDF xmlns:rdf="http://www.w3.org/1999/02/22-rdf-syntax-ns#" xmlns:dc="http://purl.org/dc/elements/1.1/" xmlns:dcterms="http://purl.org/dc/terms/" xmlns:vCard="http://www.w3.org/2001/vcard-rdf/3.0#" xmlns:bqbiol="http://biomodels.net/biology-qualifiers/" xmlns:bqmodel="http://biomodels.net/model-qualifiers/">
        <rdf:Description rdf:about="#COPASI4">
          <bqbiol:is>
            <rdf:Bag>
              <rdf:li rdf:resource="urn:miriam:biomodels.sbo:SBO:0000252"/>
            </rdf:Bag>
          </bqbiol:is>
          <bqbiol:is>
            <rdf:Bag>
              <rdf:li rdf:resource="urn:miriam:uniprot:P81172"/>
            </rdf:Bag>
          </bqbiol:is>
          <bqbiol:isDescribedBy>
            <rdf:Bag>
              <rdf:li rdf:resource="urn:miriam:doi:10.2215/CJN.08161109"/>
            </rdf:Bag>
          </bqbiol:isDescribedBy>
        </rdf:Description>
      </rdf:RDF>
      <COPASI xmlns="http://www.copasi.org/static/sbml">
        <rdf:RDF xmlns:CopasiMT="http://www.copasi.org/RDF/MiriamTerms#" xmlns:dcterms="http://purl.org/dc/terms/" xmlns:rdf="http://www.w3.org/1999/02/22-rdf-syntax-ns#">
          <rdf:Description rdf:about="#COPASI4">
            <dcterms:bibliographicCitation>
              <rdf:Description>
                <dcterms:description>Reduction of serum hepcidin by hemodialysis in pediatric and adult patients.
</dcterms:description>
                <CopasiMT:isDescribedBy rdf:resource="urn:miriam:doi:10.2215/CJN.08161109"/>
              </rdf:Description>
            </dcterms:bibliographicCitation>
            <dcterms:created>
              <rdf:Description>
                <dcterms:W3CDTF>2010-12-01T13:14:49Z</dcterms:W3CDTF>
              </rdf:Description>
            </dcterms:created>
            <CopasiMT:is rdf:resource="urn:miriam:biomodels.sbo:SBO:0000252"/>
            <CopasiMT:is rdf:resource="urn:miriam:uniprot:P81172"/>
          </rdf:Description>
        </rdf:RDF>
      </COPASI>
    </annotation>
  </species>
  <species metaid="COPASI5" id="species_24" name="Fe-FT" compartment="compartment_1" initialConcentration="0" hasOnlySubstanceUnits="false" boundaryCondition="false" constant="false">
    <annotation>
      <rdf:RDF xmlns:rdf="http://www.w3.org/1999/02/22-rdf-syntax-ns#" xmlns:dc="http://purl.org/dc/elements/1.1/" xmlns:dcterms="http://purl.org/dc/terms/" xmlns:vCard="http://www.w3.org/2001/vcard-rdf/3.0#" xmlns:bqbiol="http://biomodels.net/biology-qualifiers/" xmlns:bqmodel="http://biomodels.net/model-qualifiers/">
        <rdf:Description rdf:about="#COPASI5">
          <bqbiol:hasPart>
            <rdf:Bag>
              <rdf:li rdf:resource="urn:miriam:kegg.compound:C00023"/>
            </rdf:Bag>
          </bqbiol:hasPart>
          <bqbiol:hasPart>
            <rdf:Bag>
              <rdf:li rdf:resource="urn:miriam:uniprot:P02792"/>
            </rdf:Bag>
          </bqbiol:hasPart>
        </rdf:Description>
      </rdf:RDF>
      <COPASI xmlns="http://www.copasi.org/static/sbml">
        <rdf:RDF xmlns:CopasiMT="http://www.copasi.org/RDF/MiriamTerms#" xmlns:dcterms="http://purl.org/dc/terms/" xmlns:rdf="http://www.w3.org/1999/02/22-rdf-syntax-ns#">
          <rdf:Description rdf:about="#COPASI5">
            <dcterms:created>
              <rdf:Description>
                <dcterms:W3CDTF>2011-05-17T11:19:12Z</dcterms:W3CDTF>
              </rdf:Description>
            </dcterms:created>
            <CopasiMT:hasPart rdf:resource="urn:miriam:kegg.compound:C00023"/>
            <CopasiMT:hasPart rdf:resource="urn:miriam:uniprot:P02792"/>
          </rdf:Description>
        </rdf:RDF>
      </COPASI>
    </annotation>
  </species>
  <species metaid="COPASI6" id="species_25" name="FT" compartment="compartment_1" initialConcentration="1.66e-10" hasOnlySubstanceUnits="false" boundaryCondition="false" constant="false">
    <annotation>
      <rdf:RDF xmlns:rdf="http://www.w3.org/1999/02/22-rdf-syntax-ns#" xmlns:dc="http://purl.org/dc/elements/1.1/" xmlns:dcterms="http://purl.org/dc/terms/" xmlns:vCard="http://www.w3.org/2001/vcard-rdf/3.0#" xmlns:bqbiol="http://biomodels.net/biology-qualifiers/" xmlns:bqmodel="http://biomodels.net/model-qualifiers/">
        <rdf:Description rdf:about="#COPASI6">
          <bqbiol:is>
            <rdf:Bag>
              <rdf:li rdf:resource="urn:miriam:uniprot:P02792"/>
            </rdf:Bag>
          </bqbiol:is>
          <bqbiol:is>
            <rdf:Bag>
              <rdf:li rdf:resource="urn:miriam:biomodels.sbo:SBO:0000252"/>
            </rdf:Bag>
          </bqbiol:is>
          <bqbiol:isDescribedBy>
            <rdf:Bag>
              <rdf:li rdf:resource="urn:miriam:doi:10.1016/S0014-5793(03)00114-5"/>
            </rdf:Bag>
          </bqbiol:isDescribedBy>
        </rdf:Description>
      </rdf:RDF>
      <COPASI xmlns="http://www.copasi.org/static/sbml">
        <rdf:RDF xmlns:CopasiMT="http://www.copasi.org/RDF/MiriamTerms#" xmlns:dcterms="http://purl.org/dc/terms/" xmlns:rdf="http://www.w3.org/1999/02/22-rdf-syntax-ns#">
          <rdf:Description rdf:about="#COPASI6">
            <dcterms:bibliographicCitation>
              <rdf:Description>
                <dcterms:description>Role of iron and ferritin in TNFα-induced apoptosis in HeLa cells</dcterms:description>
                <CopasiMT:isDescribedBy rdf:resource="urn:miriam:doi:10.1016/S0014-5793(03)00114-5"/>
              </rdf:Description>
            </dcterms:bibliographicCitation>
            <dcterms:created>
              <rdf:Description>
                <dcterms:W3CDTF>2011-05-17T11:19:31Z</dcterms:W3CDTF>
              </rdf:Description>
            </dcterms:created>
            <CopasiMT:is rdf:resource="urn:miriam:biomodels.sbo:SBO:0000252"/>
            <CopasiMT:is rdf:resource="urn:miriam:uniprot:P02792"/>
          </rdf:Description>
        </rdf:RDF>
      </COPASI>
    </annotation>
  </species>
  <species metaid="COPASI7" id="species_26" name="FT1" compartment="compartment_1" initialConcentration="0" hasOnlySubstanceUnits="false" boundaryCondition="false" constant="false">
    <annotation>
      <rdf:RDF xmlns:rdf="http://www.w3.org/1999/02/22-rdf-syntax-ns#" xmlns:dc="http://purl.org/dc/elements/1.1/" xmlns:dcterms="http://purl.org/dc/terms/" xmlns:vCard="http://www.w3.org/2001/vcard-rdf/3.0#" xmlns:bqbiol="http://biomodels.net/biology-qualifiers/" xmlns:bqmodel="http://biomodels.net/model-qualifiers/">
        <rdf:Description rdf:about="#COPASI7">
          <bqbiol:is>
            <rdf:Bag>
              <rdf:li rdf:resource="urn:miriam:kegg.compound:C00023"/>
            </rdf:Bag>
          </bqbiol:is>
        </rdf:Description>
      </rdf:RDF>
      <COPASI xmlns="http://www.copasi.org/static/sbml">
        <rdf:RDF xmlns:CopasiMT="http://www.copasi.org/RDF/MiriamTerms#" xmlns:dcterms="http://purl.org/dc/terms/" xmlns:rdf="http://www.w3.org/1999/02/22-rdf-syntax-ns#">
          <rdf:Description rdf:about="#COPASI7">
            <dcterms:created>
              <rdf:Description>
                <dcterms:W3CDTF>2011-05-17T11:19:47Z</dcterms:W3CDTF>
              </rdf:Description>
            </dcterms:created>
            <CopasiMT:is rdf:resource="urn:miriam:kegg.compound:C00023"/>
          </rdf:Description>
        </rdf:RDF>
      </COPASI>
    </annotation>
  </species>
  <species metaid="COPASI8" id="species_1" name="HO-1" compartment="compartment_1" initialConcentration="3.56e-11" hasOnlySubstanceUnits="false" boundaryCondition="false" constant="false">
    <annotation>
      <rdf:RDF xmlns:rdf="http://www.w3.org/1999/02/22-rdf-syntax-ns#" xmlns:dc="http://purl.org/dc/elements/1.1/" xmlns:dcterms="http://purl.org/dc/terms/" xmlns:vCard="http://www.w3.org/2001/vcard-rdf/3.0#" xmlns:bqbiol="http://biomodels.net/biology-qualifiers/" xmlns:bqmodel="http://biomodels.net/model-qualifiers/">
        <rdf:Description rdf:about="#COPASI8">
          <bqbiol:is>
            <rdf:Bag>
              <rdf:li rdf:resource="urn:miriam:biomodels.sbo:SBO:0000252"/>
            </rdf:Bag>
          </bqbiol:is>
          <bqbiol:is>
            <rdf:Bag>
              <rdf:li rdf:resource="urn:miriam:uniprot:P09601"/>
            </rdf:Bag>
          </bqbiol:is>
          <bqbiol:isDescribedBy>
            <rdf:Bag>
              <rdf:li rdf:resource="urn:miriam:doi:10.1111/j.1600-0404.2009.01261.x"/>
            </rdf:Bag>
          </bqbiol:isDescribedBy>
        </rdf:Description>
      </rdf:RDF>
      <COPASI xmlns="http://www.copasi.org/static/sbml">
        <rdf:RDF xmlns:CopasiMT="http://www.copasi.org/RDF/MiriamTerms#" xmlns:dcterms="http://purl.org/dc/terms/" xmlns:rdf="http://www.w3.org/1999/02/22-rdf-syntax-ns#">
          <rdf:Description rdf:about="#COPASI8">
            <dcterms:bibliographicCitation>
              <rdf:Description>
                <dcterms:description>Serum heme oxygenase-1 levels are increased in Parkinson&apos;s disease but not in Alzheimer&apos;s disease.</dcterms:description>
                <CopasiMT:isDescribedBy rdf:resource="urn:miriam:doi:10.1111/j.1600-0404.2009.01261.x"/>
              </rdf:Description>
            </dcterms:bibliographicCitation>
            <dcterms:created>
              <rdf:Description>
                <dcterms:W3CDTF>2012-02-08T16:07:13Z</dcterms:W3CDTF>
              </rdf:Description>
            </dcterms:created>
            <CopasiMT:is rdf:resource="urn:miriam:biomodels.sbo:SBO:0000252"/>
            <CopasiMT:is rdf:resource="urn:miriam:uniprot:P09601"/>
          </rdf:Description>
        </rdf:RDF>
      </COPASI>
    </annotation>
  </species>
  <species metaid="COPASI9" id="species_5" name="Heme" compartment="compartment_1" initialConcentration="1e-09" hasOnlySubstanceUnits="false" boundaryCondition="false" constant="false">
    <annotation>
      <rdf:RDF xmlns:rdf="http://www.w3.org/1999/02/22-rdf-syntax-ns#" xmlns:dc="http://purl.org/dc/elements/1.1/" xmlns:dcterms="http://purl.org/dc/terms/" xmlns:vCard="http://www.w3.org/2001/vcard-rdf/3.0#" xmlns:bqbiol="http://biomodels.net/biology-qualifiers/" xmlns:bqmodel="http://biomodels.net/model-qualifiers/">
        <rdf:Description rdf:about="#COPASI9">
          <bqbiol:is>
            <rdf:Bag>
              <rdf:li rdf:resource="urn:miriam:kegg.compound:C00032"/>
            </rdf:Bag>
          </bqbiol:is>
          <bqbiol:is>
            <rdf:Bag>
              <rdf:li rdf:resource="urn:miriam:biomodels.sbo:SBO:0000252"/>
            </rdf:Bag>
          </bqbiol:is>
        </rdf:Description>
      </rdf:RDF>
      <COPASI xmlns="http://www.copasi.org/static/sbml">
        <rdf:RDF xmlns:CopasiMT="http://www.copasi.org/RDF/MiriamTerms#" xmlns:dcterms="http://purl.org/dc/terms/" xmlns:rdf="http://www.w3.org/1999/02/22-rdf-syntax-ns#">
          <rdf:Description rdf:about="#COPASI9">
            <dcterms:created>
              <rdf:Description>
                <dcterms:W3CDTF>2012-02-08T16:06:26Z</dcterms:W3CDTF>
              </rdf:Description>
            </dcterms:created>
            <CopasiMT:is rdf:resource="urn:miriam:biomodels.sbo:SBO:0000252"/>
            <CopasiMT:is rdf:resource="urn:miriam:kegg.compound:C00032"/>
          </rdf:Description>
        </rdf:RDF>
      </COPASI>
    </annotation>
  </species>
  <species metaid="COPASI10" id="species_2" name="LIP" compartment="compartment_1" initialConcentration="1.3e-06" hasOnlySubstanceUnits="false" boundaryCondition="false" constant="false">
    <annotation>
      <rdf:RDF xmlns:rdf="http://www.w3.org/1999/02/22-rdf-syntax-ns#" xmlns:dc="http://purl.org/dc/elements/1.1/" xmlns:dcterms="http://purl.org/dc/terms/" xmlns:vCard="http://www.w3.org/2001/vcard-rdf/3.0#" xmlns:bqbiol="http://biomodels.net/biology-qualifiers/" xmlns:bqmodel="http://biomodels.net/model-qualifiers/">
        <rdf:Description rdf:about="#COPASI10">
          <bqbiol:is>
            <rdf:Bag>
              <rdf:li rdf:resource="urn:miriam:kegg.compound:C00023"/>
            </rdf:Bag>
          </bqbiol:is>
          <bqbiol:is>
            <rdf:Bag>
              <rdf:li rdf:resource="urn:miriam:biomodels.sbo:SBO:0000327"/>
            </rdf:Bag>
          </bqbiol:is>
          <bqbiol:isDescribedBy>
            <rdf:Bag>
              <rdf:li rdf:resource="urn:miriam:doi:10.1006/abio.1997.2126"/>
            </rdf:Bag>
          </bqbiol:isDescribedBy>
        </rdf:Description>
      </rdf:RDF>
      <COPASI xmlns="http://www.copasi.org/static/sbml">
        <rdf:RDF xmlns:CopasiMT="http://www.copasi.org/RDF/MiriamTerms#" xmlns:dcterms="http://purl.org/dc/terms/" xmlns:rdf="http://www.w3.org/1999/02/22-rdf-syntax-ns#">
          <rdf:Description rdf:about="#COPASI10">
            <dcterms:bibliographicCitation>
              <rdf:Description>
                <dcterms:description>Fluorescence Analysis of the Labile Iron Pool of Mammalian Cells</dcterms:description>
                <CopasiMT:isDescribedBy rdf:resource="urn:miriam:doi:10.1006/abio.1997.2126"/>
              </rdf:Description>
            </dcterms:bibliographicCitation>
            <dcterms:created>
              <rdf:Description>
                <dcterms:W3CDTF>2010-06-08T11:11:29Z</dcterms:W3CDTF>
              </rdf:Description>
            </dcterms:created>
            <CopasiMT:is rdf:resource="urn:miriam:biomodels.sbo:SBO:0000327"/>
            <CopasiMT:is rdf:resource="urn:miriam:kegg.compound:C00023"/>
          </rdf:Description>
        </rdf:RDF>
      </COPASI>
    </annotation>
  </species>
  <species metaid="COPASI11" id="species_4" name="Fpn" compartment="compartment_1" initialConcentration="1e-09" hasOnlySubstanceUnits="false" boundaryCondition="false" constant="false">
    <annotation>
      <rdf:RDF xmlns:rdf="http://www.w3.org/1999/02/22-rdf-syntax-ns#" xmlns:dc="http://purl.org/dc/elements/1.1/" xmlns:dcterms="http://purl.org/dc/terms/" xmlns:vCard="http://www.w3.org/2001/vcard-rdf/3.0#" xmlns:bqbiol="http://biomodels.net/biology-qualifiers/" xmlns:bqmodel="http://biomodels.net/model-qualifiers/">
        <rdf:Description rdf:about="#COPASI11">
          <bqbiol:is>
            <rdf:Bag>
              <rdf:li rdf:resource="urn:miriam:biomodels.sbo:SBO:0000252"/>
            </rdf:Bag>
          </bqbiol:is>
          <bqbiol:is>
            <rdf:Bag>
              <rdf:li rdf:resource="urn:miriam:uniprot:Q9NP59"/>
            </rdf:Bag>
          </bqbiol:is>
        </rdf:Description>
      </rdf:RDF>
      <COPASI xmlns="http://www.copasi.org/static/sbml">
        <rdf:RDF xmlns:CopasiMT="http://www.copasi.org/RDF/MiriamTerms#" xmlns:dcterms="http://purl.org/dc/terms/" xmlns:rdf="http://www.w3.org/1999/02/22-rdf-syntax-ns#">
          <rdf:Description rdf:about="#COPASI11">
            <dcterms:created>
              <rdf:Description>
                <dcterms:W3CDTF>2010-06-08T10:20:47Z</dcterms:W3CDTF>
              </rdf:Description>
            </dcterms:created>
            <CopasiMT:is rdf:resource="urn:miriam:biomodels.sbo:SBO:0000252"/>
            <CopasiMT:is rdf:resource="urn:miriam:uniprot:Q9NP59"/>
          </rdf:Description>
        </rdf:RDF>
      </COPASI>
    </annotation>
  </species>
  <species metaid="COPASI12" id="species_6" name="IRP" compartment="compartment_1" initialConcentration="1.16e-06" hasOnlySubstanceUnits="false" boundaryCondition="false" constant="false">
    <annotation>
      <rdf:RDF xmlns:rdf="http://www.w3.org/1999/02/22-rdf-syntax-ns#" xmlns:dc="http://purl.org/dc/elements/1.1/" xmlns:dcterms="http://purl.org/dc/terms/" xmlns:vCard="http://www.w3.org/2001/vcard-rdf/3.0#" xmlns:bqbiol="http://biomodels.net/biology-qualifiers/" xmlns:bqmodel="http://biomodels.net/model-qualifiers/">
        <rdf:Description rdf:about="#COPASI12">
          <bqbiol:is>
            <rdf:Bag>
              <rdf:li rdf:resource="urn:miriam:biomodels.sbo:SBO:0000252"/>
            </rdf:Bag>
          </bqbiol:is>
          <bqbiol:is>
            <rdf:Bag>
              <rdf:li rdf:resource="urn:miriam:uniprot:P21399"/>
            </rdf:Bag>
          </bqbiol:is>
          <bqbiol:isDescribedBy>
            <rdf:Bag>
              <rdf:li rdf:resource="urn:miriam:doi:10.1073/pnas.93.16.8175"/>
            </rdf:Bag>
          </bqbiol:isDescribedBy>
        </rdf:Description>
      </rdf:RDF>
      <COPASI xmlns="http://www.copasi.org/static/sbml">
        <rdf:RDF xmlns:CopasiMT="http://www.copasi.org/RDF/MiriamTerms#" xmlns:dcterms="http://purl.org/dc/terms/" xmlns:rdf="http://www.w3.org/1999/02/22-rdf-syntax-ns#">
          <rdf:Description rdf:about="#COPASI12">
            <dcterms:bibliographicCitation>
              <rdf:Description>
                <dcterms:description>Molecular control of vertebrate iron metabolism: mRNA-based regulatory circuits operated by iron, nitric oxide, and oxidative stress.
</dcterms:description>
                <CopasiMT:isDescribedBy rdf:resource="urn:miriam:doi:10.1073/pnas.93.16.8175"/>
              </rdf:Description>
            </dcterms:bibliographicCitation>
            <dcterms:created>
              <rdf:Description>
                <dcterms:W3CDTF>2010-06-08T10:20:48Z</dcterms:W3CDTF>
              </rdf:Description>
            </dcterms:created>
            <CopasiMT:is rdf:resource="urn:miriam:biomodels.sbo:SBO:0000252"/>
            <CopasiMT:is rdf:resource="urn:miriam:uniprot:P21399"/>
          </rdf:Description>
        </rdf:RDF>
      </COPASI>
    </annotation>
  </species>
  <species metaid="COPASI13" id="species_43" name="Tf-Fe_intercell" compartment="compartment_3" initialConcentration="1e-07" hasOnlySubstanceUnits="false" boundaryCondition="true" constant="false">
    <annotation>
      <rdf:RDF xmlns:rdf="http://www.w3.org/1999/02/22-rdf-syntax-ns#" xmlns:dc="http://purl.org/dc/elements/1.1/" xmlns:dcterms="http://purl.org/dc/terms/" xmlns:vCard="http://www.w3.org/2001/vcard-rdf/3.0#" xmlns:bqbiol="http://biomodels.net/biology-qualifiers/" xmlns:bqmodel="http://biomodels.net/model-qualifiers/">
        <rdf:Description rdf:about="#COPASI13">
          <bqbiol:hasPart>
            <rdf:Bag>
              <rdf:li rdf:resource="urn:miriam:kegg.compound:P02787"/>
            </rdf:Bag>
          </bqbiol:hasPart>
          <bqbiol:hasPart>
            <rdf:Bag>
              <rdf:li rdf:resource="urn:miriam:kegg.compound:C00023"/>
            </rdf:Bag>
          </bqbiol:hasPart>
          <bqbiol:is>
            <rdf:Bag>
              <rdf:li rdf:resource="urn:miriam:biomodels.sbo:SBO:0000297"/>
            </rdf:Bag>
          </bqbiol:is>
          <bqbiol:isDescribedBy>
            <rdf:Bag>
              <rdf:li rdf:resource="urn:miriam:doi:10.1182/blood-2004-06-2477"/>
            </rdf:Bag>
          </bqbiol:isDescribedBy>
        </rdf:Description>
      </rdf:RDF>
      <COPASI xmlns="http://www.copasi.org/static/sbml">
        <rdf:RDF xmlns:CopasiMT="http://www.copasi.org/RDF/MiriamTerms#" xmlns:dcterms="http://purl.org/dc/terms/" xmlns:rdf="http://www.w3.org/1999/02/22-rdf-syntax-ns#">
          <rdf:Description rdf:about="#COPASI13">
            <dcterms:bibliographicCitation>
              <rdf:Description>
                <dcterms:description>Diferric transferrin regulates transferrin receptor 2 protein stability
</dcterms:description>
                <CopasiMT:isDescribedBy rdf:resource="urn:miriam:doi:10.1182/blood-2004-06-2477"/>
              </rdf:Description>
            </dcterms:bibliographicCitation>
            <dcterms:created>
              <rdf:Description>
                <dcterms:W3CDTF>2011-05-25T13:41:47Z</dcterms:W3CDTF>
              </rdf:Description>
            </dcterms:created>
            <CopasiMT:hasPart rdf:resource="urn:miriam:kegg.compound:C00023"/>
            <CopasiMT:hasPart rdf:resource="urn:miriam:kegg.compound:P02787"/>
            <CopasiMT:is rdf:resource="urn:miriam:biomodels.sbo:SBO:0000297"/>
          </rdf:Description>
        </rdf:RDF>
      </COPASI>
    </annotation>
  </species>
  <species metaid="COPASI14" id="species_3" name="TfR" compartment="compartment_3" initialConcentration="4e-07" hasOnlySubstanceUnits="false" boundaryCondition="false" constant="false">
    <annotation>
      <rdf:RDF xmlns:rdf="http://www.w3.org/1999/02/22-rdf-syntax-ns#" xmlns:dc="http://purl.org/dc/elements/1.1/" xmlns:dcterms="http://purl.org/dc/terms/" xmlns:vCard="http://www.w3.org/2001/vcard-rdf/3.0#" xmlns:bqbiol="http://biomodels.net/biology-qualifiers/" xmlns:bqmodel="http://biomodels.net/model-qualifiers/">
        <rdf:Description rdf:about="#COPASI14">
          <bqbiol:is>
            <rdf:Bag>
              <rdf:li rdf:resource="urn:miriam:uniprot:P02786"/>
            </rdf:Bag>
          </bqbiol:is>
          <bqbiol:is>
            <rdf:Bag>
              <rdf:li rdf:resource="urn:miriam:biomodels.sbo:SBO:0000252"/>
            </rdf:Bag>
          </bqbiol:is>
          <bqbiol:isDescribedBy>
            <rdf:Bag>
              <rdf:li rdf:resource="urn:miriam:doi:10.1016/j.bcmd.2009.09.004"/>
            </rdf:Bag>
          </bqbiol:isDescribedBy>
        </rdf:Description>
      </rdf:RDF>
      <COPASI xmlns="http://www.copasi.org/static/sbml">
        <rdf:RDF xmlns:CopasiMT="http://www.copasi.org/RDF/MiriamTerms#" xmlns:dcterms="http://purl.org/dc/terms/" xmlns:rdf="http://www.w3.org/1999/02/22-rdf-syntax-ns#">
          <rdf:Description rdf:about="#COPASI14">
            <dcterms:bibliographicCitation>
              <rdf:Description>
                <dcterms:description>Stoichiometries of transferrin receptors 1 and 2 in human liver.
</dcterms:description>
                <CopasiMT:isDescribedBy rdf:resource="urn:miriam:doi:10.1016/j.bcmd.2009.09.004"/>
              </rdf:Description>
            </dcterms:bibliographicCitation>
            <dcterms:created>
              <rdf:Description>
                <dcterms:W3CDTF>2010-06-08T14:13:49Z</dcterms:W3CDTF>
              </rdf:Description>
            </dcterms:created>
            <CopasiMT:is rdf:resource="urn:miriam:biomodels.sbo:SBO:0000252"/>
            <CopasiMT:is rdf:resource="urn:miriam:uniprot:P02786"/>
          </rdf:Description>
        </rdf:RDF>
      </COPASI>
    </annotation>
  </species>
  <species metaid="COPASI15" id="species_12" name="Tf-Fe-TfR1" compartment="compartment_3" initialConcentration="0" hasOnlySubstanceUnits="false" boundaryCondition="false" constant="false">
    <annotation>
      <rdf:RDF xmlns:rdf="http://www.w3.org/1999/02/22-rdf-syntax-ns#" xmlns:dc="http://purl.org/dc/elements/1.1/" xmlns:dcterms="http://purl.org/dc/terms/" xmlns:vCard="http://www.w3.org/2001/vcard-rdf/3.0#" xmlns:bqbiol="http://biomodels.net/biology-qualifiers/" xmlns:bqmodel="http://biomodels.net/model-qualifiers/">
        <rdf:Description rdf:about="#COPASI15">
          <bqbiol:hasPart>
            <rdf:Bag>
              <rdf:li rdf:resource="urn:miriam:uniprot:P02787"/>
            </rdf:Bag>
          </bqbiol:hasPart>
          <bqbiol:hasPart>
            <rdf:Bag>
              <rdf:li rdf:resource="urn:miriam:kegg.compound:C00023"/>
            </rdf:Bag>
          </bqbiol:hasPart>
          <bqbiol:hasPart>
            <rdf:Bag>
              <rdf:li rdf:resource="urn:miriam:uniprot:Q9UP52"/>
            </rdf:Bag>
          </bqbiol:hasPart>
          <bqbiol:is>
            <rdf:Bag>
              <rdf:li rdf:resource="urn:miriam:biomodels.sbo:SBO:0000297"/>
            </rdf:Bag>
          </bqbiol:is>
        </rdf:Description>
      </rdf:RDF>
      <COPASI xmlns="http://www.copasi.org/static/sbml">
        <rdf:RDF xmlns:CopasiMT="http://www.copasi.org/RDF/MiriamTerms#" xmlns:dcterms="http://purl.org/dc/terms/" xmlns:rdf="http://www.w3.org/1999/02/22-rdf-syntax-ns#">
          <rdf:Description rdf:about="#COPASI15">
            <dcterms:created>
              <rdf:Description>
                <dcterms:W3CDTF>2011-01-26T10:09:35Z</dcterms:W3CDTF>
              </rdf:Description>
            </dcterms:created>
            <CopasiMT:hasPart rdf:resource="urn:miriam:kegg.compound:C00023"/>
            <CopasiMT:hasPart rdf:resource="urn:miriam:uniprot:P02787"/>
            <CopasiMT:hasPart rdf:resource="urn:miriam:uniprot:Q9UP52"/>
            <CopasiMT:is rdf:resource="urn:miriam:biomodels.sbo:SBO:0000297"/>
          </rdf:Description>
        </rdf:RDF>
      </COPASI>
    </annotation>
  </species>
  <species metaid="COPASI16" id="species_8" name="HFE" compartment="compartment_3" initialConcentration="2e-07" hasOnlySubstanceUnits="false" boundaryCondition="false" constant="false">
    <annotation>
      <rdf:RDF xmlns:rdf="http://www.w3.org/1999/02/22-rdf-syntax-ns#" xmlns:dc="http://purl.org/dc/elements/1.1/" xmlns:dcterms="http://purl.org/dc/terms/" xmlns:vCard="http://www.w3.org/2001/vcard-rdf/3.0#" xmlns:bqbiol="http://biomodels.net/biology-qualifiers/" xmlns:bqmodel="http://biomodels.net/model-qualifiers/">
        <rdf:Description rdf:about="#COPASI16">
          <bqbiol:is>
            <rdf:Bag>
              <rdf:li rdf:resource="urn:miriam:uniprot:Q30201"/>
            </rdf:Bag>
          </bqbiol:is>
          <bqbiol:is>
            <rdf:Bag>
              <rdf:li rdf:resource="urn:miriam:biomodels.sbo:SBO:0000252"/>
            </rdf:Bag>
          </bqbiol:is>
          <bqbiol:isDescribedBy>
            <rdf:Bag>
              <rdf:li rdf:resource="urn:miriam:doi:10.1016/j.bcmd.2009.09.004"/>
            </rdf:Bag>
          </bqbiol:isDescribedBy>
        </rdf:Description>
      </rdf:RDF>
      <COPASI xmlns="http://www.copasi.org/static/sbml">
        <rdf:RDF xmlns:CopasiMT="http://www.copasi.org/RDF/MiriamTerms#" xmlns:dcterms="http://purl.org/dc/terms/" xmlns:rdf="http://www.w3.org/1999/02/22-rdf-syntax-ns#">
          <rdf:Description rdf:about="#COPASI16">
            <dcterms:bibliographicCitation>
              <rdf:Description>
                <dcterms:description>1	DOI	10.1016/j.bcmd.2009.09.004	
</dcterms:description>
                <CopasiMT:isDescribedBy rdf:resource="urn:miriam:doi:10.1016/j.bcmd.2009.09.004"/>
              </rdf:Description>
            </dcterms:bibliographicCitation>
            <dcterms:created>
              <rdf:Description>
                <dcterms:W3CDTF>2010-12-01T13:10:39Z</dcterms:W3CDTF>
              </rdf:Description>
            </dcterms:created>
            <CopasiMT:is rdf:resource="urn:miriam:biomodels.sbo:SBO:0000252"/>
            <CopasiMT:is rdf:resource="urn:miriam:uniprot:Q30201"/>
          </rdf:Description>
        </rdf:RDF>
      </COPASI>
    </annotation>
  </species>
  <species metaid="COPASI17" id="species_9" name="HFE-TfR" compartment="compartment_3" initialConcentration="0" hasOnlySubstanceUnits="false" boundaryCondition="false" constant="false">
    <annotation>
      <rdf:RDF xmlns:rdf="http://www.w3.org/1999/02/22-rdf-syntax-ns#" xmlns:dc="http://purl.org/dc/elements/1.1/" xmlns:dcterms="http://purl.org/dc/terms/" xmlns:vCard="http://www.w3.org/2001/vcard-rdf/3.0#" xmlns:bqbiol="http://biomodels.net/biology-qualifiers/" xmlns:bqmodel="http://biomodels.net/model-qualifiers/">
        <rdf:Description rdf:about="#COPASI17">
          <bqbiol:hasPart>
            <rdf:Bag>
              <rdf:li rdf:resource="urn:miriam:uniprot:P02786"/>
            </rdf:Bag>
          </bqbiol:hasPart>
          <bqbiol:hasPart>
            <rdf:Bag>
              <rdf:li rdf:resource="urn:miriam:uniprot:Q30201"/>
            </rdf:Bag>
          </bqbiol:hasPart>
          <bqbiol:is>
            <rdf:Bag>
              <rdf:li rdf:resource="urn:miriam:biomodels.sbo:SBO:0000297"/>
            </rdf:Bag>
          </bqbiol:is>
        </rdf:Description>
      </rdf:RDF>
      <COPASI xmlns="http://www.copasi.org/static/sbml">
        <rdf:RDF xmlns:CopasiMT="http://www.copasi.org/RDF/MiriamTerms#" xmlns:dcterms="http://purl.org/dc/terms/" xmlns:rdf="http://www.w3.org/1999/02/22-rdf-syntax-ns#">
          <rdf:Description rdf:about="#COPASI17">
            <dcterms:created>
              <rdf:Description>
                <dcterms:W3CDTF>2010-12-01T13:14:30Z</dcterms:W3CDTF>
              </rdf:Description>
            </dcterms:created>
            <CopasiMT:hasPart rdf:resource="urn:miriam:uniprot:P02786"/>
            <CopasiMT:hasPart rdf:resource="urn:miriam:uniprot:Q30201"/>
            <CopasiMT:is rdf:resource="urn:miriam:biomodels.sbo:SBO:0000297"/>
          </rdf:Description>
        </rdf:RDF>
      </COPASI>
    </annotation>
  </species>
  <species metaid="COPASI18" id="species_15" name="Tf-Fe-TfR2" compartment="compartment_3" initialConcentration="0" hasOnlySubstanceUnits="false" boundaryCondition="false" constant="false">
    <annotation>
      <rdf:RDF xmlns:rdf="http://www.w3.org/1999/02/22-rdf-syntax-ns#" xmlns:dc="http://purl.org/dc/elements/1.1/" xmlns:dcterms="http://purl.org/dc/terms/" xmlns:vCard="http://www.w3.org/2001/vcard-rdf/3.0#" xmlns:bqbiol="http://biomodels.net/biology-qualifiers/" xmlns:bqmodel="http://biomodels.net/model-qualifiers/">
        <rdf:Description rdf:about="#COPASI18">
          <bqbiol:hasPart>
            <rdf:Bag>
              <rdf:li rdf:resource="urn:miriam:uniprot:P02787"/>
            </rdf:Bag>
          </bqbiol:hasPart>
          <bqbiol:hasPart>
            <rdf:Bag>
              <rdf:li rdf:resource="urn:miriam:kegg.compound:C00023"/>
            </rdf:Bag>
          </bqbiol:hasPart>
          <bqbiol:hasPart>
            <rdf:Bag>
              <rdf:li rdf:resource="urn:miriam:uniprot:Q9UP52"/>
            </rdf:Bag>
          </bqbiol:hasPart>
          <bqbiol:is>
            <rdf:Bag>
              <rdf:li rdf:resource="urn:miriam:biomodels.sbo:SBO:0000297"/>
            </rdf:Bag>
          </bqbiol:is>
        </rdf:Description>
      </rdf:RDF>
      <COPASI xmlns="http://www.copasi.org/static/sbml">
        <rdf:RDF xmlns:CopasiMT="http://www.copasi.org/RDF/MiriamTerms#" xmlns:dcterms="http://purl.org/dc/terms/" xmlns:rdf="http://www.w3.org/1999/02/22-rdf-syntax-ns#">
          <rdf:Description rdf:about="#COPASI18">
            <dcterms:created>
              <rdf:Description>
                <dcterms:W3CDTF>2011-02-16T16:35:28Z</dcterms:W3CDTF>
              </rdf:Description>
            </dcterms:created>
            <CopasiMT:hasPart rdf:resource="urn:miriam:kegg.compound:C00023"/>
            <CopasiMT:hasPart rdf:resource="urn:miriam:uniprot:P02787"/>
            <CopasiMT:hasPart rdf:resource="urn:miriam:uniprot:Q9UP52"/>
            <CopasiMT:is rdf:resource="urn:miriam:biomodels.sbo:SBO:0000297"/>
          </rdf:Description>
        </rdf:RDF>
      </COPASI>
    </annotation>
  </species>
  <species metaid="COPASI19" id="species_16" name="2(Tf-Fe)-TfR1" compartment="compartment_3" initialConcentration="0" hasOnlySubstanceUnits="false" boundaryCondition="false" constant="false">
    <annotation>
      <rdf:RDF xmlns:rdf="http://www.w3.org/1999/02/22-rdf-syntax-ns#" xmlns:dc="http://purl.org/dc/elements/1.1/" xmlns:dcterms="http://purl.org/dc/terms/" xmlns:vCard="http://www.w3.org/2001/vcard-rdf/3.0#" xmlns:bqbiol="http://biomodels.net/biology-qualifiers/" xmlns:bqmodel="http://biomodels.net/model-qualifiers/">
        <rdf:Description rdf:about="#COPASI19">
          <bqbiol:hasPart>
            <rdf:Bag>
              <rdf:li rdf:resource="urn:miriam:kegg.compound:C00023"/>
            </rdf:Bag>
          </bqbiol:hasPart>
          <bqbiol:hasPart>
            <rdf:Bag>
              <rdf:li rdf:resource="urn:miriam:uniprot:P02787"/>
            </rdf:Bag>
          </bqbiol:hasPart>
          <bqbiol:hasPart>
            <rdf:Bag>
              <rdf:li rdf:resource="urn:miriam:uniprot:P02786"/>
            </rdf:Bag>
          </bqbiol:hasPart>
          <bqbiol:is>
            <rdf:Bag>
              <rdf:li rdf:resource="urn:miriam:biomodels.sbo:SBO:0000297"/>
            </rdf:Bag>
          </bqbiol:is>
        </rdf:Description>
      </rdf:RDF>
      <COPASI xmlns="http://www.copasi.org/static/sbml">
        <rdf:RDF xmlns:CopasiMT="http://www.copasi.org/RDF/MiriamTerms#" xmlns:dcterms="http://purl.org/dc/terms/" xmlns:rdf="http://www.w3.org/1999/02/22-rdf-syntax-ns#">
          <rdf:Description rdf:about="#COPASI19">
            <dcterms:created>
              <rdf:Description>
                <dcterms:W3CDTF>2011-03-10T10:45:21Z</dcterms:W3CDTF>
              </rdf:Description>
            </dcterms:created>
            <CopasiMT:hasPart rdf:resource="urn:miriam:kegg.compound:C00023"/>
            <CopasiMT:hasPart rdf:resource="urn:miriam:uniprot:P02786"/>
            <CopasiMT:hasPart rdf:resource="urn:miriam:uniprot:P02787"/>
            <CopasiMT:is rdf:resource="urn:miriam:biomodels.sbo:SBO:0000297"/>
          </rdf:Description>
        </rdf:RDF>
      </COPASI>
    </annotation>
  </species>
  <species metaid="COPASI20" id="species_17" name="2HFE-TfR" compartment="compartment_3" initialConcentration="0" hasOnlySubstanceUnits="false" boundaryCondition="false" constant="false">
    <annotation>
      <rdf:RDF xmlns:rdf="http://www.w3.org/1999/02/22-rdf-syntax-ns#" xmlns:dc="http://purl.org/dc/elements/1.1/" xmlns:dcterms="http://purl.org/dc/terms/" xmlns:vCard="http://www.w3.org/2001/vcard-rdf/3.0#" xmlns:bqbiol="http://biomodels.net/biology-qualifiers/" xmlns:bqmodel="http://biomodels.net/model-qualifiers/">
        <rdf:Description rdf:about="#COPASI20">
          <bqbiol:hasPart>
            <rdf:Bag>
              <rdf:li rdf:resource="urn:miriam:uniprot:P02786"/>
            </rdf:Bag>
          </bqbiol:hasPart>
          <bqbiol:hasPart>
            <rdf:Bag>
              <rdf:li rdf:resource="urn:miriam:uniprot:Q30201"/>
            </rdf:Bag>
          </bqbiol:hasPart>
          <bqbiol:is>
            <rdf:Bag>
              <rdf:li rdf:resource="urn:miriam:biomodels.sbo:SBO:0000297"/>
            </rdf:Bag>
          </bqbiol:is>
        </rdf:Description>
      </rdf:RDF>
      <COPASI xmlns="http://www.copasi.org/static/sbml">
        <rdf:RDF xmlns:CopasiMT="http://www.copasi.org/RDF/MiriamTerms#" xmlns:dcterms="http://purl.org/dc/terms/" xmlns:rdf="http://www.w3.org/1999/02/22-rdf-syntax-ns#">
          <rdf:Description rdf:about="#COPASI20">
            <dcterms:created>
              <rdf:Description>
                <dcterms:W3CDTF>2011-03-10T10:45:18Z</dcterms:W3CDTF>
              </rdf:Description>
            </dcterms:created>
            <CopasiMT:hasPart rdf:resource="urn:miriam:uniprot:P02786"/>
            <CopasiMT:hasPart rdf:resource="urn:miriam:uniprot:Q30201"/>
            <CopasiMT:is rdf:resource="urn:miriam:biomodels.sbo:SBO:0000297"/>
          </rdf:Description>
        </rdf:RDF>
      </COPASI>
    </annotation>
  </species>
  <species metaid="COPASI21" id="species_18" name="2HFE-TfR2" compartment="compartment_3" initialConcentration="0" hasOnlySubstanceUnits="false" boundaryCondition="false" constant="false">
    <annotation>
      <rdf:RDF xmlns:rdf="http://www.w3.org/1999/02/22-rdf-syntax-ns#" xmlns:dc="http://purl.org/dc/elements/1.1/" xmlns:dcterms="http://purl.org/dc/terms/" xmlns:vCard="http://www.w3.org/2001/vcard-rdf/3.0#" xmlns:bqbiol="http://biomodels.net/biology-qualifiers/" xmlns:bqmodel="http://biomodels.net/model-qualifiers/">
        <rdf:Description rdf:about="#COPASI21">
          <bqbiol:hasPart>
            <rdf:Bag>
              <rdf:li rdf:resource="urn:miriam:uniprot:Q30201"/>
            </rdf:Bag>
          </bqbiol:hasPart>
          <bqbiol:hasPart>
            <rdf:Bag>
              <rdf:li rdf:resource="urn:miriam:uniprot:Q9UP52"/>
            </rdf:Bag>
          </bqbiol:hasPart>
          <bqbiol:is>
            <rdf:Bag>
              <rdf:li rdf:resource="urn:miriam:biomodels.sbo:SBO:0000297"/>
            </rdf:Bag>
          </bqbiol:is>
        </rdf:Description>
      </rdf:RDF>
      <COPASI xmlns="http://www.copasi.org/static/sbml">
        <rdf:RDF xmlns:CopasiMT="http://www.copasi.org/RDF/MiriamTerms#" xmlns:dcterms="http://purl.org/dc/terms/" xmlns:rdf="http://www.w3.org/1999/02/22-rdf-syntax-ns#">
          <rdf:Description rdf:about="#COPASI21">
            <dcterms:created>
              <rdf:Description>
                <dcterms:W3CDTF>2011-03-10T11:04:18Z</dcterms:W3CDTF>
              </rdf:Description>
            </dcterms:created>
            <CopasiMT:hasPart rdf:resource="urn:miriam:uniprot:Q30201"/>
            <CopasiMT:hasPart rdf:resource="urn:miriam:uniprot:Q9UP52"/>
            <CopasiMT:is rdf:resource="urn:miriam:biomodels.sbo:SBO:0000297"/>
          </rdf:Description>
        </rdf:RDF>
      </COPASI>
    </annotation>
  </species>
  <species metaid="COPASI22" id="species_19" name="2(Tf-Fe)-TfR2" compartment="compartment_3" initialConcentration="0" hasOnlySubstanceUnits="false" boundaryCondition="false" constant="false">
    <annotation>
      <rdf:RDF xmlns:rdf="http://www.w3.org/1999/02/22-rdf-syntax-ns#" xmlns:dc="http://purl.org/dc/elements/1.1/" xmlns:dcterms="http://purl.org/dc/terms/" xmlns:vCard="http://www.w3.org/2001/vcard-rdf/3.0#" xmlns:bqbiol="http://biomodels.net/biology-qualifiers/" xmlns:bqmodel="http://biomodels.net/model-qualifiers/">
        <rdf:Description rdf:about="#COPASI22">
          <bqbiol:hasPart>
            <rdf:Bag>
              <rdf:li rdf:resource="urn:miriam:uniprot:P02787"/>
            </rdf:Bag>
          </bqbiol:hasPart>
          <bqbiol:hasPart>
            <rdf:Bag>
              <rdf:li rdf:resource="urn:miriam:kegg.compound:C00023"/>
            </rdf:Bag>
          </bqbiol:hasPart>
          <bqbiol:hasPart>
            <rdf:Bag>
              <rdf:li rdf:resource="urn:miriam:uniprot:Q9UP52"/>
            </rdf:Bag>
          </bqbiol:hasPart>
          <bqbiol:is>
            <rdf:Bag>
              <rdf:li rdf:resource="urn:miriam:biomodels.sbo:SBO:0000297"/>
            </rdf:Bag>
          </bqbiol:is>
        </rdf:Description>
      </rdf:RDF>
      <COPASI xmlns="http://www.copasi.org/static/sbml">
        <rdf:RDF xmlns:CopasiMT="http://www.copasi.org/RDF/MiriamTerms#" xmlns:dcterms="http://purl.org/dc/terms/" xmlns:rdf="http://www.w3.org/1999/02/22-rdf-syntax-ns#">
          <rdf:Description rdf:about="#COPASI22">
            <dcterms:created>
              <rdf:Description>
                <dcterms:W3CDTF>2011-03-10T12:00:20Z</dcterms:W3CDTF>
              </rdf:Description>
            </dcterms:created>
            <CopasiMT:hasPart rdf:resource="urn:miriam:kegg.compound:C00023"/>
            <CopasiMT:hasPart rdf:resource="urn:miriam:uniprot:P02787"/>
            <CopasiMT:hasPart rdf:resource="urn:miriam:uniprot:Q9UP52"/>
            <CopasiMT:is rdf:resource="urn:miriam:biomodels.sbo:SBO:0000297"/>
          </rdf:Description>
        </rdf:RDF>
      </COPASI>
    </annotation>
  </species>
  <species metaid="COPASI23" id="species_10" name="TfR2" compartment="compartment_3" initialConcentration="3e-06" hasOnlySubstanceUnits="false" boundaryCondition="false" constant="false">
    <annotation>
      <rdf:RDF xmlns:rdf="http://www.w3.org/1999/02/22-rdf-syntax-ns#" xmlns:dc="http://purl.org/dc/elements/1.1/" xmlns:dcterms="http://purl.org/dc/terms/" xmlns:vCard="http://www.w3.org/2001/vcard-rdf/3.0#" xmlns:bqbiol="http://biomodels.net/biology-qualifiers/" xmlns:bqmodel="http://biomodels.net/model-qualifiers/">
        <rdf:Description rdf:about="#COPASI23">
          <bqbiol:is>
            <rdf:Bag>
              <rdf:li rdf:resource="urn:miriam:biomodels.sbo:SBO:0000252"/>
            </rdf:Bag>
          </bqbiol:is>
          <bqbiol:is>
            <rdf:Bag>
              <rdf:li rdf:resource="urn:miriam:uniprot:Q9UP52"/>
            </rdf:Bag>
          </bqbiol:is>
          <bqbiol:isDescribedBy>
            <rdf:Bag>
              <rdf:li rdf:resource="urn:miriam:doi:10.1016/j.bcmd.2009.09.004"/>
            </rdf:Bag>
          </bqbiol:isDescribedBy>
        </rdf:Description>
      </rdf:RDF>
      <COPASI xmlns="http://www.copasi.org/static/sbml">
        <rdf:RDF xmlns:CopasiMT="http://www.copasi.org/RDF/MiriamTerms#" xmlns:dcterms="http://purl.org/dc/terms/" xmlns:rdf="http://www.w3.org/1999/02/22-rdf-syntax-ns#">
          <rdf:Description rdf:about="#COPASI23">
            <dcterms:bibliographicCitation>
              <rdf:Description>
                <dcterms:description>Stoichiometries of transferrin receptors 1 and 2 in human liver</dcterms:description>
                <CopasiMT:isDescribedBy rdf:resource="urn:miriam:doi:10.1016/j.bcmd.2009.09.004"/>
              </rdf:Description>
            </dcterms:bibliographicCitation>
            <dcterms:created>
              <rdf:Description>
                <dcterms:W3CDTF>2011-01-11T09:53:36Z</dcterms:W3CDTF>
              </rdf:Description>
            </dcterms:created>
            <CopasiMT:is rdf:resource="urn:miriam:biomodels.sbo:SBO:0000252"/>
            <CopasiMT:is rdf:resource="urn:miriam:uniprot:Q9UP52"/>
          </rdf:Description>
        </rdf:RDF>
      </COPASI>
    </annotation>
  </species>
  <species metaid="COPASI24" id="species_11" name="Heme_intercell" compartment="compartment_3" initialConcentration="1e-07" hasOnlySubstanceUnits="false" boundaryCondition="true" constant="true">
    <annotation>
      <rdf:RDF xmlns:rdf="http://www.w3.org/1999/02/22-rdf-syntax-ns#" xmlns:dc="http://purl.org/dc/elements/1.1/" xmlns:dcterms="http://purl.org/dc/terms/" xmlns:vCard="http://www.w3.org/2001/vcard-rdf/3.0#" xmlns:bqbiol="http://biomodels.net/biology-qualifiers/" xmlns:bqmodel="http://biomodels.net/model-qualifiers/">
        <rdf:Description rdf:about="#COPASI24">
          <bqbiol:is>
            <rdf:Bag>
              <rdf:li rdf:resource="urn:miriam:kegg.compound:C00032"/>
            </rdf:Bag>
          </bqbiol:is>
          <bqbiol:is>
            <rdf:Bag>
              <rdf:li rdf:resource="urn:miriam:biomodels.sbo:SBO:0000252"/>
            </rdf:Bag>
          </bqbiol:is>
          <bqbiol:isDescribedBy>
            <rdf:Bag>
              <rdf:li rdf:resource="urn:miriam:doi:10.1089/ars.2004.6.819"/>
            </rdf:Bag>
          </bqbiol:isDescribedBy>
        </rdf:Description>
      </rdf:RDF>
      <COPASI xmlns="http://www.copasi.org/static/sbml">
        <rdf:RDF xmlns:CopasiMT="http://www.copasi.org/RDF/MiriamTerms#" xmlns:dcterms="http://purl.org/dc/terms/" xmlns:rdf="http://www.w3.org/1999/02/22-rdf-syntax-ns#">
          <rdf:Description rdf:about="#COPASI24">
            <dcterms:bibliographicCitation>
              <rdf:Description>
                <dcterms:description>Why Heme Needs to Be Degraded to Iron, Biliverdin IXα, and Carbon Monoxide?
</dcterms:description>
                <CopasiMT:isDescribedBy rdf:resource="urn:miriam:doi:10.1089/ars.2004.6.819"/>
              </rdf:Description>
            </dcterms:bibliographicCitation>
            <dcterms:created>
              <rdf:Description>
                <dcterms:W3CDTF>2012-02-08T16:06:32Z</dcterms:W3CDTF>
              </rdf:Description>
            </dcterms:created>
            <CopasiMT:is rdf:resource="urn:miriam:biomodels.sbo:SBO:0000252"/>
            <CopasiMT:is rdf:resource="urn:miriam:kegg.compound:C00032"/>
          </rdf:Description>
        </rdf:RDF>
      </COPASI>
    </annotation>
  </species>
</listOfSpecies><listOfParameters>
  <parameter metaid="COPASI25" id="parameter_1" name="Fe2GutQUant" value="1e-07" constant="false">
    <annotation>
      <COPASI xmlns="http://www.copasi.org/static/sbml">
        <rdf:RDF xmlns:dcterms="http://purl.org/dc/terms/" xmlns:rdf="http://www.w3.org/1999/02/22-rdf-syntax-ns#">
          <rdf:Description rdf:about="#COPASI25">
            <dcterms:created>
              <rdf:Description>
                <dcterms:W3CDTF>2012-06-12T17:51:08Z</dcterms:W3CDTF>
              </rdf:Description>
            </dcterms:created>
          </rdf:Description>
        </rdf:RDF>
      </COPASI>
    </annotation>
  </parameter>
</listOfParameters><listOfRules>
  <assignmentRule variable="parameter_1">
    <math xmlns="http://www.w3.org/1998/Math/MathML">
      <piecewise>
        <piece>
          <cn type="e-notation"> 1 <sep/> -7 </cn>
          <apply>
            <lt/>
            <apply>
              <plus/>
              <apply>
                <times/>
                <apply>
                  <minus/>
                  <cn type="e-notation"> 5 <sep/> -13 </cn>
                </apply>
                <apply>
                  <power/>
                  <apply>
                    <minus/>
                    <csymbol encoding="text" definitionURL="http://www.sbml.org/sbml/symbols/time"> time </csymbol>
                    <cn> 40000 </cn>
                  </apply>
                  <cn> 2 </cn>
                </apply>
              </apply>
              <cn> 0.0001 </cn>
            </apply>
            <cn type="e-notation"> 1 <sep/> -7 </cn>
          </apply>
        </piece>
        <otherwise>
          <apply>
            <plus/>
            <apply>
              <times/>
              <apply>
                <minus/>
                <cn type="e-notation"> 5 <sep/> -13 </cn>
              </apply>
              <apply>
                <power/>
                <apply>
                  <minus/>
                  <csymbol encoding="text" definitionURL="http://www.sbml.org/sbml/symbols/time"> time </csymbol>
                  <cn> 40000 </cn>
                </apply>
                <cn> 2 </cn>
              </apply>
            </apply>
            <cn> 0.0001 </cn>
          </apply>
        </otherwise>
      </piecewise>
    </math>
  </assignmentRule>
  <assignmentRule variable="species_43">
    <math xmlns="http://www.w3.org/1998/Math/MathML">
      <ci> parameter_1 </ci>
    </math>
  </assignmentRule>
</listOfRules><listOfReactions>
  <reaction metaid="COPASI26" id="reaction_1" name="Fpn Export" reversible="false">
    <annotation>
      <rdf:RDF xmlns:rdf="http://www.w3.org/1999/02/22-rdf-syntax-ns#" xmlns:dc="http://purl.org/dc/elements/1.1/" xmlns:dcterms="http://purl.org/dc/terms/" xmlns:vCard="http://www.w3.org/2001/vcard-rdf/3.0#" xmlns:bqbiol="http://biomodels.net/biology-qualifiers/" xmlns:bqmodel="http://biomodels.net/model-qualifiers/">
        <rdf:Description rdf:about="#COPASI26">
          <bqbiol:is>
            <rdf:Bag>
              <rdf:li rdf:resource="urn:miriam:biomodels.sbo:SBO:0000588"/>
            </rdf:Bag>
          </bqbiol:is>
        </rdf:Description>
      </rdf:RDF>
      <COPASI xmlns="http://www.copasi.org/static/sbml">
        <rdf:RDF xmlns:CopasiMT="http://www.copasi.org/RDF/MiriamTerms#" xmlns:dcterms="http://purl.org/dc/terms/" xmlns:rdf="http://www.w3.org/1999/02/22-rdf-syntax-ns#">
          <rdf:Description rdf:about="#COPASI26">
            <dcterms:created>
              <rdf:Description>
                <dcterms:W3CDTF>2010-06-08T09:34:08Z</dcterms:W3CDTF>
              </rdf:Description>
            </dcterms:created>
            <CopasiMT:is rdf:resource="urn:miriam:biomodels.sbo:SBO:0000588"/>
          </rdf:Description>
        </rdf:RDF>
      </COPASI>
    </annotation>
    <listOfReactants>
      <speciesReference species="species_2" stoichiometry="2"/>
    </listOfReactants>
    <listOfProducts>
      <speciesReference species="species_43" stoichiometry="1"/>
    </listOfProducts>
    <listOfModifiers>
      <modifierSpeciesReference species="species_4"/>
    </listOfModifiers>
    <kineticLaw>
      <math xmlns="http://www.w3.org/1998/Math/MathML">
        <apply>
          <ci> function_1 </ci>
          <ci> a </ci>
          <ci> species_4 </ci>
          <ci> n </ci>
          <ci> K </ci>
          <ci> species_2 </ci>
        </apply>
      </math>
      <listOfParameters>
        <parameter id="a" name="a" value="2"/>
        <parameter id="n" name="n" value="1"/>
        <parameter id="K" name="K" value="3e-06"/>
      </listOfParameters>
    </kineticLaw>
  </reaction>
  <reaction metaid="COPASI27" id="reaction_2" name="TfR1 expression" reversible="false">
    <annotation>
      <rdf:RDF xmlns:rdf="http://www.w3.org/1999/02/22-rdf-syntax-ns#" xmlns:dc="http://purl.org/dc/elements/1.1/" xmlns:dcterms="http://purl.org/dc/terms/" xmlns:vCard="http://www.w3.org/2001/vcard-rdf/3.0#" xmlns:bqbiol="http://biomodels.net/biology-qualifiers/" xmlns:bqmodel="http://biomodels.net/model-qualifiers/">
        <rdf:Description rdf:about="#COPASI27">
          <bqbiol:is>
            <rdf:Bag>
              <rdf:li rdf:resource="urn:miriam:biomodels.sbo:SBO:0000184"/>
            </rdf:Bag>
          </bqbiol:is>
          <bqbiol:isDescribedBy>
            <rdf:Bag>
              <rdf:li rdf:resource="urn:miriam:doi:10.1016/j.bcmd.2009.09.004"/>
            </rdf:Bag>
          </bqbiol:isDescribedBy>
        </rdf:Description>
      </rdf:RDF>
      <COPASI xmlns="http://www.copasi.org/static/sbml">
        <rdf:RDF xmlns:CopasiMT="http://www.copasi.org/RDF/MiriamTerms#" xmlns:dcterms="http://purl.org/dc/terms/" xmlns:rdf="http://www.w3.org/1999/02/22-rdf-syntax-ns#">
          <rdf:Description rdf:about="#COPASI27">
            <dcterms:bibliographicCitation>
              <rdf:Description>
                <dcterms:description>Stoichiometries of transferrin receptors 1 and 2 in human liver</dcterms:description>
                <CopasiMT:isDescribedBy rdf:resource="urn:miriam:doi:10.1016/j.bcmd.2009.09.004"/>
              </rdf:Description>
            </dcterms:bibliographicCitation>
            <dcterms:created>
              <rdf:Description>
                <dcterms:W3CDTF>2010-06-08T10:04:30Z</dcterms:W3CDTF>
              </rdf:Description>
            </dcterms:created>
            <CopasiMT:is rdf:resource="urn:miriam:biomodels.sbo:SBO:0000184"/>
          </rdf:Description>
        </rdf:RDF>
      </COPASI>
    </annotation>
    <listOfProducts>
      <speciesReference species="species_3" stoichiometry="1"/>
    </listOfProducts>
    <listOfModifiers>
      <modifierSpeciesReference species="species_6"/>
    </listOfModifiers>
    <kineticLaw>
      <math xmlns="http://www.w3.org/1998/Math/MathML">
        <apply>
          <times/>
          <ci> compartment_3 </ci>
          <apply>
            <ci> function_2 </ci>
            <ci> a </ci>
            <ci> n </ci>
            <ci> K </ci>
            <ci> species_6 </ci>
          </apply>
        </apply>
      </math>
      <listOfParameters>
        <parameter id="a" name="a" value="6e-12"/>
        <parameter id="n" name="n" value="1"/>
        <parameter id="K" name="K" value="1e-06"/>
      </listOfParameters>
    </kineticLaw>
  </reaction>
  <reaction metaid="COPASI28" id="reaction_3" name="TfR1 degradation" reversible="false">
    <annotation>
      <rdf:RDF xmlns:rdf="http://www.w3.org/1999/02/22-rdf-syntax-ns#" xmlns:dc="http://purl.org/dc/elements/1.1/" xmlns:dcterms="http://purl.org/dc/terms/" xmlns:vCard="http://www.w3.org/2001/vcard-rdf/3.0#" xmlns:bqbiol="http://biomodels.net/biology-qualifiers/" xmlns:bqmodel="http://biomodels.net/model-qualifiers/">
        <rdf:Description rdf:about="#COPASI28">
          <bqbiol:is>
            <rdf:Bag>
              <rdf:li rdf:resource="urn:miriam:biomodels.sbo:SBO:0000179"/>
            </rdf:Bag>
          </bqbiol:is>
          <bqbiol:isDescribedBy>
            <rdf:Bag>
              <rdf:li rdf:resource="urn:miriam:doi:10.1016/j.bcmd.2009.09.004"/>
            </rdf:Bag>
          </bqbiol:isDescribedBy>
        </rdf:Description>
      </rdf:RDF>
      <COPASI xmlns="http://www.copasi.org/static/sbml">
        <rdf:RDF xmlns:CopasiMT="http://www.copasi.org/RDF/MiriamTerms#" xmlns:dcterms="http://purl.org/dc/terms/" xmlns:rdf="http://www.w3.org/1999/02/22-rdf-syntax-ns#">
          <rdf:Description rdf:about="#COPASI28">
            <dcterms:bibliographicCitation>
              <rdf:Description>
                <dcterms:description>Stoichiometries of transferrin receptors 1 and 2 in human liver</dcterms:description>
                <CopasiMT:isDescribedBy rdf:resource="urn:miriam:doi:10.1016/j.bcmd.2009.09.004"/>
              </rdf:Description>
            </dcterms:bibliographicCitation>
            <dcterms:created>
              <rdf:Description>
                <dcterms:W3CDTF>2010-06-08T10:04:33Z</dcterms:W3CDTF>
              </rdf:Description>
            </dcterms:created>
            <CopasiMT:is rdf:resource="urn:miriam:biomodels.sbo:SBO:0000179"/>
          </rdf:Description>
        </rdf:RDF>
      </COPASI>
    </annotation>
    <listOfReactants>
      <speciesReference species="species_3" stoichiometry="1"/>
    </listOfReactants>
    <kineticLaw>
      <math xmlns="http://www.w3.org/1998/Math/MathML">
        <apply>
          <times/>
          <ci> compartment_3 </ci>
          <ci> k1 </ci>
          <ci> species_3 </ci>
        </apply>
      </math>
      <listOfParameters>
        <parameter id="k1" name="k1" value="8.37e-06"/>
      </listOfParameters>
    </kineticLaw>
  </reaction>
  <reaction metaid="COPASI29" id="reaction_4" name="Ferroportin Expression" reversible="false">
    <annotation>
      <rdf:RDF xmlns:rdf="http://www.w3.org/1999/02/22-rdf-syntax-ns#" xmlns:dc="http://purl.org/dc/elements/1.1/" xmlns:dcterms="http://purl.org/dc/terms/" xmlns:vCard="http://www.w3.org/2001/vcard-rdf/3.0#" xmlns:bqbiol="http://biomodels.net/biology-qualifiers/" xmlns:bqmodel="http://biomodels.net/model-qualifiers/">
        <rdf:Description rdf:about="#COPASI29">
          <bqbiol:is>
            <rdf:Bag>
              <rdf:li rdf:resource="urn:miriam:biomodels.sbo:SBO:0000184"/>
            </rdf:Bag>
          </bqbiol:is>
        </rdf:Description>
      </rdf:RDF>
      <COPASI xmlns="http://www.copasi.org/static/sbml">
        <rdf:RDF xmlns:CopasiMT="http://www.copasi.org/RDF/MiriamTerms#" xmlns:dcterms="http://purl.org/dc/terms/" xmlns:rdf="http://www.w3.org/1999/02/22-rdf-syntax-ns#">
          <rdf:Description rdf:about="#COPASI29">
            <dcterms:created>
              <rdf:Description>
                <dcterms:W3CDTF>2010-06-08T09:40:20Z</dcterms:W3CDTF>
              </rdf:Description>
            </dcterms:created>
            <CopasiMT:is rdf:resource="urn:miriam:biomodels.sbo:SBO:0000184"/>
          </rdf:Description>
        </rdf:RDF>
      </COPASI>
    </annotation>
    <listOfProducts>
      <speciesReference species="species_4" stoichiometry="1"/>
    </listOfProducts>
    <listOfModifiers>
      <modifierSpeciesReference species="species_6"/>
    </listOfModifiers>
    <kineticLaw>
      <math xmlns="http://www.w3.org/1998/Math/MathML">
        <apply>
          <times/>
          <ci> compartment_1 </ci>
          <apply>
            <ci> function_3 </ci>
            <ci> a </ci>
            <ci> species_6 </ci>
            <ci> n </ci>
            <ci> K </ci>
          </apply>
        </apply>
      </math>
      <listOfParameters>
        <parameter id="a" name="a" value="1e-09"/>
        <parameter id="n" name="n" value="1"/>
        <parameter id="K" name="K" value="5e-06"/>
      </listOfParameters>
    </kineticLaw>
  </reaction>
  <reaction metaid="COPASI30" id="reaction_8" name="IRP expresion" reversible="false">
    <annotation>
      <rdf:RDF xmlns:rdf="http://www.w3.org/1999/02/22-rdf-syntax-ns#" xmlns:dc="http://purl.org/dc/elements/1.1/" xmlns:dcterms="http://purl.org/dc/terms/" xmlns:vCard="http://www.w3.org/2001/vcard-rdf/3.0#" xmlns:bqbiol="http://biomodels.net/biology-qualifiers/" xmlns:bqmodel="http://biomodels.net/model-qualifiers/">
        <rdf:Description rdf:about="#COPASI30">
          <bqbiol:is>
            <rdf:Bag>
              <rdf:li rdf:resource="urn:miriam:biomodels.sbo:SBO:0000184"/>
            </rdf:Bag>
          </bqbiol:is>
          <bqbiol:isDescribedBy>
            <rdf:Bag>
              <rdf:li rdf:resource="urn:miriam:pubmed:7585245"/>
            </rdf:Bag>
          </bqbiol:isDescribedBy>
        </rdf:Description>
      </rdf:RDF>
      <COPASI xmlns="http://www.copasi.org/static/sbml">
        <rdf:RDF xmlns:CopasiMT="http://www.copasi.org/RDF/MiriamTerms#" xmlns:dcterms="http://purl.org/dc/terms/" xmlns:rdf="http://www.w3.org/1999/02/22-rdf-syntax-ns#">
          <rdf:Description rdf:about="#COPASI30">
            <dcterms:bibliographicCitation>
              <rdf:Description>
                <dcterms:description>Differential regulation of two related RNA-binding proteins, iron regulatory protein (IRP) and IRPB.
</dcterms:description>
                <CopasiMT:isDescribedBy rdf:resource="urn:miriam:pubmed:7585245"/>
              </rdf:Description>
            </dcterms:bibliographicCitation>
            <dcterms:created>
              <rdf:Description>
                <dcterms:W3CDTF>2010-06-08T10:05:26Z</dcterms:W3CDTF>
              </rdf:Description>
            </dcterms:created>
            <CopasiMT:is rdf:resource="urn:miriam:biomodels.sbo:SBO:0000184"/>
          </rdf:Description>
        </rdf:RDF>
      </COPASI>
    </annotation>
    <listOfProducts>
      <speciesReference species="species_6" stoichiometry="1"/>
    </listOfProducts>
    <listOfModifiers>
      <modifierSpeciesReference species="species_2"/>
    </listOfModifiers>
    <kineticLaw>
      <math xmlns="http://www.w3.org/1998/Math/MathML">
        <apply>
          <times/>
          <ci> compartment_1 </ci>
          <apply>
            <ci> function_3 </ci>
            <ci> a </ci>
            <ci> species_2 </ci>
            <ci> n </ci>
            <ci> K </ci>
          </apply>
        </apply>
      </math>
      <listOfParameters>
        <parameter id="a" name="a" value="4e-11"/>
        <parameter id="n" name="n" value="1"/>
        <parameter id="K" name="K" value="1e-06"/>
      </listOfParameters>
    </kineticLaw>
  </reaction>
  <reaction metaid="COPASI31" id="reaction_9" name="IRP degradation" reversible="false">
    <annotation>
      <rdf:RDF xmlns:rdf="http://www.w3.org/1999/02/22-rdf-syntax-ns#" xmlns:dc="http://purl.org/dc/elements/1.1/" xmlns:dcterms="http://purl.org/dc/terms/" xmlns:vCard="http://www.w3.org/2001/vcard-rdf/3.0#" xmlns:bqbiol="http://biomodels.net/biology-qualifiers/" xmlns:bqmodel="http://biomodels.net/model-qualifiers/">
        <rdf:Description rdf:about="#COPASI31">
          <bqbiol:is>
            <rdf:Bag>
              <rdf:li rdf:resource="urn:miriam:biomodels.sbo:SBO:0000179"/>
            </rdf:Bag>
          </bqbiol:is>
          <bqbiol:isDescribedBy>
            <rdf:Bag>
              <rdf:li rdf:resource="urn:miriam:pubmed:7585245"/>
            </rdf:Bag>
          </bqbiol:isDescribedBy>
        </rdf:Description>
      </rdf:RDF>
      <COPASI xmlns="http://www.copasi.org/static/sbml">
        <rdf:RDF xmlns:CopasiMT="http://www.copasi.org/RDF/MiriamTerms#" xmlns:dcterms="http://purl.org/dc/terms/" xmlns:rdf="http://www.w3.org/1999/02/22-rdf-syntax-ns#">
          <rdf:Description rdf:about="#COPASI31">
            <dcterms:bibliographicCitation>
              <rdf:Description>
                <dcterms:description>Differential regulation of two related RNA-binding proteins, iron regulatory protein (IRP) and IRPB.
</dcterms:description>
                <CopasiMT:isDescribedBy rdf:resource="urn:miriam:pubmed:7585245"/>
              </rdf:Description>
            </dcterms:bibliographicCitation>
            <dcterms:created>
              <rdf:Description>
                <dcterms:W3CDTF>2010-06-11T10:39:27Z</dcterms:W3CDTF>
              </rdf:Description>
            </dcterms:created>
            <CopasiMT:is rdf:resource="urn:miriam:biomodels.sbo:SBO:0000179"/>
          </rdf:Description>
        </rdf:RDF>
      </COPASI>
    </annotation>
    <listOfReactants>
      <speciesReference species="species_6" stoichiometry="1"/>
    </listOfReactants>
    <kineticLaw>
      <math xmlns="http://www.w3.org/1998/Math/MathML">
        <apply>
          <times/>
          <ci> compartment_1 </ci>
          <ci> k1 </ci>
          <ci> species_6 </ci>
        </apply>
      </math>
      <listOfParameters>
        <parameter id="k1" name="k1" value="1.597e-05"/>
      </listOfParameters>
    </kineticLaw>
  </reaction>
  <reaction metaid="COPASI32" id="reaction_11" name="Fpn degradation" reversible="false">
    <annotation>
      <rdf:RDF xmlns:rdf="http://www.w3.org/1999/02/22-rdf-syntax-ns#" xmlns:dc="http://purl.org/dc/elements/1.1/" xmlns:dcterms="http://purl.org/dc/terms/" xmlns:vCard="http://www.w3.org/2001/vcard-rdf/3.0#" xmlns:bqbiol="http://biomodels.net/biology-qualifiers/" xmlns:bqmodel="http://biomodels.net/model-qualifiers/">
        <rdf:Description rdf:about="#COPASI32">
          <bqbiol:is>
            <rdf:Bag>
              <rdf:li rdf:resource="urn:miriam:biomodels.sbo:SBO:0000179"/>
            </rdf:Bag>
          </bqbiol:is>
        </rdf:Description>
      </rdf:RDF>
      <COPASI xmlns="http://www.copasi.org/static/sbml">
        <rdf:RDF xmlns:CopasiMT="http://www.copasi.org/RDF/MiriamTerms#" xmlns:dcterms="http://purl.org/dc/terms/" xmlns:rdf="http://www.w3.org/1999/02/22-rdf-syntax-ns#">
          <rdf:Description rdf:about="#COPASI32">
            <dcterms:created>
              <rdf:Description>
                <dcterms:W3CDTF>2010-12-01T13:13:03Z</dcterms:W3CDTF>
              </rdf:Description>
            </dcterms:created>
            <CopasiMT:is rdf:resource="urn:miriam:biomodels.sbo:SBO:0000179"/>
          </rdf:Description>
        </rdf:RDF>
      </COPASI>
    </annotation>
    <listOfReactants>
      <speciesReference species="species_4" stoichiometry="1"/>
    </listOfReactants>
    <listOfModifiers>
      <modifierSpeciesReference species="species_7"/>
    </listOfModifiers>
    <kineticLaw>
      <math xmlns="http://www.w3.org/1998/Math/MathML">
        <apply>
          <times/>
          <ci> compartment_1 </ci>
          <apply>
            <ci> function_7 </ci>
            <ci> a </ci>
            <ci> species_7 </ci>
            <ci> n </ci>
            <ci> K </ci>
            <ci> species_4 </ci>
          </apply>
        </apply>
      </math>
      <listOfParameters>
        <parameter id="a" name="a" value="0.0002315"/>
        <parameter id="n" name="n" value="5"/>
        <parameter id="K" name="K" value="5e-09"/>
      </listOfParameters>
    </kineticLaw>
  </reaction>
  <reaction metaid="COPASI33" id="reaction_12" name="HFE degradation" reversible="false">
    <annotation>
      <rdf:RDF xmlns:rdf="http://www.w3.org/1999/02/22-rdf-syntax-ns#" xmlns:dc="http://purl.org/dc/elements/1.1/" xmlns:dcterms="http://purl.org/dc/terms/" xmlns:vCard="http://www.w3.org/2001/vcard-rdf/3.0#" xmlns:bqbiol="http://biomodels.net/biology-qualifiers/" xmlns:bqmodel="http://biomodels.net/model-qualifiers/">
        <rdf:Description rdf:about="#COPASI33">
          <bqbiol:is>
            <rdf:Bag>
              <rdf:li rdf:resource="urn:miriam:biomodels.sbo:SBO:0000179"/>
            </rdf:Bag>
          </bqbiol:is>
          <bqbiol:isDescribedBy>
            <rdf:Bag>
              <rdf:li rdf:resource="urn:miriam:doi:10.1042/BJ20021607"/>
            </rdf:Bag>
          </bqbiol:isDescribedBy>
        </rdf:Description>
      </rdf:RDF>
      <COPASI xmlns="http://www.copasi.org/static/sbml">
        <rdf:RDF xmlns:CopasiMT="http://www.copasi.org/RDF/MiriamTerms#" xmlns:dcterms="http://purl.org/dc/terms/" xmlns:rdf="http://www.w3.org/1999/02/22-rdf-syntax-ns#">
          <rdf:Description rdf:about="#COPASI33">
            <dcterms:bibliographicCitation>
              <rdf:Description>
                <dcterms:description>The haemochromatosis protein HFE induces an apparent iron-deficient phenotype in H1299 cells that is not corrected by co-expression of beta 2-microglobulin.</dcterms:description>
                <CopasiMT:isDescribedBy rdf:resource="urn:miriam:doi:10.1042/BJ20021607"/>
              </rdf:Description>
            </dcterms:bibliographicCitation>
            <dcterms:created>
              <rdf:Description>
                <dcterms:W3CDTF>2011-01-05T12:03:44Z</dcterms:W3CDTF>
              </rdf:Description>
            </dcterms:created>
            <CopasiMT:is rdf:resource="urn:miriam:biomodels.sbo:SBO:0000179"/>
          </rdf:Description>
        </rdf:RDF>
      </COPASI>
    </annotation>
    <listOfReactants>
      <speciesReference species="species_8" stoichiometry="1"/>
    </listOfReactants>
    <kineticLaw>
      <math xmlns="http://www.w3.org/1998/Math/MathML">
        <apply>
          <times/>
          <ci> compartment_3 </ci>
          <ci> k1 </ci>
          <ci> species_8 </ci>
        </apply>
      </math>
      <listOfParameters>
        <parameter id="k1" name="k1" value="6.418e-05"/>
      </listOfParameters>
    </kineticLaw>
  </reaction>
  <reaction metaid="COPASI34" id="reaction_13" name="HFE expression" reversible="false">
    <annotation>
      <rdf:RDF xmlns:rdf="http://www.w3.org/1999/02/22-rdf-syntax-ns#" xmlns:dc="http://purl.org/dc/elements/1.1/" xmlns:dcterms="http://purl.org/dc/terms/" xmlns:vCard="http://www.w3.org/2001/vcard-rdf/3.0#" xmlns:bqbiol="http://biomodels.net/biology-qualifiers/" xmlns:bqmodel="http://biomodels.net/model-qualifiers/">
        <rdf:Description rdf:about="#COPASI34">
          <bqbiol:is>
            <rdf:Bag>
              <rdf:li rdf:resource="urn:miriam:biomodels.sbo:SBO:0000184"/>
            </rdf:Bag>
          </bqbiol:is>
          <bqbiol:isDescribedBy>
            <rdf:Bag>
              <rdf:li rdf:resource="urn:miriam:doi:10.1042/BJ20021607"/>
            </rdf:Bag>
          </bqbiol:isDescribedBy>
        </rdf:Description>
      </rdf:RDF>
      <COPASI xmlns="http://www.copasi.org/static/sbml">
        <rdf:RDF xmlns:CopasiMT="http://www.copasi.org/RDF/MiriamTerms#" xmlns:dcterms="http://purl.org/dc/terms/" xmlns:rdf="http://www.w3.org/1999/02/22-rdf-syntax-ns#">
          <rdf:Description rdf:about="#COPASI34">
            <dcterms:bibliographicCitation>
              <rdf:Description>
                <dcterms:description>The haemochromatosis protein HFE induces an apparent iron-deficient phenotype in H1299 cells that is not corrected by co-expression of beta 2-microglobulin.</dcterms:description>
                <CopasiMT:isDescribedBy rdf:resource="urn:miriam:doi:10.1042/BJ20021607"/>
              </rdf:Description>
            </dcterms:bibliographicCitation>
            <dcterms:created>
              <rdf:Description>
                <dcterms:W3CDTF>2011-01-05T12:04:55Z</dcterms:W3CDTF>
              </rdf:Description>
            </dcterms:created>
            <CopasiMT:is rdf:resource="urn:miriam:biomodels.sbo:SBO:0000184"/>
          </rdf:Description>
        </rdf:RDF>
      </COPASI>
    </annotation>
    <listOfProducts>
      <speciesReference species="species_8" stoichiometry="1"/>
    </listOfProducts>
    <kineticLaw>
      <math xmlns="http://www.w3.org/1998/Math/MathML">
        <apply>
          <times/>
          <ci> compartment_3 </ci>
          <apply>
            <ci> function_5 </ci>
            <ci> v </ci>
          </apply>
        </apply>
      </math>
      <listOfParameters>
        <parameter id="v" name="v" value="2.3469e-11"/>
      </listOfParameters>
    </kineticLaw>
  </reaction>
  <reaction metaid="COPASI35" id="reaction_14" name="TfR2 expression" reversible="false">
    <annotation>
      <rdf:RDF xmlns:rdf="http://www.w3.org/1999/02/22-rdf-syntax-ns#" xmlns:dc="http://purl.org/dc/elements/1.1/" xmlns:dcterms="http://purl.org/dc/terms/" xmlns:vCard="http://www.w3.org/2001/vcard-rdf/3.0#" xmlns:bqbiol="http://biomodels.net/biology-qualifiers/" xmlns:bqmodel="http://biomodels.net/model-qualifiers/">
        <rdf:Description rdf:about="#COPASI35">
          <bqbiol:is>
            <rdf:Bag>
              <rdf:li rdf:resource="urn:miriam:biomodels.sbo:SBO:0000184"/>
            </rdf:Bag>
          </bqbiol:is>
          <bqbiol:isDescribedBy>
            <rdf:Bag>
              <rdf:li rdf:resource="urn:miriam:doi:10.1016/j.bcmd.2009.09.004"/>
            </rdf:Bag>
          </bqbiol:isDescribedBy>
        </rdf:Description>
      </rdf:RDF>
      <COPASI xmlns="http://www.copasi.org/static/sbml">
        <rdf:RDF xmlns:CopasiMT="http://www.copasi.org/RDF/MiriamTerms#" xmlns:dcterms="http://purl.org/dc/terms/" xmlns:rdf="http://www.w3.org/1999/02/22-rdf-syntax-ns#">
          <rdf:Description rdf:about="#COPASI35">
            <dcterms:bibliographicCitation>
              <rdf:Description>
                <dcterms:description>Stoichiometries of transferrin receptors 1 and 2 in human liver</dcterms:description>
                <CopasiMT:isDescribedBy rdf:resource="urn:miriam:doi:10.1016/j.bcmd.2009.09.004"/>
              </rdf:Description>
            </dcterms:bibliographicCitation>
            <dcterms:created>
              <rdf:Description>
                <dcterms:W3CDTF>2011-01-11T09:42:11Z</dcterms:W3CDTF>
              </rdf:Description>
            </dcterms:created>
            <CopasiMT:is rdf:resource="urn:miriam:biomodels.sbo:SBO:0000184"/>
          </rdf:Description>
        </rdf:RDF>
      </COPASI>
    </annotation>
    <listOfProducts>
      <speciesReference species="species_10" stoichiometry="1"/>
    </listOfProducts>
    <kineticLaw>
      <math xmlns="http://www.w3.org/1998/Math/MathML">
        <apply>
          <times/>
          <ci> compartment_3 </ci>
          <apply>
            <ci> function_5 </ci>
            <ci> v </ci>
          </apply>
        </apply>
      </math>
      <listOfParameters>
        <parameter id="v" name="v" value="3e-11"/>
      </listOfParameters>
    </kineticLaw>
  </reaction>
  <reaction metaid="COPASI36" id="reaction_15" name="TfR2 degradation" reversible="false">
    <annotation>
      <rdf:RDF xmlns:rdf="http://www.w3.org/1999/02/22-rdf-syntax-ns#" xmlns:dc="http://purl.org/dc/elements/1.1/" xmlns:dcterms="http://purl.org/dc/terms/" xmlns:vCard="http://www.w3.org/2001/vcard-rdf/3.0#" xmlns:bqbiol="http://biomodels.net/biology-qualifiers/" xmlns:bqmodel="http://biomodels.net/model-qualifiers/">
        <rdf:Description rdf:about="#COPASI36">
          <bqbiol:is>
            <rdf:Bag>
              <rdf:li rdf:resource="urn:miriam:biomodels.sbo:SBO:0000179"/>
            </rdf:Bag>
          </bqbiol:is>
          <bqbiol:isDescribedBy>
            <rdf:Bag>
              <rdf:li rdf:resource="urn:miriam:doi:10.1016/j.bcmd.2009.09.004"/>
            </rdf:Bag>
          </bqbiol:isDescribedBy>
        </rdf:Description>
      </rdf:RDF>
      <COPASI xmlns="http://www.copasi.org/static/sbml">
        <rdf:RDF xmlns:CopasiMT="http://www.copasi.org/RDF/MiriamTerms#" xmlns:dcterms="http://purl.org/dc/terms/" xmlns:rdf="http://www.w3.org/1999/02/22-rdf-syntax-ns#">
          <rdf:Description rdf:about="#COPASI36">
            <dcterms:bibliographicCitation>
              <rdf:Description>
                <dcterms:description>Stoichiometries of transferrin receptors 1 and 2 in human liver</dcterms:description>
                <CopasiMT:isDescribedBy rdf:resource="urn:miriam:doi:10.1016/j.bcmd.2009.09.004"/>
              </rdf:Description>
            </dcterms:bibliographicCitation>
            <dcterms:created>
              <rdf:Description>
                <dcterms:W3CDTF>2011-01-11T09:46:17Z</dcterms:W3CDTF>
              </rdf:Description>
            </dcterms:created>
            <CopasiMT:is rdf:resource="urn:miriam:biomodels.sbo:SBO:0000179"/>
          </rdf:Description>
        </rdf:RDF>
      </COPASI>
    </annotation>
    <listOfReactants>
      <speciesReference species="species_10" stoichiometry="1"/>
    </listOfReactants>
    <listOfModifiers>
      <modifierSpeciesReference species="species_43"/>
    </listOfModifiers>
    <kineticLaw>
      <math xmlns="http://www.w3.org/1998/Math/MathML">
        <apply>
          <times/>
          <ci> compartment_3 </ci>
          <apply>
            <ci> function_4 </ci>
            <ci> a </ci>
            <ci> species_43 </ci>
            <ci> n </ci>
            <ci> K </ci>
            <ci> species_10 </ci>
          </apply>
        </apply>
      </math>
      <listOfParameters>
        <parameter id="a" name="a" value="3.2e-05"/>
        <parameter id="n" name="n" value="1"/>
        <parameter id="K" name="K" value="2.5e-06"/>
      </listOfParameters>
    </kineticLaw>
  </reaction>
  <reaction metaid="COPASI37" id="reaction_17" name="Hepcidin expression" reversible="false">
    <annotation>
      <rdf:RDF xmlns:rdf="http://www.w3.org/1999/02/22-rdf-syntax-ns#" xmlns:dc="http://purl.org/dc/elements/1.1/" xmlns:dcterms="http://purl.org/dc/terms/" xmlns:vCard="http://www.w3.org/2001/vcard-rdf/3.0#" xmlns:bqbiol="http://biomodels.net/biology-qualifiers/" xmlns:bqmodel="http://biomodels.net/model-qualifiers/">
        <rdf:Description rdf:about="#COPASI37">
          <bqbiol:is>
            <rdf:Bag>
              <rdf:li rdf:resource="urn:miriam:biomodels.sbo:SBO:0000184"/>
            </rdf:Bag>
          </bqbiol:is>
          <bqbiol:isDescribedBy>
            <rdf:Bag>
              <rdf:li rdf:resource="urn:miriam:doi:10.2215/CJN.08161109"/>
            </rdf:Bag>
          </bqbiol:isDescribedBy>
        </rdf:Description>
      </rdf:RDF>
      <COPASI xmlns="http://www.copasi.org/static/sbml">
        <rdf:RDF xmlns:CopasiMT="http://www.copasi.org/RDF/MiriamTerms#" xmlns:dcterms="http://purl.org/dc/terms/" xmlns:rdf="http://www.w3.org/1999/02/22-rdf-syntax-ns#">
          <rdf:Description rdf:about="#COPASI37">
            <dcterms:bibliographicCitation>
              <rdf:Description>
                <dcterms:description>Reduction of Serum Hepcidin by Hemodialysis in Pediatric and Adult Patients</dcterms:description>
                <CopasiMT:isDescribedBy rdf:resource="urn:miriam:doi:10.2215/CJN.08161109"/>
              </rdf:Description>
            </dcterms:bibliographicCitation>
            <dcterms:created>
              <rdf:Description>
                <dcterms:W3CDTF>2011-01-19T14:01:12Z</dcterms:W3CDTF>
              </rdf:Description>
            </dcterms:created>
            <CopasiMT:is rdf:resource="urn:miriam:biomodels.sbo:SBO:0000184"/>
          </rdf:Description>
        </rdf:RDF>
      </COPASI>
    </annotation>
    <listOfProducts>
      <speciesReference species="species_7" stoichiometry="1"/>
    </listOfProducts>
    <listOfModifiers>
      <modifierSpeciesReference species="species_18"/>
      <modifierSpeciesReference species="species_19"/>
    </listOfModifiers>
    <kineticLaw>
      <math xmlns="http://www.w3.org/1998/Math/MathML">
        <apply>
          <times/>
          <ci> compartment_1 </ci>
          <apply>
            <ci> function_11 </ci>
            <ci> basal </ci>
            <ci> a </ci>
            <ci> species_18 </ci>
            <ci> n </ci>
            <ci> K </ci>
            <ci> a1 </ci>
            <ci> species_19 </ci>
            <ci> K1 </ci>
          </apply>
        </apply>
      </math>
      <listOfParameters>
        <parameter id="basal" name="basal" value="0"/>
        <parameter id="a" name="a" value="5e-12"/>
        <parameter id="n" name="n" value="5"/>
        <parameter id="K" name="K" value="1.35e-07"/>
        <parameter id="a1" name="a1" value="5e-12"/>
        <parameter id="K1" name="K1" value="6e-07"/>
      </listOfParameters>
    </kineticLaw>
  </reaction>
  <reaction metaid="COPASI38" id="reaction_18" name="Hepcidin degradation" reversible="false">
    <annotation>
      <rdf:RDF xmlns:rdf="http://www.w3.org/1999/02/22-rdf-syntax-ns#" xmlns:dc="http://purl.org/dc/elements/1.1/" xmlns:dcterms="http://purl.org/dc/terms/" xmlns:vCard="http://www.w3.org/2001/vcard-rdf/3.0#" xmlns:bqbiol="http://biomodels.net/biology-qualifiers/" xmlns:bqmodel="http://biomodels.net/model-qualifiers/">
        <rdf:Description rdf:about="#COPASI38">
          <bqbiol:is>
            <rdf:Bag>
              <rdf:li rdf:resource="urn:miriam:biomodels.sbo:SBO:0000179"/>
            </rdf:Bag>
          </bqbiol:is>
          <bqbiol:isDescribedBy>
            <rdf:Bag>
              <rdf:li rdf:resource="urn:miriam:doi:10.1182/blood-2005-04-1766"/>
            </rdf:Bag>
          </bqbiol:isDescribedBy>
        </rdf:Description>
      </rdf:RDF>
      <COPASI xmlns="http://www.copasi.org/static/sbml">
        <rdf:RDF xmlns:CopasiMT="http://www.copasi.org/RDF/MiriamTerms#" xmlns:dcterms="http://purl.org/dc/terms/" xmlns:rdf="http://www.w3.org/1999/02/22-rdf-syntax-ns#">
          <rdf:Description rdf:about="#COPASI38">
            <dcterms:bibliographicCitation>
              <rdf:Description>
                <dcterms:description>Synthetic hepcidin causes rapid dose-dependent hypoferremia and is concentrated in ferroportin-containing organs</dcterms:description>
                <CopasiMT:isDescribedBy rdf:resource="urn:miriam:doi:10.1182/blood-2005-04-1766"/>
              </rdf:Description>
            </dcterms:bibliographicCitation>
            <dcterms:created>
              <rdf:Description>
                <dcterms:W3CDTF>2011-01-19T14:05:02Z</dcterms:W3CDTF>
              </rdf:Description>
            </dcterms:created>
            <CopasiMT:is rdf:resource="urn:miriam:biomodels.sbo:SBO:0000179"/>
          </rdf:Description>
        </rdf:RDF>
      </COPASI>
    </annotation>
    <listOfReactants>
      <speciesReference species="species_7" stoichiometry="1"/>
    </listOfReactants>
    <kineticLaw>
      <math xmlns="http://www.w3.org/1998/Math/MathML">
        <apply>
          <times/>
          <ci> compartment_1 </ci>
          <ci> k1 </ci>
          <ci> species_7 </ci>
        </apply>
      </math>
      <listOfParameters>
        <parameter id="k1" name="k1" value="0.00056"/>
      </listOfParameters>
    </kineticLaw>
  </reaction>
  <reaction metaid="COPASI39" id="reaction_21" name="HFE TfR1 binding" reversible="false">
    <annotation>
      <rdf:RDF xmlns:rdf="http://www.w3.org/1999/02/22-rdf-syntax-ns#" xmlns:dc="http://purl.org/dc/elements/1.1/" xmlns:dcterms="http://purl.org/dc/terms/" xmlns:vCard="http://www.w3.org/2001/vcard-rdf/3.0#" xmlns:bqbiol="http://biomodels.net/biology-qualifiers/" xmlns:bqmodel="http://biomodels.net/model-qualifiers/">
        <rdf:Description rdf:about="#COPASI39">
          <bqbiol:is>
            <rdf:Bag>
              <rdf:li rdf:resource="urn:miriam:biomodels.sbo:SBO:0000526"/>
            </rdf:Bag>
          </bqbiol:is>
          <bqbiol:isDescribedBy>
            <rdf:Bag>
              <rdf:li rdf:resource="urn:miriam:doi:10.1074/jbc.C000664200"/>
            </rdf:Bag>
          </bqbiol:isDescribedBy>
        </rdf:Description>
      </rdf:RDF>
      <COPASI xmlns="http://www.copasi.org/static/sbml">
        <rdf:RDF xmlns:CopasiMT="http://www.copasi.org/RDF/MiriamTerms#" xmlns:dcterms="http://purl.org/dc/terms/" xmlns:rdf="http://www.w3.org/1999/02/22-rdf-syntax-ns#">
          <rdf:Description rdf:about="#COPASI39">
            <dcterms:bibliographicCitation>
              <rdf:Description>
                <dcterms:description>Comparison of the Interactions of Transferrin Receptor and Transferrin Receptor 2 with Transferrin and the Hereditary Hemochromatosis Protein HFE</dcterms:description>
                <CopasiMT:isDescribedBy rdf:resource="urn:miriam:doi:10.1074/jbc.C000664200"/>
              </rdf:Description>
            </dcterms:bibliographicCitation>
            <dcterms:created>
              <rdf:Description>
                <dcterms:W3CDTF>2011-03-16T11:07:18Z</dcterms:W3CDTF>
              </rdf:Description>
            </dcterms:created>
            <CopasiMT:is rdf:resource="urn:miriam:biomodels.sbo:SBO:0000526"/>
          </rdf:Description>
        </rdf:RDF>
      </COPASI>
    </annotation>
    <listOfReactants>
      <speciesReference species="species_8" stoichiometry="1"/>
      <speciesReference species="species_3" stoichiometry="1"/>
    </listOfReactants>
    <listOfProducts>
      <speciesReference species="species_9" stoichiometry="1"/>
    </listOfProducts>
    <kineticLaw>
      <math xmlns="http://www.w3.org/1998/Math/MathML">
        <apply>
          <times/>
          <ci> compartment_3 </ci>
          <ci> k1 </ci>
          <ci> species_8 </ci>
          <ci> species_3 </ci>
        </apply>
      </math>
      <listOfParameters>
        <parameter id="k1" name="k1" value="1102000"/>
      </listOfParameters>
    </kineticLaw>
  </reaction>
  <reaction metaid="COPASI40" id="reaction_22" name="HFE TfR1 release" reversible="false">
    <annotation>
      <rdf:RDF xmlns:rdf="http://www.w3.org/1999/02/22-rdf-syntax-ns#" xmlns:dc="http://purl.org/dc/elements/1.1/" xmlns:dcterms="http://purl.org/dc/terms/" xmlns:vCard="http://www.w3.org/2001/vcard-rdf/3.0#" xmlns:bqbiol="http://biomodels.net/biology-qualifiers/" xmlns:bqmodel="http://biomodels.net/model-qualifiers/">
        <rdf:Description rdf:about="#COPASI40">
          <bqbiol:is>
            <rdf:Bag>
              <rdf:li rdf:resource="urn:miriam:biomodels.sbo:SBO:0000180"/>
            </rdf:Bag>
          </bqbiol:is>
          <bqbiol:isDescribedBy>
            <rdf:Bag>
              <rdf:li rdf:resource="urn:miriam:doi:10.1074/jbc.C000664200"/>
            </rdf:Bag>
          </bqbiol:isDescribedBy>
        </rdf:Description>
      </rdf:RDF>
      <COPASI xmlns="http://www.copasi.org/static/sbml">
        <rdf:RDF xmlns:CopasiMT="http://www.copasi.org/RDF/MiriamTerms#" xmlns:dcterms="http://purl.org/dc/terms/" xmlns:rdf="http://www.w3.org/1999/02/22-rdf-syntax-ns#">
          <rdf:Description rdf:about="#COPASI40">
            <dcterms:bibliographicCitation>
              <rdf:Description>
                <dcterms:description>Comparison of the Interactions of Transferrin Receptor and Transferrin Receptor 2 with Transferrin and the Hereditary Hemochromatosis Protein HFE</dcterms:description>
                <CopasiMT:isDescribedBy rdf:resource="urn:miriam:doi:10.1074/jbc.C000664200"/>
              </rdf:Description>
            </dcterms:bibliographicCitation>
            <dcterms:created>
              <rdf:Description>
                <dcterms:W3CDTF>2011-03-16T11:07:27Z</dcterms:W3CDTF>
              </rdf:Description>
            </dcterms:created>
            <CopasiMT:is rdf:resource="urn:miriam:biomodels.sbo:SBO:0000180"/>
          </rdf:Description>
        </rdf:RDF>
      </COPASI>
    </annotation>
    <listOfReactants>
      <speciesReference species="species_9" stoichiometry="1"/>
    </listOfReactants>
    <listOfProducts>
      <speciesReference species="species_8" stoichiometry="1"/>
      <speciesReference species="species_3" stoichiometry="1"/>
    </listOfProducts>
    <kineticLaw>
      <math xmlns="http://www.w3.org/1998/Math/MathML">
        <apply>
          <times/>
          <ci> compartment_3 </ci>
          <ci> k1 </ci>
          <ci> species_9 </ci>
        </apply>
      </math>
      <listOfParameters>
        <parameter id="k1" name="k1" value="0.08"/>
      </listOfParameters>
    </kineticLaw>
  </reaction>
  <reaction metaid="COPASI41" id="reaction_23" name="TfR1 binding" reversible="false">
    <annotation>
      <rdf:RDF xmlns:rdf="http://www.w3.org/1999/02/22-rdf-syntax-ns#" xmlns:dc="http://purl.org/dc/elements/1.1/" xmlns:dcterms="http://purl.org/dc/terms/" xmlns:vCard="http://www.w3.org/2001/vcard-rdf/3.0#" xmlns:bqbiol="http://biomodels.net/biology-qualifiers/" xmlns:bqmodel="http://biomodels.net/model-qualifiers/">
        <rdf:Description rdf:about="#COPASI41">
          <bqbiol:is>
            <rdf:Bag>
              <rdf:li rdf:resource="urn:miriam:biomodels.sbo:SBO:0000526"/>
            </rdf:Bag>
          </bqbiol:is>
          <bqbiol:isDescribedBy>
            <rdf:Bag>
              <rdf:li rdf:resource="urn:miriam:doi:10.1074/jbc.C000664200"/>
            </rdf:Bag>
          </bqbiol:isDescribedBy>
        </rdf:Description>
      </rdf:RDF>
      <COPASI xmlns="http://www.copasi.org/static/sbml">
        <rdf:RDF xmlns:CopasiMT="http://www.copasi.org/RDF/MiriamTerms#" xmlns:dcterms="http://purl.org/dc/terms/" xmlns:rdf="http://www.w3.org/1999/02/22-rdf-syntax-ns#">
          <rdf:Description rdf:about="#COPASI41">
            <dcterms:bibliographicCitation>
              <rdf:Description>
                <dcterms:description>Comparison of the Interactions of Transferrin Receptor and Transferrin Receptor 2 with Transferrin and the Hereditary Hemochromatosis Protein HFE</dcterms:description>
                <CopasiMT:isDescribedBy rdf:resource="urn:miriam:doi:10.1074/jbc.C000664200"/>
              </rdf:Description>
            </dcterms:bibliographicCitation>
            <dcterms:created>
              <rdf:Description>
                <dcterms:W3CDTF>2011-05-16T13:40:05Z</dcterms:W3CDTF>
              </rdf:Description>
            </dcterms:created>
            <CopasiMT:is rdf:resource="urn:miriam:biomodels.sbo:SBO:0000526"/>
          </rdf:Description>
        </rdf:RDF>
      </COPASI>
    </annotation>
    <listOfReactants>
      <speciesReference species="species_43" stoichiometry="1"/>
      <speciesReference species="species_3" stoichiometry="1"/>
    </listOfReactants>
    <listOfProducts>
      <speciesReference species="species_12" stoichiometry="1"/>
    </listOfProducts>
    <kineticLaw>
      <math xmlns="http://www.w3.org/1998/Math/MathML">
        <apply>
          <times/>
          <ci> compartment_3 </ci>
          <ci> k1 </ci>
          <ci> species_43 </ci>
          <ci> species_3 </ci>
        </apply>
      </math>
      <listOfParameters>
        <parameter id="k1" name="k1" value="837400"/>
      </listOfParameters>
    </kineticLaw>
  </reaction>
  <reaction metaid="COPASI42" id="reaction_24" name="TfR1 release" reversible="false">
    <annotation>
      <rdf:RDF xmlns:rdf="http://www.w3.org/1999/02/22-rdf-syntax-ns#" xmlns:dc="http://purl.org/dc/elements/1.1/" xmlns:dcterms="http://purl.org/dc/terms/" xmlns:vCard="http://www.w3.org/2001/vcard-rdf/3.0#" xmlns:bqbiol="http://biomodels.net/biology-qualifiers/" xmlns:bqmodel="http://biomodels.net/model-qualifiers/">
        <rdf:Description rdf:about="#COPASI42">
          <bqbiol:is>
            <rdf:Bag>
              <rdf:li rdf:resource="urn:miriam:biomodels.sbo:SBO:0000180"/>
            </rdf:Bag>
          </bqbiol:is>
          <bqbiol:isDescribedBy>
            <rdf:Bag>
              <rdf:li rdf:resource="urn:miriam:doi:10.1074/jbc.C000664200"/>
            </rdf:Bag>
          </bqbiol:isDescribedBy>
        </rdf:Description>
      </rdf:RDF>
      <COPASI xmlns="http://www.copasi.org/static/sbml">
        <rdf:RDF xmlns:CopasiMT="http://www.copasi.org/RDF/MiriamTerms#" xmlns:dcterms="http://purl.org/dc/terms/" xmlns:rdf="http://www.w3.org/1999/02/22-rdf-syntax-ns#">
          <rdf:Description rdf:about="#COPASI42">
            <dcterms:bibliographicCitation>
              <rdf:Description>
                <dcterms:description>Comparison of the Interactions of Transferrin Receptor and Transferrin Receptor 2 with Transferrin and the Hereditary Hemochromatosis Protein HFE</dcterms:description>
                <CopasiMT:isDescribedBy rdf:resource="urn:miriam:doi:10.1074/jbc.C000664200"/>
              </rdf:Description>
            </dcterms:bibliographicCitation>
            <dcterms:created>
              <rdf:Description>
                <dcterms:W3CDTF>2011-05-16T13:43:24Z</dcterms:W3CDTF>
              </rdf:Description>
            </dcterms:created>
            <CopasiMT:is rdf:resource="urn:miriam:biomodels.sbo:SBO:0000180"/>
          </rdf:Description>
        </rdf:RDF>
      </COPASI>
    </annotation>
    <listOfReactants>
      <speciesReference species="species_12" stoichiometry="1"/>
    </listOfReactants>
    <listOfProducts>
      <speciesReference species="species_43" stoichiometry="1"/>
      <speciesReference species="species_3" stoichiometry="1"/>
    </listOfProducts>
    <kineticLaw>
      <math xmlns="http://www.w3.org/1998/Math/MathML">
        <apply>
          <times/>
          <ci> compartment_3 </ci>
          <ci> k1 </ci>
          <ci> species_12 </ci>
        </apply>
      </math>
      <listOfParameters>
        <parameter id="k1" name="k1" value="0.0009142"/>
      </listOfParameters>
    </kineticLaw>
  </reaction>
  <reaction metaid="COPASI43" id="reaction_25" name="HFE TfR2 binding" reversible="false">
    <annotation>
      <rdf:RDF xmlns:rdf="http://www.w3.org/1999/02/22-rdf-syntax-ns#" xmlns:dc="http://purl.org/dc/elements/1.1/" xmlns:dcterms="http://purl.org/dc/terms/" xmlns:vCard="http://www.w3.org/2001/vcard-rdf/3.0#" xmlns:bqbiol="http://biomodels.net/biology-qualifiers/" xmlns:bqmodel="http://biomodels.net/model-qualifiers/">
        <rdf:Description rdf:about="#COPASI43">
          <bqbiol:is>
            <rdf:Bag>
              <rdf:li rdf:resource="urn:miriam:biomodels.sbo:SBO:0000526"/>
            </rdf:Bag>
          </bqbiol:is>
        </rdf:Description>
      </rdf:RDF>
      <COPASI xmlns="http://www.copasi.org/static/sbml">
        <rdf:RDF xmlns:CopasiMT="http://www.copasi.org/RDF/MiriamTerms#" xmlns:dcterms="http://purl.org/dc/terms/" xmlns:rdf="http://www.w3.org/1999/02/22-rdf-syntax-ns#">
          <rdf:Description rdf:about="#COPASI43">
            <dcterms:created>
              <rdf:Description>
                <dcterms:W3CDTF>2011-03-16T12:07:26Z</dcterms:W3CDTF>
              </rdf:Description>
            </dcterms:created>
            <CopasiMT:is rdf:resource="urn:miriam:biomodels.sbo:SBO:0000526"/>
          </rdf:Description>
        </rdf:RDF>
      </COPASI>
    </annotation>
    <listOfReactants>
      <speciesReference species="species_8" stoichiometry="2"/>
      <speciesReference species="species_10" stoichiometry="1"/>
    </listOfReactants>
    <listOfProducts>
      <speciesReference species="species_18" stoichiometry="1"/>
    </listOfProducts>
    <kineticLaw>
      <math xmlns="http://www.w3.org/1998/Math/MathML">
        <apply>
          <times/>
          <ci> compartment_3 </ci>
          <ci> k1 </ci>
          <apply>
            <power/>
            <ci> species_8 </ci>
            <cn> 2 </cn>
          </apply>
          <ci> species_10 </ci>
        </apply>
      </math>
      <listOfParameters>
        <parameter id="k1" name="k1" value="394380000000"/>
      </listOfParameters>
    </kineticLaw>
  </reaction>
  <reaction metaid="COPASI44" id="reaction_26" name="HFE TfR2 release" reversible="false">
    <annotation>
      <rdf:RDF xmlns:rdf="http://www.w3.org/1999/02/22-rdf-syntax-ns#" xmlns:dc="http://purl.org/dc/elements/1.1/" xmlns:dcterms="http://purl.org/dc/terms/" xmlns:vCard="http://www.w3.org/2001/vcard-rdf/3.0#" xmlns:bqbiol="http://biomodels.net/biology-qualifiers/" xmlns:bqmodel="http://biomodels.net/model-qualifiers/">
        <rdf:Description rdf:about="#COPASI44">
          <bqbiol:is>
            <rdf:Bag>
              <rdf:li rdf:resource="urn:miriam:biomodels.sbo:SBO:0000180"/>
            </rdf:Bag>
          </bqbiol:is>
        </rdf:Description>
      </rdf:RDF>
      <COPASI xmlns="http://www.copasi.org/static/sbml">
        <rdf:RDF xmlns:CopasiMT="http://www.copasi.org/RDF/MiriamTerms#" xmlns:dcterms="http://purl.org/dc/terms/" xmlns:rdf="http://www.w3.org/1999/02/22-rdf-syntax-ns#">
          <rdf:Description rdf:about="#COPASI44">
            <dcterms:created>
              <rdf:Description>
                <dcterms:W3CDTF>2011-05-16T13:43:28Z</dcterms:W3CDTF>
              </rdf:Description>
            </dcterms:created>
            <CopasiMT:is rdf:resource="urn:miriam:biomodels.sbo:SBO:0000180"/>
          </rdf:Description>
        </rdf:RDF>
      </COPASI>
    </annotation>
    <listOfReactants>
      <speciesReference species="species_18" stoichiometry="1"/>
    </listOfReactants>
    <listOfProducts>
      <speciesReference species="species_8" stoichiometry="2"/>
      <speciesReference species="species_10" stoichiometry="1"/>
    </listOfProducts>
    <kineticLaw>
      <math xmlns="http://www.w3.org/1998/Math/MathML">
        <apply>
          <times/>
          <ci> compartment_3 </ci>
          <ci> k1 </ci>
          <ci> species_18 </ci>
        </apply>
      </math>
      <listOfParameters>
        <parameter id="k1" name="k1" value="0.0018"/>
      </listOfParameters>
    </kineticLaw>
  </reaction>
  <reaction metaid="COPASI45" id="reaction_27" name="TfR2 binding" reversible="false">
    <annotation>
      <rdf:RDF xmlns:rdf="http://www.w3.org/1999/02/22-rdf-syntax-ns#" xmlns:dc="http://purl.org/dc/elements/1.1/" xmlns:dcterms="http://purl.org/dc/terms/" xmlns:vCard="http://www.w3.org/2001/vcard-rdf/3.0#" xmlns:bqbiol="http://biomodels.net/biology-qualifiers/" xmlns:bqmodel="http://biomodels.net/model-qualifiers/">
        <rdf:Description rdf:about="#COPASI45">
          <bqbiol:is>
            <rdf:Bag>
              <rdf:li rdf:resource="urn:miriam:biomodels.sbo:SBO:0000526"/>
            </rdf:Bag>
          </bqbiol:is>
          <bqbiol:isDescribedBy>
            <rdf:Bag>
              <rdf:li rdf:resource="urn:miriam:doi:10.1074/jbc.C000664200"/>
            </rdf:Bag>
          </bqbiol:isDescribedBy>
        </rdf:Description>
      </rdf:RDF>
      <COPASI xmlns="http://www.copasi.org/static/sbml">
        <rdf:RDF xmlns:CopasiMT="http://www.copasi.org/RDF/MiriamTerms#" xmlns:dcterms="http://purl.org/dc/terms/" xmlns:rdf="http://www.w3.org/1999/02/22-rdf-syntax-ns#">
          <rdf:Description rdf:about="#COPASI45">
            <dcterms:bibliographicCitation>
              <rdf:Description>
                <dcterms:description>Comparison of the Interactions of Transferrin Receptor and Transferrin Receptor 2 with Transferrin and the Hereditary Hemochromatosis Protein HFE</dcterms:description>
                <CopasiMT:isDescribedBy rdf:resource="urn:miriam:doi:10.1074/jbc.C000664200"/>
              </rdf:Description>
            </dcterms:bibliographicCitation>
            <dcterms:created>
              <rdf:Description>
                <dcterms:W3CDTF>2011-05-17T11:04:15Z</dcterms:W3CDTF>
              </rdf:Description>
            </dcterms:created>
            <CopasiMT:is rdf:resource="urn:miriam:biomodels.sbo:SBO:0000526"/>
          </rdf:Description>
        </rdf:RDF>
      </COPASI>
    </annotation>
    <listOfReactants>
      <speciesReference species="species_43" stoichiometry="1"/>
      <speciesReference species="species_10" stoichiometry="1"/>
    </listOfReactants>
    <listOfProducts>
      <speciesReference species="species_15" stoichiometry="1"/>
    </listOfProducts>
    <kineticLaw>
      <math xmlns="http://www.w3.org/1998/Math/MathML">
        <apply>
          <times/>
          <ci> compartment_3 </ci>
          <ci> k1 </ci>
          <ci> species_43 </ci>
          <ci> species_10 </ci>
        </apply>
      </math>
      <listOfParameters>
        <parameter id="k1" name="k1" value="222390"/>
      </listOfParameters>
    </kineticLaw>
  </reaction>
  <reaction metaid="COPASI46" id="reaction_28" name="TfR2 release" reversible="false">
    <annotation>
      <rdf:RDF xmlns:rdf="http://www.w3.org/1999/02/22-rdf-syntax-ns#" xmlns:dc="http://purl.org/dc/elements/1.1/" xmlns:dcterms="http://purl.org/dc/terms/" xmlns:vCard="http://www.w3.org/2001/vcard-rdf/3.0#" xmlns:bqbiol="http://biomodels.net/biology-qualifiers/" xmlns:bqmodel="http://biomodels.net/model-qualifiers/">
        <rdf:Description rdf:about="#COPASI46">
          <bqbiol:is>
            <rdf:Bag>
              <rdf:li rdf:resource="urn:miriam:biomodels.sbo:SBO:0000180"/>
            </rdf:Bag>
          </bqbiol:is>
          <bqbiol:isDescribedBy>
            <rdf:Bag>
              <rdf:li rdf:resource="urn:miriam:doi:10.1074/jbc.C000664200"/>
            </rdf:Bag>
          </bqbiol:isDescribedBy>
        </rdf:Description>
      </rdf:RDF>
      <COPASI xmlns="http://www.copasi.org/static/sbml">
        <rdf:RDF xmlns:CopasiMT="http://www.copasi.org/RDF/MiriamTerms#" xmlns:dcterms="http://purl.org/dc/terms/" xmlns:rdf="http://www.w3.org/1999/02/22-rdf-syntax-ns#">
          <rdf:Description rdf:about="#COPASI46">
            <dcterms:bibliographicCitation>
              <rdf:Description>
                <dcterms:description>Comparison of the Interactions of Transferrin Receptor and Transferrin Receptor 2 with Transferrin and the Hereditary Hemochromatosis Protein HFE</dcterms:description>
                <CopasiMT:isDescribedBy rdf:resource="urn:miriam:doi:10.1074/jbc.C000664200"/>
              </rdf:Description>
            </dcterms:bibliographicCitation>
            <dcterms:created>
              <rdf:Description>
                <dcterms:W3CDTF>2011-05-17T11:04:20Z</dcterms:W3CDTF>
              </rdf:Description>
            </dcterms:created>
            <CopasiMT:is rdf:resource="urn:miriam:biomodels.sbo:SBO:0000180"/>
          </rdf:Description>
        </rdf:RDF>
      </COPASI>
    </annotation>
    <listOfReactants>
      <speciesReference species="species_15" stoichiometry="1"/>
    </listOfReactants>
    <listOfProducts>
      <speciesReference species="species_43" stoichiometry="1"/>
      <speciesReference species="species_10" stoichiometry="1"/>
    </listOfProducts>
    <kineticLaw>
      <math xmlns="http://www.w3.org/1998/Math/MathML">
        <apply>
          <times/>
          <ci> compartment_3 </ci>
          <ci> k1 </ci>
          <ci> species_15 </ci>
        </apply>
      </math>
      <listOfParameters>
        <parameter id="k1" name="k1" value="0.0061"/>
      </listOfParameters>
    </kineticLaw>
  </reaction>
  <reaction metaid="COPASI47" id="reaction_29" name="TfR1 binding 2" reversible="false">
    <annotation>
      <rdf:RDF xmlns:rdf="http://www.w3.org/1999/02/22-rdf-syntax-ns#" xmlns:dc="http://purl.org/dc/elements/1.1/" xmlns:dcterms="http://purl.org/dc/terms/" xmlns:vCard="http://www.w3.org/2001/vcard-rdf/3.0#" xmlns:bqbiol="http://biomodels.net/biology-qualifiers/" xmlns:bqmodel="http://biomodels.net/model-qualifiers/">
        <rdf:Description rdf:about="#COPASI47">
          <bqbiol:is>
            <rdf:Bag>
              <rdf:li rdf:resource="urn:miriam:biomodels.sbo:SBO:0000526"/>
            </rdf:Bag>
          </bqbiol:is>
          <bqbiol:isDescribedBy>
            <rdf:Bag>
              <rdf:li rdf:resource="urn:miriam:doi:10.1074/jbc.C000664200"/>
            </rdf:Bag>
          </bqbiol:isDescribedBy>
        </rdf:Description>
      </rdf:RDF>
      <COPASI xmlns="http://www.copasi.org/static/sbml">
        <rdf:RDF xmlns:CopasiMT="http://www.copasi.org/RDF/MiriamTerms#" xmlns:dcterms="http://purl.org/dc/terms/" xmlns:rdf="http://www.w3.org/1999/02/22-rdf-syntax-ns#">
          <rdf:Description rdf:about="#COPASI47">
            <dcterms:bibliographicCitation>
              <rdf:Description>
                <dcterms:description>Comparison of the Interactions of Transferrin Receptor and Transferrin Receptor 2 with Transferrin and the Hereditary Hemochromatosis Protein HFE</dcterms:description>
                <CopasiMT:isDescribedBy rdf:resource="urn:miriam:doi:10.1074/jbc.C000664200"/>
              </rdf:Description>
            </dcterms:bibliographicCitation>
            <dcterms:created>
              <rdf:Description>
                <dcterms:W3CDTF>2011-05-23T15:39:27Z</dcterms:W3CDTF>
              </rdf:Description>
            </dcterms:created>
            <CopasiMT:is rdf:resource="urn:miriam:biomodels.sbo:SBO:0000526"/>
          </rdf:Description>
        </rdf:RDF>
      </COPASI>
    </annotation>
    <listOfReactants>
      <speciesReference species="species_12" stoichiometry="1"/>
      <speciesReference species="species_43" stoichiometry="1"/>
    </listOfReactants>
    <listOfProducts>
      <speciesReference species="species_16" stoichiometry="1"/>
    </listOfProducts>
    <kineticLaw>
      <math xmlns="http://www.w3.org/1998/Math/MathML">
        <apply>
          <times/>
          <ci> compartment_3 </ci>
          <ci> k1 </ci>
          <ci> species_12 </ci>
          <ci> species_43 </ci>
        </apply>
      </math>
      <listOfParameters>
        <parameter id="k1" name="k1" value="121400"/>
      </listOfParameters>
    </kineticLaw>
  </reaction>
  <reaction metaid="COPASI48" id="reaction_30" name="TfR1 release 2" reversible="false">
    <annotation>
      <rdf:RDF xmlns:rdf="http://www.w3.org/1999/02/22-rdf-syntax-ns#" xmlns:dc="http://purl.org/dc/elements/1.1/" xmlns:dcterms="http://purl.org/dc/terms/" xmlns:vCard="http://www.w3.org/2001/vcard-rdf/3.0#" xmlns:bqbiol="http://biomodels.net/biology-qualifiers/" xmlns:bqmodel="http://biomodels.net/model-qualifiers/">
        <rdf:Description rdf:about="#COPASI48">
          <bqbiol:is>
            <rdf:Bag>
              <rdf:li rdf:resource="urn:miriam:biomodels.sbo:SBO:0000180"/>
            </rdf:Bag>
          </bqbiol:is>
          <bqbiol:isDescribedBy>
            <rdf:Bag>
              <rdf:li rdf:resource="urn:miriam:doi:10.1074/jbc.C000664200"/>
            </rdf:Bag>
          </bqbiol:isDescribedBy>
        </rdf:Description>
      </rdf:RDF>
      <COPASI xmlns="http://www.copasi.org/static/sbml">
        <rdf:RDF xmlns:CopasiMT="http://www.copasi.org/RDF/MiriamTerms#" xmlns:dcterms="http://purl.org/dc/terms/" xmlns:rdf="http://www.w3.org/1999/02/22-rdf-syntax-ns#">
          <rdf:Description rdf:about="#COPASI48">
            <dcterms:bibliographicCitation>
              <rdf:Description>
                <dcterms:description>Comparison of the Interactions of Transferrin Receptor and Transferrin Receptor 2 with Transferrin and the Hereditary Hemochromatosis Protein HFE</dcterms:description>
                <CopasiMT:isDescribedBy rdf:resource="urn:miriam:doi:10.1074/jbc.C000664200"/>
              </rdf:Description>
            </dcterms:bibliographicCitation>
            <dcterms:created>
              <rdf:Description>
                <dcterms:W3CDTF>2011-05-25T12:43:22Z</dcterms:W3CDTF>
              </rdf:Description>
            </dcterms:created>
            <CopasiMT:is rdf:resource="urn:miriam:biomodels.sbo:SBO:0000180"/>
          </rdf:Description>
        </rdf:RDF>
      </COPASI>
    </annotation>
    <listOfReactants>
      <speciesReference species="species_16" stoichiometry="1"/>
    </listOfReactants>
    <listOfProducts>
      <speciesReference species="species_12" stoichiometry="1"/>
      <speciesReference species="species_43" stoichiometry="1"/>
    </listOfProducts>
    <kineticLaw>
      <math xmlns="http://www.w3.org/1998/Math/MathML">
        <apply>
          <times/>
          <ci> compartment_3 </ci>
          <ci> k1 </ci>
          <ci> species_16 </ci>
        </apply>
      </math>
      <listOfParameters>
        <parameter id="k1" name="k1" value="0.003535"/>
      </listOfParameters>
    </kineticLaw>
  </reaction>
  <reaction metaid="COPASI49" id="reaction_31" name="HFE TfR1 binding 2" reversible="false">
    <annotation>
      <rdf:RDF xmlns:rdf="http://www.w3.org/1999/02/22-rdf-syntax-ns#" xmlns:dc="http://purl.org/dc/elements/1.1/" xmlns:dcterms="http://purl.org/dc/terms/" xmlns:vCard="http://www.w3.org/2001/vcard-rdf/3.0#" xmlns:bqbiol="http://biomodels.net/biology-qualifiers/" xmlns:bqmodel="http://biomodels.net/model-qualifiers/">
        <rdf:Description rdf:about="#COPASI49">
          <bqbiol:is>
            <rdf:Bag>
              <rdf:li rdf:resource="urn:miriam:biomodels.sbo:SBO:0000526"/>
            </rdf:Bag>
          </bqbiol:is>
          <bqbiol:isDescribedBy>
            <rdf:Bag>
              <rdf:li rdf:resource="urn:miriam:doi:10.1074/jbc.C000664200"/>
            </rdf:Bag>
          </bqbiol:isDescribedBy>
        </rdf:Description>
      </rdf:RDF>
      <COPASI xmlns="http://www.copasi.org/static/sbml">
        <rdf:RDF xmlns:CopasiMT="http://www.copasi.org/RDF/MiriamTerms#" xmlns:dcterms="http://purl.org/dc/terms/" xmlns:rdf="http://www.w3.org/1999/02/22-rdf-syntax-ns#">
          <rdf:Description rdf:about="#COPASI49">
            <dcterms:bibliographicCitation>
              <rdf:Description>
                <dcterms:description>Comparison of the Interactions of Transferrin Receptor and Transferrin Receptor 2 with Transferrin and the Hereditary Hemochromatosis Protein HFE</dcterms:description>
                <CopasiMT:isDescribedBy rdf:resource="urn:miriam:doi:10.1074/jbc.C000664200"/>
              </rdf:Description>
            </dcterms:bibliographicCitation>
            <dcterms:created>
              <rdf:Description>
                <dcterms:W3CDTF>2011-05-17T11:04:38Z</dcterms:W3CDTF>
              </rdf:Description>
            </dcterms:created>
            <CopasiMT:is rdf:resource="urn:miriam:biomodels.sbo:SBO:0000526"/>
          </rdf:Description>
        </rdf:RDF>
      </COPASI>
    </annotation>
    <listOfReactants>
      <speciesReference species="species_9" stoichiometry="1"/>
      <speciesReference species="species_8" stoichiometry="1"/>
    </listOfReactants>
    <listOfProducts>
      <speciesReference species="species_17" stoichiometry="1"/>
    </listOfProducts>
    <kineticLaw>
      <math xmlns="http://www.w3.org/1998/Math/MathML">
        <apply>
          <times/>
          <ci> compartment_3 </ci>
          <ci> k1 </ci>
          <ci> species_9 </ci>
          <ci> species_8 </ci>
        </apply>
      </math>
      <listOfParameters>
        <parameter id="k1" name="k1" value="1102000"/>
      </listOfParameters>
    </kineticLaw>
  </reaction>
  <reaction metaid="COPASI50" id="reaction_32" name="HFE TfR1 release 2" reversible="false">
    <annotation>
      <rdf:RDF xmlns:rdf="http://www.w3.org/1999/02/22-rdf-syntax-ns#" xmlns:dc="http://purl.org/dc/elements/1.1/" xmlns:dcterms="http://purl.org/dc/terms/" xmlns:vCard="http://www.w3.org/2001/vcard-rdf/3.0#" xmlns:bqbiol="http://biomodels.net/biology-qualifiers/" xmlns:bqmodel="http://biomodels.net/model-qualifiers/">
        <rdf:Description rdf:about="#COPASI50">
          <bqbiol:is>
            <rdf:Bag>
              <rdf:li rdf:resource="urn:miriam:biomodels.sbo:SBO:0000180"/>
            </rdf:Bag>
          </bqbiol:is>
          <bqbiol:isDescribedBy>
            <rdf:Bag>
              <rdf:li rdf:resource="urn:miriam:doi:10.1074/jbc.C000664200"/>
            </rdf:Bag>
          </bqbiol:isDescribedBy>
        </rdf:Description>
      </rdf:RDF>
      <COPASI xmlns="http://www.copasi.org/static/sbml">
        <rdf:RDF xmlns:CopasiMT="http://www.copasi.org/RDF/MiriamTerms#" xmlns:dcterms="http://purl.org/dc/terms/" xmlns:rdf="http://www.w3.org/1999/02/22-rdf-syntax-ns#">
          <rdf:Description rdf:about="#COPASI50">
            <dcterms:bibliographicCitation>
              <rdf:Description>
                <dcterms:description>Comparison of the Interactions of Transferrin Receptor and Transferrin Receptor 2 with Transferrin and the Hereditary Hemochromatosis Protein HFE</dcterms:description>
                <CopasiMT:isDescribedBy rdf:resource="urn:miriam:doi:10.1074/jbc.C000664200"/>
              </rdf:Description>
            </dcterms:bibliographicCitation>
            <dcterms:created>
              <rdf:Description>
                <dcterms:W3CDTF>2011-05-25T12:43:45Z</dcterms:W3CDTF>
              </rdf:Description>
            </dcterms:created>
            <CopasiMT:is rdf:resource="urn:miriam:biomodels.sbo:SBO:0000180"/>
          </rdf:Description>
        </rdf:RDF>
      </COPASI>
    </annotation>
    <listOfReactants>
      <speciesReference species="species_17" stoichiometry="1"/>
    </listOfReactants>
    <listOfProducts>
      <speciesReference species="species_9" stoichiometry="1"/>
      <speciesReference species="species_8" stoichiometry="1"/>
    </listOfProducts>
    <kineticLaw>
      <math xmlns="http://www.w3.org/1998/Math/MathML">
        <apply>
          <times/>
          <ci> compartment_3 </ci>
          <ci> k1 </ci>
          <ci> species_17 </ci>
        </apply>
      </math>
      <listOfParameters>
        <parameter id="k1" name="k1" value="0.08"/>
      </listOfParameters>
    </kineticLaw>
  </reaction>
  <reaction metaid="COPASI51" id="reaction_35" name="TfR2 binding 2" reversible="false">
    <annotation>
      <rdf:RDF xmlns:rdf="http://www.w3.org/1999/02/22-rdf-syntax-ns#" xmlns:dc="http://purl.org/dc/elements/1.1/" xmlns:dcterms="http://purl.org/dc/terms/" xmlns:vCard="http://www.w3.org/2001/vcard-rdf/3.0#" xmlns:bqbiol="http://biomodels.net/biology-qualifiers/" xmlns:bqmodel="http://biomodels.net/model-qualifiers/">
        <rdf:Description rdf:about="#COPASI51">
          <bqbiol:is>
            <rdf:Bag>
              <rdf:li rdf:resource="urn:miriam:biomodels.sbo:SBO:0000526"/>
            </rdf:Bag>
          </bqbiol:is>
          <bqbiol:isDescribedBy>
            <rdf:Bag>
              <rdf:li rdf:resource="urn:miriam:doi:10.1074/jbc.C000664200"/>
            </rdf:Bag>
          </bqbiol:isDescribedBy>
        </rdf:Description>
      </rdf:RDF>
      <COPASI xmlns="http://www.copasi.org/static/sbml">
        <rdf:RDF xmlns:CopasiMT="http://www.copasi.org/RDF/MiriamTerms#" xmlns:dcterms="http://purl.org/dc/terms/" xmlns:rdf="http://www.w3.org/1999/02/22-rdf-syntax-ns#">
          <rdf:Description rdf:about="#COPASI51">
            <dcterms:bibliographicCitation>
              <rdf:Description>
                <dcterms:description>Comparison of the Interactions of Transferrin Receptor and Transferrin Receptor 2 with Transferrin and the Hereditary Hemochromatosis Protein HFE</dcterms:description>
                <CopasiMT:isDescribedBy rdf:resource="urn:miriam:doi:10.1074/jbc.C000664200"/>
              </rdf:Description>
            </dcterms:bibliographicCitation>
            <dcterms:created>
              <rdf:Description>
                <dcterms:W3CDTF>2011-03-14T14:37:04Z</dcterms:W3CDTF>
              </rdf:Description>
            </dcterms:created>
            <CopasiMT:is rdf:resource="urn:miriam:biomodels.sbo:SBO:0000526"/>
          </rdf:Description>
        </rdf:RDF>
      </COPASI>
    </annotation>
    <listOfReactants>
      <speciesReference species="species_15" stoichiometry="1"/>
      <speciesReference species="species_43" stoichiometry="1"/>
    </listOfReactants>
    <listOfProducts>
      <speciesReference species="species_19" stoichiometry="1"/>
    </listOfProducts>
    <kineticLaw>
      <math xmlns="http://www.w3.org/1998/Math/MathML">
        <apply>
          <times/>
          <ci> compartment_3 </ci>
          <ci> k1 </ci>
          <ci> species_15 </ci>
          <ci> species_43 </ci>
        </apply>
      </math>
      <listOfParameters>
        <parameter id="k1" name="k1" value="69600"/>
      </listOfParameters>
    </kineticLaw>
  </reaction>
  <reaction metaid="COPASI52" id="reaction_36" name="TfR2 release 2" reversible="false">
    <annotation>
      <rdf:RDF xmlns:rdf="http://www.w3.org/1999/02/22-rdf-syntax-ns#" xmlns:dc="http://purl.org/dc/elements/1.1/" xmlns:dcterms="http://purl.org/dc/terms/" xmlns:vCard="http://www.w3.org/2001/vcard-rdf/3.0#" xmlns:bqbiol="http://biomodels.net/biology-qualifiers/" xmlns:bqmodel="http://biomodels.net/model-qualifiers/">
        <rdf:Description rdf:about="#COPASI52">
          <bqbiol:is>
            <rdf:Bag>
              <rdf:li rdf:resource="urn:miriam:biomodels.sbo:SBO:0000180"/>
            </rdf:Bag>
          </bqbiol:is>
          <bqbiol:isDescribedBy>
            <rdf:Bag>
              <rdf:li rdf:resource="urn:miriam:doi:10.1074/jbc.C000664200"/>
            </rdf:Bag>
          </bqbiol:isDescribedBy>
        </rdf:Description>
      </rdf:RDF>
      <COPASI xmlns="http://www.copasi.org/static/sbml">
        <rdf:RDF xmlns:CopasiMT="http://www.copasi.org/RDF/MiriamTerms#" xmlns:dcterms="http://purl.org/dc/terms/" xmlns:rdf="http://www.w3.org/1999/02/22-rdf-syntax-ns#">
          <rdf:Description rdf:about="#COPASI52">
            <dcterms:bibliographicCitation>
              <rdf:Description>
                <dcterms:description>Comparison of the Interactions of Transferrin Receptor and Transferrin Receptor 2 with Transferrin and the Hereditary Hemochromatosis Protein HFE</dcterms:description>
                <CopasiMT:isDescribedBy rdf:resource="urn:miriam:doi:10.1074/jbc.C000664200"/>
              </rdf:Description>
            </dcterms:bibliographicCitation>
            <dcterms:created>
              <rdf:Description>
                <dcterms:W3CDTF>2011-03-14T14:37:04Z</dcterms:W3CDTF>
              </rdf:Description>
            </dcterms:created>
            <CopasiMT:is rdf:resource="urn:miriam:biomodels.sbo:SBO:0000180"/>
          </rdf:Description>
        </rdf:RDF>
      </COPASI>
    </annotation>
    <listOfReactants>
      <speciesReference species="species_19" stoichiometry="1"/>
    </listOfReactants>
    <listOfProducts>
      <speciesReference species="species_15" stoichiometry="1"/>
      <speciesReference species="species_43" stoichiometry="1"/>
    </listOfProducts>
    <kineticLaw>
      <math xmlns="http://www.w3.org/1998/Math/MathML">
        <apply>
          <times/>
          <ci> compartment_3 </ci>
          <ci> k1 </ci>
          <ci> species_19 </ci>
        </apply>
      </math>
      <listOfParameters>
        <parameter id="k1" name="k1" value="0.024"/>
      </listOfParameters>
    </kineticLaw>
  </reaction>
  <reaction metaid="COPASI53" id="reaction_6" name="TfR1 iron internalisation" reversible="false">
    <annotation>
      <rdf:RDF xmlns:rdf="http://www.w3.org/1999/02/22-rdf-syntax-ns#" xmlns:dc="http://purl.org/dc/elements/1.1/" xmlns:dcterms="http://purl.org/dc/terms/" xmlns:vCard="http://www.w3.org/2001/vcard-rdf/3.0#" xmlns:bqbiol="http://biomodels.net/biology-qualifiers/" xmlns:bqmodel="http://biomodels.net/model-qualifiers/">
        <rdf:Description rdf:about="#COPASI53">
          <bqbiol:is>
            <rdf:Bag>
              <rdf:li rdf:resource="urn:miriam:biomodels.sbo:SBO:0000587"/>
            </rdf:Bag>
          </bqbiol:is>
          <bqbiol:is>
            <rdf:Bag>
              <rdf:li rdf:resource="urn:miriam:biomodels.sbo:SBO:0000180"/>
            </rdf:Bag>
          </bqbiol:is>
        </rdf:Description>
      </rdf:RDF>
      <COPASI xmlns="http://www.copasi.org/static/sbml">
        <rdf:RDF xmlns:CopasiMT="http://www.copasi.org/RDF/MiriamTerms#" xmlns:dcterms="http://purl.org/dc/terms/" xmlns:rdf="http://www.w3.org/1999/02/22-rdf-syntax-ns#">
          <rdf:Description rdf:about="#COPASI53">
            <dcterms:created>
              <rdf:Description>
                <dcterms:W3CDTF>2011-03-15T12:44:38Z</dcterms:W3CDTF>
              </rdf:Description>
            </dcterms:created>
            <CopasiMT:is rdf:resource="urn:miriam:biomodels.sbo:SBO:0000180"/>
            <CopasiMT:is rdf:resource="urn:miriam:biomodels.sbo:SBO:0000587"/>
          </rdf:Description>
        </rdf:RDF>
      </COPASI>
    </annotation>
    <listOfReactants>
      <speciesReference species="species_16" stoichiometry="1"/>
    </listOfReactants>
    <listOfProducts>
      <speciesReference species="species_2" stoichiometry="4"/>
      <speciesReference species="species_3" stoichiometry="1"/>
    </listOfProducts>
    <kineticLaw>
      <math xmlns="http://www.w3.org/1998/Math/MathML">
        <apply>
          <times/>
          <ci> k1 </ci>
          <ci> species_16 </ci>
        </apply>
      </math>
      <listOfParameters>
        <parameter id="k1" name="k1" value="0.8333"/>
      </listOfParameters>
    </kineticLaw>
  </reaction>
  <reaction metaid="COPASI54" id="reaction_7" name="TfR2 iron internalisation" reversible="false">
    <annotation>
      <rdf:RDF xmlns:rdf="http://www.w3.org/1999/02/22-rdf-syntax-ns#" xmlns:dc="http://purl.org/dc/elements/1.1/" xmlns:dcterms="http://purl.org/dc/terms/" xmlns:vCard="http://www.w3.org/2001/vcard-rdf/3.0#" xmlns:bqbiol="http://biomodels.net/biology-qualifiers/" xmlns:bqmodel="http://biomodels.net/model-qualifiers/">
        <rdf:Description rdf:about="#COPASI54">
          <bqbiol:is>
            <rdf:Bag>
              <rdf:li rdf:resource="urn:miriam:biomodels.sbo:SBO:0000587"/>
            </rdf:Bag>
          </bqbiol:is>
          <bqbiol:is>
            <rdf:Bag>
              <rdf:li rdf:resource="urn:miriam:biomodels.sbo:SBO:0000180"/>
            </rdf:Bag>
          </bqbiol:is>
        </rdf:Description>
      </rdf:RDF>
      <COPASI xmlns="http://www.copasi.org/static/sbml">
        <rdf:RDF xmlns:CopasiMT="http://www.copasi.org/RDF/MiriamTerms#" xmlns:dcterms="http://purl.org/dc/terms/" xmlns:rdf="http://www.w3.org/1999/02/22-rdf-syntax-ns#">
          <rdf:Description rdf:about="#COPASI54">
            <dcterms:created>
              <rdf:Description>
                <dcterms:W3CDTF>2011-03-15T12:49:22Z</dcterms:W3CDTF>
              </rdf:Description>
            </dcterms:created>
            <CopasiMT:is rdf:resource="urn:miriam:biomodels.sbo:SBO:0000180"/>
            <CopasiMT:is rdf:resource="urn:miriam:biomodels.sbo:SBO:0000587"/>
          </rdf:Description>
        </rdf:RDF>
      </COPASI>
    </annotation>
    <listOfReactants>
      <speciesReference species="species_19" stoichiometry="1"/>
    </listOfReactants>
    <listOfProducts>
      <speciesReference species="species_2" stoichiometry="4"/>
      <speciesReference species="species_10" stoichiometry="1"/>
    </listOfProducts>
    <kineticLaw>
      <math xmlns="http://www.w3.org/1998/Math/MathML">
        <apply>
          <times/>
          <ci> k1 </ci>
          <ci> species_19 </ci>
        </apply>
      </math>
      <listOfParameters>
        <parameter id="k1" name="k1" value="0.8333"/>
      </listOfParameters>
    </kineticLaw>
  </reaction>
  <reaction metaid="COPASI55" id="reaction_44" name="outFlow" reversible="false">
    <annotation>
      <rdf:RDF xmlns:rdf="http://www.w3.org/1999/02/22-rdf-syntax-ns#" xmlns:dc="http://purl.org/dc/elements/1.1/" xmlns:dcterms="http://purl.org/dc/terms/" xmlns:vCard="http://www.w3.org/2001/vcard-rdf/3.0#" xmlns:bqbiol="http://biomodels.net/biology-qualifiers/" xmlns:bqmodel="http://biomodels.net/model-qualifiers/">
        <rdf:Description rdf:about="#COPASI55">
          <bqbiol:is>
            <rdf:Bag>
              <rdf:li rdf:resource="urn:miriam:biomodels.sbo:SBO:0000395"/>
            </rdf:Bag>
          </bqbiol:is>
        </rdf:Description>
      </rdf:RDF>
      <COPASI xmlns="http://www.copasi.org/static/sbml">
        <rdf:RDF xmlns:CopasiMT="http://www.copasi.org/RDF/MiriamTerms#" xmlns:dcterms="http://purl.org/dc/terms/" xmlns:rdf="http://www.w3.org/1999/02/22-rdf-syntax-ns#">
          <rdf:Description rdf:about="#COPASI55">
            <dcterms:created>
              <rdf:Description>
                <dcterms:W3CDTF>2011-05-16T12:54:50Z</dcterms:W3CDTF>
              </rdf:Description>
            </dcterms:created>
            <CopasiMT:is rdf:resource="urn:miriam:biomodels.sbo:SBO:0000395"/>
          </rdf:Description>
        </rdf:RDF>
      </COPASI>
    </annotation>
    <listOfReactants>
      <speciesReference species="species_2" stoichiometry="1"/>
    </listOfReactants>
    <kineticLaw>
      <math xmlns="http://www.w3.org/1998/Math/MathML">
        <apply>
          <times/>
          <ci> compartment_1 </ci>
          <ci> k1 </ci>
          <ci> species_2 </ci>
        </apply>
      </math>
      <listOfParameters>
        <parameter id="k1" name="k1" value="0.0004"/>
      </listOfParameters>
    </kineticLaw>
  </reaction>
  <reaction metaid="COPASI56" id="reaction_45" name="Ferritin Iron binding" reversible="false">
    <annotation>
      <rdf:RDF xmlns:rdf="http://www.w3.org/1999/02/22-rdf-syntax-ns#" xmlns:dc="http://purl.org/dc/elements/1.1/" xmlns:dcterms="http://purl.org/dc/terms/" xmlns:vCard="http://www.w3.org/2001/vcard-rdf/3.0#" xmlns:bqbiol="http://biomodels.net/biology-qualifiers/" xmlns:bqmodel="http://biomodels.net/model-qualifiers/">
        <rdf:Description rdf:about="#COPASI56">
          <bqbiol:is>
            <rdf:Bag>
              <rdf:li rdf:resource="urn:miriam:biomodels.sbo:SBO:0000177"/>
            </rdf:Bag>
          </bqbiol:is>
          <bqbiol:isDescribedBy>
            <rdf:Bag>
              <rdf:li rdf:resource="urn:miriam:doi:10.1186/1752-0509-4-147"/>
            </rdf:Bag>
          </bqbiol:isDescribedBy>
        </rdf:Description>
      </rdf:RDF>
      <COPASI xmlns="http://www.copasi.org/static/sbml">
        <rdf:RDF xmlns:CopasiMT="http://www.copasi.org/RDF/MiriamTerms#" xmlns:dcterms="http://purl.org/dc/terms/" xmlns:rdf="http://www.w3.org/1999/02/22-rdf-syntax-ns#">
          <rdf:Description rdf:about="#COPASI56">
            <dcterms:bibliographicCitation>
              <rdf:Description>
                <dcterms:description>Mathematical modeling of the dynamic storage of iron in ferritin</dcterms:description>
                <CopasiMT:isDescribedBy rdf:resource="urn:miriam:doi:10.1186/1752-0509-4-147"/>
              </rdf:Description>
            </dcterms:bibliographicCitation>
            <dcterms:created>
              <rdf:Description>
                <dcterms:W3CDTF>2011-05-17T11:26:39Z</dcterms:W3CDTF>
              </rdf:Description>
            </dcterms:created>
            <CopasiMT:is rdf:resource="urn:miriam:biomodels.sbo:SBO:0000177"/>
          </rdf:Description>
        </rdf:RDF>
      </COPASI>
    </annotation>
    <listOfReactants>
      <speciesReference species="species_2" stoichiometry="1"/>
      <speciesReference species="species_25" stoichiometry="1"/>
    </listOfReactants>
    <listOfProducts>
      <speciesReference species="species_24" stoichiometry="1"/>
    </listOfProducts>
    <kineticLaw>
      <math xmlns="http://www.w3.org/1998/Math/MathML">
        <apply>
          <times/>
          <ci> compartment_1 </ci>
          <ci> k1 </ci>
          <ci> species_2 </ci>
          <ci> species_25 </ci>
        </apply>
      </math>
      <listOfParameters>
        <parameter id="k1" name="k1" value="47100000000"/>
      </listOfParameters>
    </kineticLaw>
  </reaction>
  <reaction metaid="COPASI57" id="reaction_46" name="Ferritin Iron release" reversible="false">
    <annotation>
      <rdf:RDF xmlns:rdf="http://www.w3.org/1999/02/22-rdf-syntax-ns#" xmlns:dc="http://purl.org/dc/elements/1.1/" xmlns:dcterms="http://purl.org/dc/terms/" xmlns:vCard="http://www.w3.org/2001/vcard-rdf/3.0#" xmlns:bqbiol="http://biomodels.net/biology-qualifiers/" xmlns:bqmodel="http://biomodels.net/model-qualifiers/">
        <rdf:Description rdf:about="#COPASI57">
          <bqbiol:is>
            <rdf:Bag>
              <rdf:li rdf:resource="urn:miriam:biomodels.sbo:SBO:0000180"/>
            </rdf:Bag>
          </bqbiol:is>
          <bqbiol:isDescribedBy>
            <rdf:Bag>
              <rdf:li rdf:resource="urn:miriam:doi:10.1186/1752-0509-4-147"/>
            </rdf:Bag>
          </bqbiol:isDescribedBy>
        </rdf:Description>
      </rdf:RDF>
      <COPASI xmlns="http://www.copasi.org/static/sbml">
        <rdf:RDF xmlns:CopasiMT="http://www.copasi.org/RDF/MiriamTerms#" xmlns:dcterms="http://purl.org/dc/terms/" xmlns:rdf="http://www.w3.org/1999/02/22-rdf-syntax-ns#">
          <rdf:Description rdf:about="#COPASI57">
            <dcterms:bibliographicCitation>
              <rdf:Description>
                <dcterms:description>Mathematical modeling of the dynamic storage of iron in ferritin</dcterms:description>
                <CopasiMT:isDescribedBy rdf:resource="urn:miriam:doi:10.1186/1752-0509-4-147"/>
              </rdf:Description>
            </dcterms:bibliographicCitation>
            <dcterms:created>
              <rdf:Description>
                <dcterms:W3CDTF>2011-05-17T11:28:36Z</dcterms:W3CDTF>
              </rdf:Description>
            </dcterms:created>
            <CopasiMT:is rdf:resource="urn:miriam:biomodels.sbo:SBO:0000180"/>
          </rdf:Description>
        </rdf:RDF>
      </COPASI>
    </annotation>
    <listOfReactants>
      <speciesReference species="species_24" stoichiometry="1"/>
    </listOfReactants>
    <listOfProducts>
      <speciesReference species="species_2" stoichiometry="1"/>
      <speciesReference species="species_25" stoichiometry="1"/>
    </listOfProducts>
    <kineticLaw>
      <math xmlns="http://www.w3.org/1998/Math/MathML">
        <apply>
          <times/>
          <ci> compartment_1 </ci>
          <ci> k1 </ci>
          <ci> species_24 </ci>
        </apply>
      </math>
      <listOfParameters>
        <parameter id="k1" name="k1" value="22922"/>
      </listOfParameters>
    </kineticLaw>
  </reaction>
  <reaction metaid="COPASI58" id="reaction_47" name="Ferritin Iron internalisation" reversible="false">
    <annotation>
      <rdf:RDF xmlns:rdf="http://www.w3.org/1999/02/22-rdf-syntax-ns#" xmlns:dc="http://purl.org/dc/elements/1.1/" xmlns:dcterms="http://purl.org/dc/terms/" xmlns:vCard="http://www.w3.org/2001/vcard-rdf/3.0#" xmlns:bqbiol="http://biomodels.net/biology-qualifiers/" xmlns:bqmodel="http://biomodels.net/model-qualifiers/">
        <rdf:Description rdf:about="#COPASI58">
          <bqbiol:is>
            <rdf:Bag>
              <rdf:li rdf:resource="urn:miriam:biomodels.sbo:SBO:0000180"/>
            </rdf:Bag>
          </bqbiol:is>
          <bqbiol:isDescribedBy>
            <rdf:Bag>
              <rdf:li rdf:resource="urn:miriam:doi:10.1186/1752-0509-4-147"/>
            </rdf:Bag>
          </bqbiol:isDescribedBy>
        </rdf:Description>
      </rdf:RDF>
      <COPASI xmlns="http://www.copasi.org/static/sbml">
        <rdf:RDF xmlns:CopasiMT="http://www.copasi.org/RDF/MiriamTerms#" xmlns:dcterms="http://purl.org/dc/terms/" xmlns:rdf="http://www.w3.org/1999/02/22-rdf-syntax-ns#">
          <rdf:Description rdf:about="#COPASI58">
            <dcterms:bibliographicCitation>
              <rdf:Description>
                <dcterms:description>Mathematical modeling of the dynamic storage of iron in ferritin</dcterms:description>
                <CopasiMT:isDescribedBy rdf:resource="urn:miriam:doi:10.1186/1752-0509-4-147"/>
              </rdf:Description>
            </dcterms:bibliographicCitation>
            <dcterms:created>
              <rdf:Description>
                <dcterms:W3CDTF>2011-05-17T11:29:04Z</dcterms:W3CDTF>
              </rdf:Description>
            </dcterms:created>
            <CopasiMT:is rdf:resource="urn:miriam:biomodels.sbo:SBO:0000180"/>
          </rdf:Description>
        </rdf:RDF>
      </COPASI>
    </annotation>
    <listOfReactants>
      <speciesReference species="species_24" stoichiometry="1"/>
    </listOfReactants>
    <listOfProducts>
      <speciesReference species="species_26" stoichiometry="1"/>
      <speciesReference species="species_25" stoichiometry="1"/>
    </listOfProducts>
    <kineticLaw>
      <math xmlns="http://www.w3.org/1998/Math/MathML">
        <apply>
          <times/>
          <ci> compartment_1 </ci>
          <ci> k1 </ci>
          <ci> species_24 </ci>
        </apply>
      </math>
      <listOfParameters>
        <parameter id="k1" name="k1" value="108000"/>
      </listOfParameters>
    </kineticLaw>
  </reaction>
  <reaction metaid="COPASI59" id="reaction_48" name="Ferritin internalised iron release" reversible="false">
    <annotation>
      <rdf:RDF xmlns:rdf="http://www.w3.org/1999/02/22-rdf-syntax-ns#" xmlns:dc="http://purl.org/dc/elements/1.1/" xmlns:dcterms="http://purl.org/dc/terms/" xmlns:vCard="http://www.w3.org/2001/vcard-rdf/3.0#" xmlns:bqbiol="http://biomodels.net/biology-qualifiers/" xmlns:bqmodel="http://biomodels.net/model-qualifiers/">
        <rdf:Description rdf:about="#COPASI59">
          <bqbiol:is>
            <rdf:Bag>
              <rdf:li rdf:resource="urn:miriam:biomodels.sbo:SBO:0000180"/>
            </rdf:Bag>
          </bqbiol:is>
          <bqbiol:isDescribedBy>
            <rdf:Bag>
              <rdf:li rdf:resource="urn:miriam:doi:10.1186/1752-0509-4-147"/>
            </rdf:Bag>
          </bqbiol:isDescribedBy>
        </rdf:Description>
      </rdf:RDF>
      <COPASI xmlns="http://www.copasi.org/static/sbml">
        <rdf:RDF xmlns:CopasiMT="http://www.copasi.org/RDF/MiriamTerms#" xmlns:dcterms="http://purl.org/dc/terms/" xmlns:rdf="http://www.w3.org/1999/02/22-rdf-syntax-ns#">
          <rdf:Description rdf:about="#COPASI59">
            <dcterms:bibliographicCitation>
              <rdf:Description>
                <dcterms:description>Mathematical modeling of the dynamic storage of iron in ferritin</dcterms:description>
                <CopasiMT:isDescribedBy rdf:resource="urn:miriam:doi:10.1186/1752-0509-4-147"/>
              </rdf:Description>
            </dcterms:bibliographicCitation>
            <dcterms:created>
              <rdf:Description>
                <dcterms:W3CDTF>2011-05-17T11:29:42Z</dcterms:W3CDTF>
              </rdf:Description>
            </dcterms:created>
            <CopasiMT:is rdf:resource="urn:miriam:biomodels.sbo:SBO:0000180"/>
          </rdf:Description>
        </rdf:RDF>
      </COPASI>
    </annotation>
    <listOfReactants>
      <speciesReference species="species_26" stoichiometry="1"/>
    </listOfReactants>
    <listOfProducts>
      <speciesReference species="species_2" stoichiometry="1"/>
    </listOfProducts>
    <listOfModifiers>
      <modifierSpeciesReference species="species_26"/>
      <modifierSpeciesReference species="species_25"/>
    </listOfModifiers>
    <kineticLaw>
      <math xmlns="http://www.w3.org/1998/Math/MathML">
        <apply>
          <times/>
          <ci> compartment_1 </ci>
          <apply>
            <ci> function_8 </ci>
            <ci> species_26 </ci>
            <ci> kloss </ci>
            <ci> species_26 </ci>
            <ci> species_25 </ci>
          </apply>
        </apply>
      </math>
      <listOfParameters>
        <parameter id="kloss" name="kloss" value="13.112"/>
      </listOfParameters>
    </kineticLaw>
  </reaction>
  <reaction metaid="COPASI60" id="reaction_49" name="ferritin expression" reversible="false">
    <annotation>
      <rdf:RDF xmlns:rdf="http://www.w3.org/1999/02/22-rdf-syntax-ns#" xmlns:dc="http://purl.org/dc/elements/1.1/" xmlns:dcterms="http://purl.org/dc/terms/" xmlns:vCard="http://www.w3.org/2001/vcard-rdf/3.0#" xmlns:bqbiol="http://biomodels.net/biology-qualifiers/" xmlns:bqmodel="http://biomodels.net/model-qualifiers/">
        <rdf:Description rdf:about="#COPASI60">
          <bqbiol:is>
            <rdf:Bag>
              <rdf:li rdf:resource="urn:miriam:biomodels.sbo:SBO:0000184"/>
            </rdf:Bag>
          </bqbiol:is>
          <bqbiol:isDescribedBy>
            <rdf:Bag>
              <rdf:li rdf:resource="urn:miriam:doi:10.1016/S0014-5793(03)00114-5"/>
            </rdf:Bag>
          </bqbiol:isDescribedBy>
        </rdf:Description>
      </rdf:RDF>
      <COPASI xmlns="http://www.copasi.org/static/sbml">
        <rdf:RDF xmlns:CopasiMT="http://www.copasi.org/RDF/MiriamTerms#" xmlns:dcterms="http://purl.org/dc/terms/" xmlns:rdf="http://www.w3.org/1999/02/22-rdf-syntax-ns#">
          <rdf:Description rdf:about="#COPASI60">
            <dcterms:bibliographicCitation>
              <rdf:Description>
                <dcterms:description>Role of iron and ferritin in TNFa-induced apoptosis in HeLa cells</dcterms:description>
                <CopasiMT:isDescribedBy rdf:resource="urn:miriam:doi:10.1016/S0014-5793(03)00114-5"/>
              </rdf:Description>
            </dcterms:bibliographicCitation>
            <dcterms:created>
              <rdf:Description>
                <dcterms:W3CDTF>2011-05-17T11:30:16Z</dcterms:W3CDTF>
              </rdf:Description>
            </dcterms:created>
            <CopasiMT:is rdf:resource="urn:miriam:biomodels.sbo:SBO:0000184"/>
          </rdf:Description>
        </rdf:RDF>
      </COPASI>
    </annotation>
    <listOfProducts>
      <speciesReference species="species_25" stoichiometry="1"/>
    </listOfProducts>
    <listOfModifiers>
      <modifierSpeciesReference species="species_6"/>
    </listOfModifiers>
    <kineticLaw>
      <math xmlns="http://www.w3.org/1998/Math/MathML">
        <apply>
          <times/>
          <ci> compartment_1 </ci>
          <apply>
            <ci> function_3 </ci>
            <ci> a </ci>
            <ci> species_6 </ci>
            <ci> n </ci>
            <ci> K </ci>
          </apply>
        </apply>
      </math>
      <listOfParameters>
        <parameter id="a" name="a" value="2.312e-13"/>
        <parameter id="n" name="n" value="1"/>
        <parameter id="K" name="K" value="1e-06"/>
      </listOfParameters>
    </kineticLaw>
  </reaction>
  <reaction metaid="COPASI61" id="reaction_67" name="Ferritin Degredation Full" reversible="false">
    <annotation>
      <rdf:RDF xmlns:rdf="http://www.w3.org/1999/02/22-rdf-syntax-ns#" xmlns:dc="http://purl.org/dc/elements/1.1/" xmlns:dcterms="http://purl.org/dc/terms/" xmlns:vCard="http://www.w3.org/2001/vcard-rdf/3.0#" xmlns:bqbiol="http://biomodels.net/biology-qualifiers/" xmlns:bqmodel="http://biomodels.net/model-qualifiers/">
        <rdf:Description rdf:about="#COPASI61">
          <bqbiol:is>
            <rdf:Bag>
              <rdf:li rdf:resource="urn:miriam:biomodels.sbo:SBO:0000179"/>
            </rdf:Bag>
          </bqbiol:is>
          <bqbiol:isDescribedBy>
            <rdf:Bag>
              <rdf:li rdf:resource="urn:miriam:doi:10.1186/1752-0509-4-147"/>
            </rdf:Bag>
          </bqbiol:isDescribedBy>
        </rdf:Description>
      </rdf:RDF>
      <COPASI xmlns="http://www.copasi.org/static/sbml">
        <rdf:RDF xmlns:CopasiMT="http://www.copasi.org/RDF/MiriamTerms#" xmlns:dcterms="http://purl.org/dc/terms/" xmlns:rdf="http://www.w3.org/1999/02/22-rdf-syntax-ns#">
          <rdf:Description rdf:about="#COPASI61">
            <dcterms:bibliographicCitation>
              <rdf:Description>
                <dcterms:description>Mathematical modeling of the dynamic storage of iron in ferritin</dcterms:description>
                <CopasiMT:isDescribedBy rdf:resource="urn:miriam:doi:10.1186/1752-0509-4-147"/>
              </rdf:Description>
            </dcterms:bibliographicCitation>
            <dcterms:created>
              <rdf:Description>
                <dcterms:W3CDTF>2011-11-30T12:27:05Z</dcterms:W3CDTF>
              </rdf:Description>
            </dcterms:created>
            <CopasiMT:is rdf:resource="urn:miriam:biomodels.sbo:SBO:0000179"/>
          </rdf:Description>
        </rdf:RDF>
      </COPASI>
    </annotation>
    <listOfReactants>
      <speciesReference species="species_25" stoichiometry="1"/>
    </listOfReactants>
    <kineticLaw>
      <math xmlns="http://www.w3.org/1998/Math/MathML">
        <apply>
          <times/>
          <ci> compartment_1 </ci>
          <ci> k1 </ci>
          <ci> species_25 </ci>
        </apply>
      </math>
      <listOfParameters>
        <parameter id="k1" name="k1" value="1.203e-05"/>
      </listOfParameters>
    </kineticLaw>
  </reaction>
  <reaction metaid="COPASI62" id="reaction_73" name="Ferritin Degredation Full Iron Release" reversible="false">
    <annotation>
      <rdf:RDF xmlns:rdf="http://www.w3.org/1999/02/22-rdf-syntax-ns#" xmlns:dc="http://purl.org/dc/elements/1.1/" xmlns:dcterms="http://purl.org/dc/terms/" xmlns:vCard="http://www.w3.org/2001/vcard-rdf/3.0#" xmlns:bqbiol="http://biomodels.net/biology-qualifiers/" xmlns:bqmodel="http://biomodels.net/model-qualifiers/">
        <rdf:Description rdf:about="#COPASI62">
          <bqbiol:is>
            <rdf:Bag>
              <rdf:li rdf:resource="urn:miriam:biomodels.sbo:SBO:0000180"/>
            </rdf:Bag>
          </bqbiol:is>
          <bqbiol:isDescribedBy>
            <rdf:Bag>
              <rdf:li rdf:resource="urn:miriam:doi:10.1186/1752-0509-4-147"/>
            </rdf:Bag>
          </bqbiol:isDescribedBy>
        </rdf:Description>
      </rdf:RDF>
      <COPASI xmlns="http://www.copasi.org/static/sbml">
        <rdf:RDF xmlns:CopasiMT="http://www.copasi.org/RDF/MiriamTerms#" xmlns:dcterms="http://purl.org/dc/terms/" xmlns:rdf="http://www.w3.org/1999/02/22-rdf-syntax-ns#">
          <rdf:Description rdf:about="#COPASI62">
            <dcterms:bibliographicCitation>
              <rdf:Description>
                <dcterms:description>Mathematical modeling of the dynamic storage of iron in ferritin</dcterms:description>
                <CopasiMT:isDescribedBy rdf:resource="urn:miriam:doi:10.1186/1752-0509-4-147"/>
              </rdf:Description>
            </dcterms:bibliographicCitation>
            <dcterms:created>
              <rdf:Description>
                <dcterms:W3CDTF>2011-11-30T13:25:21Z</dcterms:W3CDTF>
              </rdf:Description>
            </dcterms:created>
            <CopasiMT:is rdf:resource="urn:miriam:biomodels.sbo:SBO:0000180"/>
          </rdf:Description>
        </rdf:RDF>
      </COPASI>
    </annotation>
    <listOfReactants>
      <speciesReference species="species_26" stoichiometry="1"/>
    </listOfReactants>
    <listOfProducts>
      <speciesReference species="species_2" stoichiometry="1"/>
    </listOfProducts>
    <listOfModifiers>
      <modifierSpeciesReference species="species_26"/>
      <modifierSpeciesReference species="species_25"/>
    </listOfModifiers>
    <kineticLaw>
      <math xmlns="http://www.w3.org/1998/Math/MathML">
        <apply>
          <times/>
          <ci> compartment_1 </ci>
          <apply>
            <ci> function_12 </ci>
            <ci> K </ci>
            <ci> species_26 </ci>
            <ci> species_25 </ci>
            <ci> species_25 </ci>
          </apply>
        </apply>
      </math>
      <listOfParameters>
        <parameter id="K" name="K" value="1.203e-05"/>
      </listOfParameters>
    </kineticLaw>
  </reaction>
  <reaction metaid="COPASI63" id="reaction_5" name="HFETfR degradation" reversible="false">
    <annotation>
      <rdf:RDF xmlns:rdf="http://www.w3.org/1999/02/22-rdf-syntax-ns#" xmlns:dc="http://purl.org/dc/elements/1.1/" xmlns:dcterms="http://purl.org/dc/terms/" xmlns:vCard="http://www.w3.org/2001/vcard-rdf/3.0#" xmlns:bqbiol="http://biomodels.net/biology-qualifiers/" xmlns:bqmodel="http://biomodels.net/model-qualifiers/">
        <rdf:Description rdf:about="#COPASI63">
          <bqbiol:is>
            <rdf:Bag>
              <rdf:li rdf:resource="urn:miriam:biomodels.sbo:SBO:0000179"/>
            </rdf:Bag>
          </bqbiol:is>
        </rdf:Description>
      </rdf:RDF>
      <COPASI xmlns="http://www.copasi.org/static/sbml">
        <rdf:RDF xmlns:CopasiMT="http://www.copasi.org/RDF/MiriamTerms#" xmlns:dcterms="http://purl.org/dc/terms/" xmlns:rdf="http://www.w3.org/1999/02/22-rdf-syntax-ns#">
          <rdf:Description rdf:about="#COPASI63">
            <dcterms:created>
              <rdf:Description>
                <dcterms:W3CDTF>2011-12-16T15:04:00Z</dcterms:W3CDTF>
              </rdf:Description>
            </dcterms:created>
            <CopasiMT:is rdf:resource="urn:miriam:biomodels.sbo:SBO:0000179"/>
          </rdf:Description>
        </rdf:RDF>
      </COPASI>
    </annotation>
    <listOfReactants>
      <speciesReference species="species_17" stoichiometry="1"/>
    </listOfReactants>
    <kineticLaw>
      <math xmlns="http://www.w3.org/1998/Math/MathML">
        <apply>
          <times/>
          <ci> compartment_3 </ci>
          <ci> k1 </ci>
          <ci> species_17 </ci>
        </apply>
      </math>
      <listOfParameters>
        <parameter id="k1" name="k1" value="8.37e-07"/>
      </listOfParameters>
    </kineticLaw>
  </reaction>
  <reaction metaid="COPASI64" id="reaction_10" name="HFETfR2 degradation" reversible="false">
    <annotation>
      <rdf:RDF xmlns:rdf="http://www.w3.org/1999/02/22-rdf-syntax-ns#" xmlns:dc="http://purl.org/dc/elements/1.1/" xmlns:dcterms="http://purl.org/dc/terms/" xmlns:vCard="http://www.w3.org/2001/vcard-rdf/3.0#" xmlns:bqbiol="http://biomodels.net/biology-qualifiers/" xmlns:bqmodel="http://biomodels.net/model-qualifiers/">
        <rdf:Description rdf:about="#COPASI64">
          <bqbiol:is>
            <rdf:Bag>
              <rdf:li rdf:resource="urn:miriam:biomodels.sbo:SBO:0000179"/>
            </rdf:Bag>
          </bqbiol:is>
        </rdf:Description>
      </rdf:RDF>
      <COPASI xmlns="http://www.copasi.org/static/sbml">
        <rdf:RDF xmlns:CopasiMT="http://www.copasi.org/RDF/MiriamTerms#" xmlns:dcterms="http://purl.org/dc/terms/" xmlns:rdf="http://www.w3.org/1999/02/22-rdf-syntax-ns#">
          <rdf:Description rdf:about="#COPASI64">
            <dcterms:created>
              <rdf:Description>
                <dcterms:W3CDTF>2011-12-16T15:04:40Z</dcterms:W3CDTF>
              </rdf:Description>
            </dcterms:created>
            <CopasiMT:is rdf:resource="urn:miriam:biomodels.sbo:SBO:0000179"/>
          </rdf:Description>
        </rdf:RDF>
      </COPASI>
    </annotation>
    <listOfReactants>
      <speciesReference species="species_18" stoichiometry="1"/>
    </listOfReactants>
    <kineticLaw>
      <math xmlns="http://www.w3.org/1998/Math/MathML">
        <apply>
          <times/>
          <ci> compartment_3 </ci>
          <ci> k1 </ci>
          <ci> species_18 </ci>
        </apply>
      </math>
      <listOfParameters>
        <parameter id="k1" name="k1" value="8.37e-05"/>
      </listOfParameters>
    </kineticLaw>
  </reaction>
  <reaction metaid="COPASI65" id="reaction_16" name="Heme uptake" reversible="false">
    <annotation>
      <rdf:RDF xmlns:rdf="http://www.w3.org/1999/02/22-rdf-syntax-ns#" xmlns:dc="http://purl.org/dc/elements/1.1/" xmlns:dcterms="http://purl.org/dc/terms/" xmlns:vCard="http://www.w3.org/2001/vcard-rdf/3.0#" xmlns:bqbiol="http://biomodels.net/biology-qualifiers/" xmlns:bqmodel="http://biomodels.net/model-qualifiers/">
        <rdf:Description rdf:about="#COPASI65">
          <bqbiol:is>
            <rdf:Bag>
              <rdf:li rdf:resource="urn:miriam:biomodels.sbo:SBO:0000587"/>
            </rdf:Bag>
          </bqbiol:is>
          <bqbiol:isDescribedBy>
            <rdf:Bag>
              <rdf:li rdf:resource="urn:miriam:doi:10.1016/j.cell.2005.06.025"/>
            </rdf:Bag>
          </bqbiol:isDescribedBy>
        </rdf:Description>
      </rdf:RDF>
      <COPASI xmlns="http://www.copasi.org/static/sbml">
        <rdf:RDF xmlns:CopasiMT="http://www.copasi.org/RDF/MiriamTerms#" xmlns:dcterms="http://purl.org/dc/terms/" xmlns:rdf="http://www.w3.org/1999/02/22-rdf-syntax-ns#">
          <rdf:Description rdf:about="#COPASI65">
            <dcterms:bibliographicCitation>
              <rdf:Description>
                <dcterms:description>Identification of an intestinal heme transporter.</dcterms:description>
                <CopasiMT:isDescribedBy rdf:resource="urn:miriam:doi:10.1016/j.cell.2005.06.025"/>
              </rdf:Description>
            </dcterms:bibliographicCitation>
            <dcterms:created>
              <rdf:Description>
                <dcterms:W3CDTF>2012-02-08T16:11:15Z</dcterms:W3CDTF>
              </rdf:Description>
            </dcterms:created>
            <CopasiMT:is rdf:resource="urn:miriam:biomodels.sbo:SBO:0000587"/>
          </rdf:Description>
        </rdf:RDF>
      </COPASI>
    </annotation>
    <listOfReactants>
      <speciesReference species="species_11" stoichiometry="1"/>
    </listOfReactants>
    <listOfProducts>
      <speciesReference species="species_5" stoichiometry="1"/>
    </listOfProducts>
    <kineticLaw>
      <math xmlns="http://www.w3.org/1998/Math/MathML">
        <apply>
          <ci> function_10 </ci>
          <ci> species_11 </ci>
          <ci> Km </ci>
          <ci> V </ci>
        </apply>
      </math>
      <listOfParameters>
        <parameter id="Km" name="Km" value="0.000125"/>
        <parameter id="V" name="V" value="1.034e-05"/>
      </listOfParameters>
    </kineticLaw>
  </reaction>
  <reaction metaid="COPASI66" id="reaction_19" name="Heme export" reversible="false">
    <annotation>
      <rdf:RDF xmlns:rdf="http://www.w3.org/1999/02/22-rdf-syntax-ns#" xmlns:dc="http://purl.org/dc/elements/1.1/" xmlns:dcterms="http://purl.org/dc/terms/" xmlns:vCard="http://www.w3.org/2001/vcard-rdf/3.0#" xmlns:bqbiol="http://biomodels.net/biology-qualifiers/" xmlns:bqmodel="http://biomodels.net/model-qualifiers/">
        <rdf:Description rdf:about="#COPASI66">
          <bqbiol:is>
            <rdf:Bag>
              <rdf:li rdf:resource="urn:miriam:biomodels.sbo:SBO:0000588"/>
            </rdf:Bag>
          </bqbiol:is>
          <bqbiol:isDescribedBy>
            <rdf:Bag>
              <rdf:li rdf:resource="urn:miriam:doi:10.1124/mol.106.023556"/>
            </rdf:Bag>
          </bqbiol:isDescribedBy>
        </rdf:Description>
      </rdf:RDF>
      <COPASI xmlns="http://www.copasi.org/static/sbml">
        <rdf:RDF xmlns:CopasiMT="http://www.copasi.org/RDF/MiriamTerms#" xmlns:dcterms="http://purl.org/dc/terms/" xmlns:rdf="http://www.w3.org/1999/02/22-rdf-syntax-ns#">
          <rdf:Description rdf:about="#COPASI66">
            <dcterms:bibliographicCitation>
              <rdf:Description>
                <dcterms:description>Functional validation of the genetic polymorphisms of human ATP-binding cassette (ABC) transporter ABCG2: identification of alleles that are defective in porphyrin transport.</dcterms:description>
                <CopasiMT:isDescribedBy rdf:resource="urn:miriam:doi:10.1124/mol.106.023556"/>
              </rdf:Description>
            </dcterms:bibliographicCitation>
            <dcterms:created>
              <rdf:Description>
                <dcterms:W3CDTF>2012-02-08T16:12:12Z</dcterms:W3CDTF>
              </rdf:Description>
            </dcterms:created>
            <CopasiMT:is rdf:resource="urn:miriam:biomodels.sbo:SBO:0000588"/>
          </rdf:Description>
        </rdf:RDF>
      </COPASI>
    </annotation>
    <listOfReactants>
      <speciesReference species="species_5" stoichiometry="1"/>
    </listOfReactants>
    <listOfProducts>
      <speciesReference species="species_11" stoichiometry="1"/>
    </listOfProducts>
    <kineticLaw>
      <math xmlns="http://www.w3.org/1998/Math/MathML">
        <apply>
          <ci> function_10 </ci>
          <ci> species_5 </ci>
          <ci> Km </ci>
          <ci> V </ci>
        </apply>
      </math>
      <listOfParameters>
        <parameter id="Km" name="Km" value="1.78e-05"/>
        <parameter id="V" name="V" value="2.18e-05"/>
      </listOfParameters>
    </kineticLaw>
  </reaction>
  <reaction metaid="COPASI67" id="reaction_20" name="HO1 exp" reversible="false">
    <annotation>
      <rdf:RDF xmlns:rdf="http://www.w3.org/1999/02/22-rdf-syntax-ns#" xmlns:dc="http://purl.org/dc/elements/1.1/" xmlns:dcterms="http://purl.org/dc/terms/" xmlns:vCard="http://www.w3.org/2001/vcard-rdf/3.0#" xmlns:bqbiol="http://biomodels.net/biology-qualifiers/" xmlns:bqmodel="http://biomodels.net/model-qualifiers/">
        <rdf:Description rdf:about="#COPASI67">
          <bqbiol:is>
            <rdf:Bag>
              <rdf:li rdf:resource="urn:miriam:biomodels.sbo:SBO:0000184"/>
            </rdf:Bag>
          </bqbiol:is>
          <bqbiol:isDescribedBy>
            <rdf:Bag>
              <rdf:li rdf:resource="urn:miriam:doi:10.1371/journal.pone.0012371"/>
            </rdf:Bag>
          </bqbiol:isDescribedBy>
        </rdf:Description>
      </rdf:RDF>
      <COPASI xmlns="http://www.copasi.org/static/sbml">
        <rdf:RDF xmlns:CopasiMT="http://www.copasi.org/RDF/MiriamTerms#" xmlns:dcterms="http://purl.org/dc/terms/" xmlns:rdf="http://www.w3.org/1999/02/22-rdf-syntax-ns#">
          <rdf:Description rdf:about="#COPASI67">
            <dcterms:bibliographicCitation>
              <rdf:Description>
                <dcterms:description>Plasma Heme Oxygenase-1 Concentration Is Elevated in Individuals with Type 2 Diabetes Mellitus</dcterms:description>
                <CopasiMT:isDescribedBy rdf:resource="urn:miriam:doi:10.1371/journal.pone.0012371"/>
              </rdf:Description>
            </dcterms:bibliographicCitation>
            <dcterms:created>
              <rdf:Description>
                <dcterms:W3CDTF>2012-02-08T16:15:19Z</dcterms:W3CDTF>
              </rdf:Description>
            </dcterms:created>
            <CopasiMT:is rdf:resource="urn:miriam:biomodels.sbo:SBO:0000184"/>
          </rdf:Description>
        </rdf:RDF>
      </COPASI>
    </annotation>
    <listOfProducts>
      <speciesReference species="species_1" stoichiometry="1"/>
    </listOfProducts>
    <listOfModifiers>
      <modifierSpeciesReference species="species_5"/>
    </listOfModifiers>
    <kineticLaw>
      <math xmlns="http://www.w3.org/1998/Math/MathML">
        <apply>
          <times/>
          <ci> compartment_1 </ci>
          <apply>
            <ci> function_9 </ci>
            <ci> a </ci>
            <ci> species_5 </ci>
            <ci> K </ci>
          </apply>
        </apply>
      </math>
      <listOfParameters>
        <parameter id="a" name="a" value="2.1432e-15"/>
        <parameter id="K" name="K" value="1e-09"/>
      </listOfParameters>
    </kineticLaw>
  </reaction>
  <reaction metaid="COPASI68" id="reaction_33" name="HO1 Deg" reversible="false">
    <annotation>
      <rdf:RDF xmlns:rdf="http://www.w3.org/1999/02/22-rdf-syntax-ns#" xmlns:dc="http://purl.org/dc/elements/1.1/" xmlns:dcterms="http://purl.org/dc/terms/" xmlns:vCard="http://www.w3.org/2001/vcard-rdf/3.0#" xmlns:bqbiol="http://biomodels.net/biology-qualifiers/" xmlns:bqmodel="http://biomodels.net/model-qualifiers/">
        <rdf:Description rdf:about="#COPASI68">
          <bqbiol:is>
            <rdf:Bag>
              <rdf:li rdf:resource="urn:miriam:biomodels.sbo:SBO:0000179"/>
            </rdf:Bag>
          </bqbiol:is>
          <bqbiol:isDescribedBy>
            <rdf:Bag>
              <rdf:li rdf:resource="urn:miriam:doi:10.1172/JCI106697"/>
            </rdf:Bag>
          </bqbiol:isDescribedBy>
        </rdf:Description>
      </rdf:RDF>
      <COPASI xmlns="http://www.copasi.org/static/sbml">
        <rdf:RDF xmlns:CopasiMT="http://www.copasi.org/RDF/MiriamTerms#" xmlns:dcterms="http://purl.org/dc/terms/" xmlns:rdf="http://www.w3.org/1999/02/22-rdf-syntax-ns#">
          <rdf:Description rdf:about="#COPASI68">
            <dcterms:bibliographicCitation>
              <rdf:Description>
                <dcterms:description>Inducible heme oxygenase in the kidney: a model for the homeostatic control of hemoglobin catabolism.</dcterms:description>
                <CopasiMT:isDescribedBy rdf:resource="urn:miriam:doi:10.1172/JCI106697"/>
              </rdf:Description>
            </dcterms:bibliographicCitation>
            <dcterms:created>
              <rdf:Description>
                <dcterms:W3CDTF>2012-02-08T16:16:11Z</dcterms:W3CDTF>
              </rdf:Description>
            </dcterms:created>
            <CopasiMT:is rdf:resource="urn:miriam:biomodels.sbo:SBO:0000179"/>
          </rdf:Description>
        </rdf:RDF>
      </COPASI>
    </annotation>
    <listOfReactants>
      <speciesReference species="species_1" stoichiometry="1"/>
    </listOfReactants>
    <kineticLaw>
      <math xmlns="http://www.w3.org/1998/Math/MathML">
        <apply>
          <times/>
          <ci> compartment_1 </ci>
          <ci> k1 </ci>
          <ci> species_1 </ci>
        </apply>
      </math>
      <listOfParameters>
        <parameter id="k1" name="k1" value="3.209e-05"/>
      </listOfParameters>
    </kineticLaw>
  </reaction>
  <reaction metaid="COPASI69" id="reaction_34" name="Heme oxygenation" reversible="false">
    <annotation>
      <rdf:RDF xmlns:rdf="http://www.w3.org/1999/02/22-rdf-syntax-ns#" xmlns:dc="http://purl.org/dc/elements/1.1/" xmlns:dcterms="http://purl.org/dc/terms/" xmlns:vCard="http://www.w3.org/2001/vcard-rdf/3.0#" xmlns:bqbiol="http://biomodels.net/biology-qualifiers/" xmlns:bqmodel="http://biomodels.net/model-qualifiers/">
        <rdf:Description rdf:about="#COPASI69">
          <bqbiol:is>
            <rdf:Bag>
              <rdf:li rdf:resource="urn:miriam:subtiwiki:0000201"/>
            </rdf:Bag>
          </bqbiol:is>
          <bqbiol:isDescribedBy>
            <rdf:Bag>
              <rdf:li rdf:resource="urn:miriam:doi:10.1124/jpet.106.102699"/>
            </rdf:Bag>
          </bqbiol:isDescribedBy>
        </rdf:Description>
      </rdf:RDF>
      <COPASI xmlns="http://www.copasi.org/static/sbml">
        <rdf:RDF xmlns:CopasiMT="http://www.copasi.org/RDF/MiriamTerms#" xmlns:dcterms="http://purl.org/dc/terms/" xmlns:rdf="http://www.w3.org/1999/02/22-rdf-syntax-ns#">
          <rdf:Description rdf:about="#COPASI69">
            <dcterms:bibliographicCitation>
              <rdf:Description>
                <dcterms:description>Inhibition of the Enzymatic Activity of Heme Oxygenases by Azole-Based Antifungal Drugs</dcterms:description>
                <CopasiMT:isDescribedBy rdf:resource="urn:miriam:doi:10.1124/jpet.106.102699"/>
              </rdf:Description>
            </dcterms:bibliographicCitation>
            <dcterms:created>
              <rdf:Description>
                <dcterms:W3CDTF>2012-02-08T16:35:28Z</dcterms:W3CDTF>
              </rdf:Description>
            </dcterms:created>
            <CopasiMT:is rdf:resource="urn:miriam:subtiwiki:0000201"/>
          </rdf:Description>
        </rdf:RDF>
      </COPASI>
    </annotation>
    <listOfReactants>
      <speciesReference species="species_5" stoichiometry="1"/>
    </listOfReactants>
    <listOfProducts>
      <speciesReference species="species_2" stoichiometry="1"/>
    </listOfProducts>
    <listOfModifiers>
      <modifierSpeciesReference species="species_1"/>
    </listOfModifiers>
    <kineticLaw>
      <math xmlns="http://www.w3.org/1998/Math/MathML">
        <apply>
          <times/>
          <ci> compartment_1 </ci>
          <apply>
            <ci> function_6 </ci>
            <ci> species_1 </ci>
            <ci> C </ci>
            <ci> species_5 </ci>
            <ci> K </ci>
          </apply>
        </apply>
      </math>
      <listOfParameters>
        <parameter id="C" name="C" value="17777.7"/>
        <parameter id="K" name="K" value="2e-06"/>
      </listOfParameters>
    </kineticLaw>
  </reaction>
</listOfReactions>
</model>
</sbml>
