# Supplementary material for: A Computational Model of Liver Iron Metabolism
Source: PLoS Comput Biol. 2013 Nov 7;9(11):e1003299. doi: 10.1371/journal.pcbi.1003299 (PMC3820522; doi:10.1371/journal.pcbi.1003299)
Supplement: Model S2 — Model in COPASI format. This CopasiML file encodes the model described in the text and can be loaded into the COPASI software [37] which was used for all the simulations described here. (ZIP) [file pcbi.1003299.s002.zip]

Archive with 1 entries (1 files):
- MitchellMendesLiverIron.cps
