# Supplementary material for: A Computational Model of Liver Iron Metabolism
Source: PLoS Comput Biol. 2013 Nov 7;9(11):e1003299. doi: 10.1371/journal.pcbi.1003299 (PMC3820522; doi:10.1371/journal.pcbi.1003299)
Supplement: Model S2 — Model in COPASI format. This CopasiML file encodes the model described in the text and can be loaded into the COPASI software [37] which was used for all the simulations described here. (ZIP) [file pcbi.1003299.s002.zip › MitchellMendesLiverIron.cps]

<?xml version="1.0" encoding="UTF-8"?>
<!-- generated with COPASI 4.10 (Build 55) (http://www.copasi.org) at 2013-09-19 21:09:16 UTC -->
<?oxygen RNGSchema="http://www.copasi.org/static/schema/CopasiML.rng" type="xml"?>
<COPASI xmlns="http://www.copasi.org/static/schema" versionMajor="4" versionMinor="10" versionDevel="55" copasiSourcesModified="0">
  <ListOfFunctions>
    <Function key="Function_6" name="Constant flux (irreversible)" type="PreDefined" reversible="false">
      <MiriamAnnotation>
<rdf:RDF xmlns:dcterms="http://purl.org/dc/terms/" xmlns:rdf="http://www.w3.org/1999/02/22-rdf-syntax-ns#">
  <rdf:Description rdf:about="#Function_6">
    <dcterms:created>
      <rdf:Description>
        <dcterms:W3CDTF>2012-06-25T12:41:50Z</dcterms:W3CDTF>
      </rdf:Description>
    </dcterms:created>
  </rdf:Description>
</rdf:RDF>
      </MiriamAnnotation>
      <Expression>
        v
      </Expression>
      <ListOfParameterDescriptions>
        <ParameterDescription key="FunctionParameter_49" name="v" order="0" role="constant"/>
      </ListOfParameterDescriptions>
    </Function>
    <Function key="Function_8" name="Henri-Michaelis-Menten (irreversible)" type="PreDefined" reversible="false">
      <MiriamAnnotation>
<rdf:RDF xmlns:dcterms="http://purl.org/dc/terms/" xmlns:rdf="http://www.w3.org/1999/02/22-rdf-syntax-ns#">
  <rdf:Description rdf:about="#Function_8">
    <dcterms:created>
      <rdf:Description>
        <dcterms:W3CDTF>2011-11-30T15:30:26Z</dcterms:W3CDTF>
      </rdf:Description>
    </dcterms:created>
  </rdf:Description>
</rdf:RDF>
      </MiriamAnnotation>
      <Expression>
        V*substrate/(Km+substrate)
      </Expression>
      <ListOfParameterDescriptions>
        <ParameterDescription key="FunctionParameter_41" name="substrate" order="0" role="substrate"/>
        <ParameterDescription key="FunctionParameter_30" name="Km" order="1" role="constant"/>
        <ParameterDescription key="FunctionParameter_45" name="V" order="2" role="constant"/>
      </ListOfParameterDescriptions>
    </Function>
    <Function key="Function_13" name="Mass action (irreversible)" type="MassAction" reversible="false">
      <MiriamAnnotation>
<rdf:RDF xmlns:CopasiMT="http://www.copasi.org/RDF/MiriamTerms#" xmlns:dcterms="http://purl.org/dc/terms/" xmlns:rdf="http://www.w3.org/1999/02/22-rdf-syntax-ns#">
  <rdf:Description rdf:about="#Function_13">
    <dcterms:created>
      <rdf:Description>
        <dcterms:W3CDTF>2012-01-23T15:18:33Z</dcterms:W3CDTF>
      </rdf:Description>
    </dcterms:created>
    <CopasiMT:is rdf:resource="urn:miriam:obo.sbo:SBO:0000041" />
  </rdf:Description>
</rdf:RDF>
      </MiriamAnnotation>
      <Comment>
        <b xmlns="http://www.w3.org/1999/xhtml">
mass action rate law for first order irreversible reactions
</b>
<p>
Reaction scheme where the products are created from the reactants and the change of a product quantity is proportional to the product of reactant activities. The reaction scheme does not include any reverse process that creates the reactants from the products. The change of a product quantity is proportional to the quantity of one reactant.
</p>
      </Comment>
      <Expression>
        k1*PRODUCT&lt;substrate_i&gt;
      </Expression>
      <ListOfParameterDescriptions>
        <ParameterDescription key="FunctionParameter_81" name="k1" order="0" role="constant"/>
        <ParameterDescription key="FunctionParameter_79" name="substrate" order="1" role="substrate"/>
      </ListOfParameterDescriptions>
    </Function>
    <Function key="Function_40" name="Hill expression" type="UserDefined" reversible="unspecified">
      <MiriamAnnotation>
<rdf:RDF xmlns:dcterms="http://purl.org/dc/terms/" xmlns:rdf="http://www.w3.org/1999/02/22-rdf-syntax-ns#">
  <rdf:Description rdf:about="#Function_40">
    <dcterms:created>
      <rdf:Description>
        <dcterms:W3CDTF>2011-10-17T10:44:19Z</dcterms:W3CDTF>
      </rdf:Description>
    </dcterms:created>
  </rdf:Description>
</rdf:RDF>
      </MiriamAnnotation>
      <Expression>
        a*(M/(K+M))
      </Expression>
      <ListOfParameterDescriptions>
        <ParameterDescription key="FunctionParameter_264" name="a" order="0" role="constant"/>
        <ParameterDescription key="FunctionParameter_254" name="M" order="1" role="modifier"/>
        <ParameterDescription key="FunctionParameter_258" name="K" order="2" role="constant"/>
      </ListOfParameterDescriptions>
    </Function>
    <Function key="Function_41" name="Hill Function -> [1]" type="UserDefined" reversible="false">
      <MiriamAnnotation>
<rdf:RDF xmlns:dcterms="http://purl.org/dc/terms/" xmlns:rdf="http://www.w3.org/1999/02/22-rdf-syntax-ns#">
  <rdf:Description rdf:about="#Function_41">
    <dcterms:created>
      <rdf:Description>
        <dcterms:W3CDTF>2010-06-08T10:16:14Z</dcterms:W3CDTF>
      </rdf:Description>
    </dcterms:created>
  </rdf:Description>
</rdf:RDF>
      </MiriamAnnotation>
      <Expression>
        a*M^n /(K^n + M^n)
      </Expression>
      <ListOfParameterDescriptions>
        <ParameterDescription key="FunctionParameter_265" name="a" order="0" role="constant"/>
        <ParameterDescription key="FunctionParameter_267" name="n" order="1" role="constant"/>
        <ParameterDescription key="FunctionParameter_269" name="K" order="2" role="constant"/>
        <ParameterDescription key="FunctionParameter_262" name="M" order="3" role="modifier"/>
      </ListOfParameterDescriptions>
    </Function>
    <Function key="Function_42" name="Hill Function -| [1]" type="UserDefined" reversible="false">
      <MiriamAnnotation>
<rdf:RDF xmlns:dcterms="http://purl.org/dc/terms/" xmlns:rdf="http://www.w3.org/1999/02/22-rdf-syntax-ns#">
  <rdf:Description rdf:about="#Function_42">
    <dcterms:created>
      <rdf:Description>
        <dcterms:W3CDTF>2010-06-08T10:15:15Z</dcterms:W3CDTF>
      </rdf:Description>
    </dcterms:created>
  </rdf:Description>
</rdf:RDF>
      </MiriamAnnotation>
      <Expression>
        a*(1-(M^n/(K^n +M^n)))
      </Expression>
      <ListOfParameterDescriptions>
        <ParameterDescription key="FunctionParameter_270" name="a" order="0" role="constant"/>
        <ParameterDescription key="FunctionParameter_266" name="M" order="1" role="modifier"/>
        <ParameterDescription key="FunctionParameter_271" name="n" order="2" role="constant"/>
        <ParameterDescription key="FunctionParameter_273" name="K" order="3" role="constant"/>
      </ListOfParameterDescriptions>
    </Function>
    <Function key="Function_43" name="Biochemical Hill Function -> (workaround) [1]" type="UserDefined" reversible="false">
      <MiriamAnnotation>
<rdf:RDF xmlns:dcterms="http://purl.org/dc/terms/" xmlns:rdf="http://www.w3.org/1999/02/22-rdf-syntax-ns#">
  <rdf:Description rdf:about="#Function_43">
    <dcterms:created>
      <rdf:Description>
        <dcterms:W3CDTF>2011-09-15T11:32:37Z</dcterms:W3CDTF>
      </rdf:Description>
    </dcterms:created>
  </rdf:Description>
</rdf:RDF>
      </MiriamAnnotation>
      <Expression>
        a*(M^n /(K^n + M^n))*L
      </Expression>
      <ListOfParameterDescriptions>
        <ParameterDescription key="FunctionParameter_274" name="a" order="0" role="constant"/>
        <ParameterDescription key="FunctionParameter_246" name="M" order="1" role="modifier"/>
        <ParameterDescription key="FunctionParameter_275" name="n" order="2" role="constant"/>
        <ParameterDescription key="FunctionParameter_277" name="K" order="3" role="constant"/>
        <ParameterDescription key="FunctionParameter_279" name="L" order="4" role="substrate"/>
      </ListOfParameterDescriptions>
    </Function>
    <Function key="Function_44" name="Biochemical Hill Function -| (workaround) [1]" type="UserDefined" reversible="false">
      <MiriamAnnotation>
<rdf:RDF xmlns:dcterms="http://purl.org/dc/terms/" xmlns:rdf="http://www.w3.org/1999/02/22-rdf-syntax-ns#">
  <rdf:Description rdf:about="#Function_44">
    <dcterms:created>
      <rdf:Description>
        <dcterms:W3CDTF>2011-09-19T13:11:46Z</dcterms:W3CDTF>
      </rdf:Description>
    </dcterms:created>
  </rdf:Description>
</rdf:RDF>
      </MiriamAnnotation>
      <Expression>
        a*(1-(M^n /(K^n + M^n)))*L
      </Expression>
      <ListOfParameterDescriptions>
        <ParameterDescription key="FunctionParameter_280" name="a" order="0" role="constant"/>
        <ParameterDescription key="FunctionParameter_276" name="M" order="1" role="modifier"/>
        <ParameterDescription key="FunctionParameter_272" name="n" order="2" role="constant"/>
        <ParameterDescription key="FunctionParameter_282" name="K" order="3" role="constant"/>
        <ParameterDescription key="FunctionParameter_284" name="L" order="4" role="substrate"/>
      </ListOfParameterDescriptions>
    </Function>
    <Function key="Function_45" name="Kloss Hill [1] [1]" type="UserDefined" reversible="false">
      <MiriamAnnotation>
<rdf:RDF xmlns:dcterms="http://purl.org/dc/terms/" xmlns:rdf="http://www.w3.org/1999/02/22-rdf-syntax-ns#">
  <rdf:Description rdf:about="#Function_45">
    <dcterms:created>
      <rdf:Description>
        <dcterms:W3CDTF>2011-11-15T11:45:33Z</dcterms:W3CDTF>
      </rdf:Description>
    </dcterms:created>
  </rdf:Description>
</rdf:RDF>
      </MiriamAnnotation>
      <Expression>
        S*kloss*(1+((0.048*(FT1/FT))/(1+(FT1/FT))))
      </Expression>
      <ListOfParameterDescriptions>
        <ParameterDescription key="FunctionParameter_285" name="S" order="0" role="substrate"/>
        <ParameterDescription key="FunctionParameter_281" name="kloss" order="1" role="constant"/>
        <ParameterDescription key="FunctionParameter_278" name="FT1" order="2" role="modifier"/>
        <ParameterDescription key="FunctionParameter_287" name="FT" order="3" role="modifier"/>
      </ListOfParameterDescriptions>
    </Function>
    <Function key="Function_46" name="Mass Action Ferritin [2] [1]" type="UserDefined" reversible="unspecified">
      <MiriamAnnotation>
<rdf:RDF xmlns:dcterms="http://purl.org/dc/terms/" xmlns:rdf="http://www.w3.org/1999/02/22-rdf-syntax-ns#">
  <rdf:Description rdf:about="#Function_46">
    <dcterms:created>
      <rdf:Description>
        <dcterms:W3CDTF>2012-02-08T14:02:59Z</dcterms:W3CDTF>
      </rdf:Description>
    </dcterms:created>
  </rdf:Description>
</rdf:RDF>
      </MiriamAnnotation>
      <Expression>
        K * (FT1/FT) * S
      </Expression>
      <ListOfParameterDescriptions>
        <ParameterDescription key="FunctionParameter_288" name="K" order="0" role="constant"/>
        <ParameterDescription key="FunctionParameter_268" name="FT1" order="1" role="modifier"/>
        <ParameterDescription key="FunctionParameter_289" name="FT" order="2" role="modifier"/>
        <ParameterDescription key="FunctionParameter_291" name="S" order="3" role="modifier"/>
      </ListOfParameterDescriptions>
    </Function>
    <Function key="Function_47" name="Biochemical Hill Function General [1]" type="UserDefined" reversible="unspecified">
      <MiriamAnnotation>
<rdf:RDF xmlns:dcterms="http://purl.org/dc/terms/" xmlns:rdf="http://www.w3.org/1999/02/22-rdf-syntax-ns#">
  <rdf:Description rdf:about="#Function_47">
    <dcterms:created>
      <rdf:Description>
        <dcterms:W3CDTF>2012-05-02T16:21:10Z</dcterms:W3CDTF>
      </rdf:Description>
    </dcterms:created>
  </rdf:Description>
</rdf:RDF>
      </MiriamAnnotation>
      <Expression>
        a*(M^n /(K^n + M^n))*S
      </Expression>
      <ListOfParameterDescriptions>
        <ParameterDescription key="FunctionParameter_292" name="a" order="0" role="constant"/>
        <ParameterDescription key="FunctionParameter_283" name="M" order="1" role="modifier"/>
        <ParameterDescription key="FunctionParameter_293" name="n" order="2" role="constant"/>
        <ParameterDescription key="FunctionParameter_295" name="K" order="3" role="constant"/>
        <ParameterDescription key="FunctionParameter_297" name="S" order="4" role="substrate"/>
      </ListOfParameterDescriptions>
    </Function>
    <Function key="Function_48" name="Henri-Michaelis-Menten kcat (irreversible) [1] [1]" type="UserDefined" reversible="false">
      <MiriamAnnotation>
<rdf:RDF xmlns:dcterms="http://purl.org/dc/terms/" xmlns:rdf="http://www.w3.org/1999/02/22-rdf-syntax-ns#">
  <rdf:Description rdf:about="#Function_48">
    <dcterms:created>
      <rdf:Description>
        <dcterms:W3CDTF>2011-10-17T12:05:53Z</dcterms:W3CDTF>
      </rdf:Description>
    </dcterms:created>
  </rdf:Description>
</rdf:RDF>
      </MiriamAnnotation>
      <Expression>
        (E*C*S)/(K+S)
      </Expression>
      <ListOfParameterDescriptions>
        <ParameterDescription key="FunctionParameter_298" name="E" order="0" role="modifier"/>
        <ParameterDescription key="FunctionParameter_294" name="C" order="1" role="constant"/>
        <ParameterDescription key="FunctionParameter_290" name="S" order="2" role="substrate"/>
        <ParameterDescription key="FunctionParameter_300" name="K" order="3" role="constant"/>
      </ListOfParameterDescriptions>
    </Function>
    <Function key="Function_49" name="Hepc Expression 7 [1] [1]" type="UserDefined" reversible="unspecified">
      <MiriamAnnotation>
<rdf:RDF xmlns:dcterms="http://purl.org/dc/terms/" xmlns:rdf="http://www.w3.org/1999/02/22-rdf-syntax-ns#">
  <rdf:Description rdf:about="#Function_49">
    <dcterms:created>
      <rdf:Description>
        <dcterms:W3CDTF>2012-08-20T14:04:11Z</dcterms:W3CDTF>
      </rdf:Description>
    </dcterms:created>
  </rdf:Description>
</rdf:RDF>
      </MiriamAnnotation>
      <Expression>
        basal+a*M^n /(K^n + M^n)+a1*(M1)/(K1+(M1))
      </Expression>
      <ListOfParameterDescriptions>
        <ParameterDescription key="FunctionParameter_301" name="basal" order="0" role="constant"/>
        <ParameterDescription key="FunctionParameter_286" name="a" order="1" role="constant"/>
        <ParameterDescription key="FunctionParameter_302" name="M" order="2" role="modifier"/>
        <ParameterDescription key="FunctionParameter_304" name="n" order="3" role="constant"/>
        <ParameterDescription key="FunctionParameter_306" name="K" order="4" role="constant"/>
        <ParameterDescription key="FunctionParameter_308" name="a1" order="5" role="constant"/>
        <ParameterDescription key="FunctionParameter_310" name="M1" order="6" role="modifier"/>
        <ParameterDescription key="FunctionParameter_312" name="K1" order="7" role="constant"/>
      </ListOfParameterDescriptions>
    </Function>
  </ListOfFunctions>
  <Model key="Model_1" name="Computational Model of Human Hepatocyte Iron Metabolism" simulationType="time" timeUnit="s" volumeUnit="l" areaUnit="m²" lengthUnit="m" quantityUnit="mol" type="deterministic" avogadroConstant="6.0221415e+23">
    <MiriamAnnotation>
<rdf:RDF
   xmlns:CopasiMT="http://www.copasi.org/RDF/MiriamTerms#"
   xmlns:dcterms="http://purl.org/dc/terms/"
   xmlns:rdf="http://www.w3.org/1999/02/22-rdf-syntax-ns#"
   xmlns:vCard="http://www.w3.org/2001/vcard-rdf/3.0#">
  <rdf:Description rdf:about="#Model_1">
    <dcterms:bibliographicCitation>
      <rdf:Description>
        <dcterms:description>A Computational Model of Liver Iron Metabolism</dcterms:description>
        <CopasiMT:isDescribedBy rdf:resource="urn:miriam:arxiv:1308.5826"/>
      </rdf:Description>
    </dcterms:bibliographicCitation>
    <dcterms:bibliographicCitation>
      <rdf:Description>
        <CopasiMT:isDescribedBy rdf:resource="urn:miriam:doi:10.1371/journal.pcbi.1003299"/>
      </rdf:Description>
    </dcterms:bibliographicCitation>
    <dcterms:created>
      <rdf:Description>
        <dcterms:W3CDTF>2010-06-08T09:32:21Z</dcterms:W3CDTF>
      </rdf:Description>
    </dcterms:created>
    <dcterms:creator>
      <rdf:Description>
        <vCard:EMAIL>Simon.Mitchell@postgrad.manchester.ac.uk</vCard:EMAIL>
        <vCard:N>
          <rdf:Description>
            <vCard:Family>Mitchell</vCard:Family>
            <vCard:Given>Simon</vCard:Given>
          </rdf:Description>
        </vCard:N>
        <vCard:ORG>
          <rdf:Description>
            <vCard:Orgname>Manchester Institute of Biotechnology</vCard:Orgname>
          </rdf:Description>
        </vCard:ORG>
      </rdf:Description>
    </dcterms:creator>
    <dcterms:creator>
      <rdf:Description>
        <vCard:EMAIL>Pedro.Mendes@manchester.ac.uk</vCard:EMAIL>
        <vCard:N>
          <rdf:Description>
            <vCard:Family>Mendes</vCard:Family>
            <vCard:Given>Pedro</vCard:Given>
          </rdf:Description>
        </vCard:N>
        <vCard:ORG>
          <rdf:Description>
            <vCard:Orgname>Manchester Institute of Biotechnology</vCard:Orgname>
          </rdf:Description>
        </vCard:ORG>
      </rdf:Description>
    </dcterms:creator>
    <CopasiMT:isPartOf rdf:resource="urn:miriam:go:GO:0055072"/>
    <CopasiMT:isPartOf rdf:resource="urn:miriam:taxonomy:9606"/>
  </rdf:Description>
</rdf:RDF>

    </MiriamAnnotation>
    <Comment>
      <body xmlns="http://www.w3.org/1999/xhtml">
    <p>
      <b>Computational Model of Human Hepatocyte Iron Metabolism</b> created by Simon Mitchell and Pedro Mendes. Manchester Institute of Biotechnology, University of Manchester, UK.</p>
<p>Published in Mitchell &amp; Mendes (2013) A computational model of liver iron metabolism. <i>PLOS Computational Biology</i> in press <a href="http://dx.doi.org/10.1371/journal.pcbi.1003299">doi:10.1371/journal.pcbi.1003299</a>; and in  <a href="http://arxiv.org/abs/1308.5826">arXiv:1308.5826 [q-bio.MN]</a></p>
      <span style="font-size:0.75em">
    <p>This model is released under the CC zero license</p>
    <p xmlns:dct="http://purl.org/dc/terms/" xmlns:vcard="http://www.w3.org/2001/vcard-rdf/3.0#">
        <a rel="license" href="http://creativecommons.org/publicdomain/zero/1.0/">
          <img src="http://i.creativecommons.org/p/zero/1.0/88x31.png" style="border-style: none;" alt="CC0" />
        </a>
        <br />
	  To the extent possible under law,
	  <span resource="[_:publisher]" rel="dct:publisher">
          <span property="dct:title">Simon Mitchell</span> and <span property="dct:title">Pedro Mendes</span>
      </span>
	    have waived all copyright and related or neighboring rights to
	    &quot;<span property="dct:title">Computational Model of Human Hepatocyte Iron Metabolism</span>.&quot;
	    This work is published from:
	    <span property="vcard:Country" datatype="dct:ISO3166" content="GB" about="[_:publisher]">
	      United Kingdom</span>.
  </p>
	    </span>
</body>
    </Comment>
    <ListOfCompartments>
      <Compartment key="Compartment_0" name="LiverCell" simulationType="fixed" dimensionality="3">
        <MiriamAnnotation>
<rdf:RDF xmlns:CopasiMT="http://www.copasi.org/RDF/MiriamTerms#" xmlns:dcterms="http://purl.org/dc/terms/" xmlns:rdf="http://www.w3.org/1999/02/22-rdf-syntax-ns#">
  <rdf:Description rdf:about="#Compartment_0">
    <dcterms:created>
      <rdf:Description>
        <dcterms:W3CDTF>2010-06-08T10:25:52Z</dcterms:W3CDTF>
      </rdf:Description>
    </dcterms:created>
    <CopasiMT:is rdf:resource="urn:miriam:biomodels.sbo:SBO:0000290" />
    <CopasiMT:isPartOf rdf:resource="urn:miriam:obo.go:0036333" />
  </rdf:Description>
</rdf:RDF>
        </MiriamAnnotation>
      </Compartment>
      <Compartment key="Compartment_1" name="intercell" simulationType="fixed" dimensionality="3">
        <MiriamAnnotation>
<rdf:RDF xmlns:CopasiMT="http://www.copasi.org/RDF/MiriamTerms#" xmlns:dcterms="http://purl.org/dc/terms/" xmlns:rdf="http://www.w3.org/1999/02/22-rdf-syntax-ns#">
  <rdf:Description rdf:about="#Compartment_1">
    <dcterms:created>
      <rdf:Description>
        <dcterms:W3CDTF>2011-05-19T15:52:17Z</dcterms:W3CDTF>
      </rdf:Description>
    </dcterms:created>
    <CopasiMT:is rdf:resource="urn:miriam:biomodels.sbo:SBO:0000290" />
  </rdf:Description>
</rdf:RDF>
        </MiriamAnnotation>
      </Compartment>
    </ListOfCompartments>
    <ListOfMetabolites>
      <Metabolite key="Metabolite_0" name="Hamp" simulationType="reactions" compartment="Compartment_0">
        <MiriamAnnotation>
<rdf:RDF xmlns:CopasiMT="http://www.copasi.org/RDF/MiriamTerms#" xmlns:dcterms="http://purl.org/dc/terms/" xmlns:rdf="http://www.w3.org/1999/02/22-rdf-syntax-ns#">
  <rdf:Description rdf:about="#Metabolite_0">
    <dcterms:bibliographicCitation>
      <rdf:Description>
        <dcterms:description>Reduction of serum hepcidin by hemodialysis in pediatric and adult patients.
</dcterms:description>
        <CopasiMT:isDescribedBy rdf:resource="urn:miriam:doi:10.2215/CJN.08161109" />
      </rdf:Description>
    </dcterms:bibliographicCitation>
    <dcterms:created>
      <rdf:Description>
        <dcterms:W3CDTF>2010-12-01T13:14:49Z</dcterms:W3CDTF>
      </rdf:Description>
    </dcterms:created>
    <CopasiMT:is rdf:resource="urn:miriam:biomodels.sbo:SBO:0000252" />
    <CopasiMT:is rdf:resource="urn:miriam:uniprot:P81172" />
  </rdf:Description>
</rdf:RDF>
        </MiriamAnnotation>
      </Metabolite>
      <Metabolite key="Metabolite_1" name="Fe-FT" simulationType="reactions" compartment="Compartment_0">
        <MiriamAnnotation>
<rdf:RDF xmlns:CopasiMT="http://www.copasi.org/RDF/MiriamTerms#" xmlns:dcterms="http://purl.org/dc/terms/" xmlns:rdf="http://www.w3.org/1999/02/22-rdf-syntax-ns#">
  <rdf:Description rdf:about="#Metabolite_1">
    <dcterms:created>
      <rdf:Description>
        <dcterms:W3CDTF>2011-05-17T11:19:12Z</dcterms:W3CDTF>
      </rdf:Description>
    </dcterms:created>
    <CopasiMT:hasPart rdf:resource="urn:miriam:kegg.compound:C00023" />
    <CopasiMT:hasPart rdf:resource="urn:miriam:uniprot:P02792" />
  </rdf:Description>
</rdf:RDF>
        </MiriamAnnotation>
      </Metabolite>
      <Metabolite key="Metabolite_2" name="FT" simulationType="reactions" compartment="Compartment_0">
        <MiriamAnnotation>
<rdf:RDF xmlns:CopasiMT="http://www.copasi.org/RDF/MiriamTerms#" xmlns:dcterms="http://purl.org/dc/terms/" xmlns:rdf="http://www.w3.org/1999/02/22-rdf-syntax-ns#">
  <rdf:Description rdf:about="#Metabolite_2">
    <dcterms:bibliographicCitation>
      <rdf:Description>
        <dcterms:description>Role of iron and ferritin in TNFα-induced apoptosis in HeLa cells</dcterms:description>
        <CopasiMT:isDescribedBy rdf:resource="urn:miriam:doi:10.1016/S0014-5793(03)00114-5" />
      </rdf:Description>
    </dcterms:bibliographicCitation>
    <dcterms:created>
      <rdf:Description>
        <dcterms:W3CDTF>2011-05-17T11:19:31Z</dcterms:W3CDTF>
      </rdf:Description>
    </dcterms:created>
    <CopasiMT:is rdf:resource="urn:miriam:biomodels.sbo:SBO:0000252" />
    <CopasiMT:is rdf:resource="urn:miriam:uniprot:P02792" />
  </rdf:Description>
</rdf:RDF>
        </MiriamAnnotation>
      </Metabolite>
      <Metabolite key="Metabolite_3" name="FT1" simulationType="reactions" compartment="Compartment_0">
        <MiriamAnnotation>
<rdf:RDF xmlns:CopasiMT="http://www.copasi.org/RDF/MiriamTerms#" xmlns:dcterms="http://purl.org/dc/terms/" xmlns:rdf="http://www.w3.org/1999/02/22-rdf-syntax-ns#">
  <rdf:Description rdf:about="#Metabolite_3">
    <dcterms:created>
      <rdf:Description>
        <dcterms:W3CDTF>2011-05-17T11:19:47Z</dcterms:W3CDTF>
      </rdf:Description>
    </dcterms:created>
    <CopasiMT:is rdf:resource="urn:miriam:kegg.compound:C00023" />
  </rdf:Description>
</rdf:RDF>
        </MiriamAnnotation>
      </Metabolite>
      <Metabolite key="Metabolite_4" name="HO-1" simulationType="reactions" compartment="Compartment_0">
        <MiriamAnnotation>
<rdf:RDF xmlns:CopasiMT="http://www.copasi.org/RDF/MiriamTerms#" xmlns:dcterms="http://purl.org/dc/terms/" xmlns:rdf="http://www.w3.org/1999/02/22-rdf-syntax-ns#">
  <rdf:Description rdf:about="#Metabolite_4">
    <dcterms:bibliographicCitation>
      <rdf:Description>
        <dcterms:description>Serum heme oxygenase-1 levels are increased in Parkinson&apos;s disease but not in Alzheimer&apos;s disease.</dcterms:description>
        <CopasiMT:isDescribedBy rdf:resource="urn:miriam:doi:10.1111/j.1600-0404.2009.01261.x" />
      </rdf:Description>
    </dcterms:bibliographicCitation>
    <dcterms:created>
      <rdf:Description>
        <dcterms:W3CDTF>2012-02-08T16:07:13Z</dcterms:W3CDTF>
      </rdf:Description>
    </dcterms:created>
    <CopasiMT:is rdf:resource="urn:miriam:biomodels.sbo:SBO:0000252" />
    <CopasiMT:is rdf:resource="urn:miriam:uniprot:P09601" />
  </rdf:Description>
</rdf:RDF>
        </MiriamAnnotation>
      </Metabolite>
      <Metabolite key="Metabolite_5" name="Heme" simulationType="reactions" compartment="Compartment_0">
        <MiriamAnnotation>
<rdf:RDF xmlns:CopasiMT="http://www.copasi.org/RDF/MiriamTerms#" xmlns:dcterms="http://purl.org/dc/terms/" xmlns:rdf="http://www.w3.org/1999/02/22-rdf-syntax-ns#">
  <rdf:Description rdf:about="#Metabolite_5">
    <dcterms:created>
      <rdf:Description>
        <dcterms:W3CDTF>2012-02-08T16:06:26Z</dcterms:W3CDTF>
      </rdf:Description>
    </dcterms:created>
    <CopasiMT:is rdf:resource="urn:miriam:biomodels.sbo:SBO:0000252" />
    <CopasiMT:is rdf:resource="urn:miriam:kegg.compound:C00032" />
  </rdf:Description>
</rdf:RDF>
        </MiriamAnnotation>
      </Metabolite>
      <Metabolite key="Metabolite_6" name="LIP" simulationType="reactions" compartment="Compartment_0">
        <MiriamAnnotation>
<rdf:RDF xmlns:CopasiMT="http://www.copasi.org/RDF/MiriamTerms#" xmlns:dcterms="http://purl.org/dc/terms/" xmlns:rdf="http://www.w3.org/1999/02/22-rdf-syntax-ns#">
  <rdf:Description rdf:about="#Metabolite_6">
    <dcterms:bibliographicCitation>
      <rdf:Description>
        <dcterms:description>Fluorescence Analysis of the Labile Iron Pool of Mammalian Cells</dcterms:description>
        <CopasiMT:isDescribedBy rdf:resource="urn:miriam:doi:10.1006/abio.1997.2126" />
      </rdf:Description>
    </dcterms:bibliographicCitation>
    <dcterms:created>
      <rdf:Description>
        <dcterms:W3CDTF>2010-06-08T11:11:29Z</dcterms:W3CDTF>
      </rdf:Description>
    </dcterms:created>
    <CopasiMT:is rdf:resource="urn:miriam:biomodels.sbo:SBO:0000327" />
    <CopasiMT:is rdf:resource="urn:miriam:kegg.compound:C00023" />
  </rdf:Description>
</rdf:RDF>
        </MiriamAnnotation>
      </Metabolite>
      <Metabolite key="Metabolite_7" name="Fpn" simulationType="reactions" compartment="Compartment_0">
        <MiriamAnnotation>
<rdf:RDF xmlns:CopasiMT="http://www.copasi.org/RDF/MiriamTerms#" xmlns:dcterms="http://purl.org/dc/terms/" xmlns:rdf="http://www.w3.org/1999/02/22-rdf-syntax-ns#">
  <rdf:Description rdf:about="#Metabolite_7">
    <dcterms:created>
      <rdf:Description>
        <dcterms:W3CDTF>2010-06-08T10:20:47Z</dcterms:W3CDTF>
      </rdf:Description>
    </dcterms:created>
    <CopasiMT:is rdf:resource="urn:miriam:biomodels.sbo:SBO:0000252" />
    <CopasiMT:is rdf:resource="urn:miriam:uniprot:Q9NP59" />
  </rdf:Description>
</rdf:RDF>
        </MiriamAnnotation>
      </Metabolite>
      <Metabolite key="Metabolite_8" name="IRP" simulationType="reactions" compartment="Compartment_0">
        <MiriamAnnotation>
<rdf:RDF xmlns:CopasiMT="http://www.copasi.org/RDF/MiriamTerms#" xmlns:dcterms="http://purl.org/dc/terms/" xmlns:rdf="http://www.w3.org/1999/02/22-rdf-syntax-ns#">
  <rdf:Description rdf:about="#Metabolite_8">
    <dcterms:bibliographicCitation>
      <rdf:Description>
        <dcterms:description>Molecular control of vertebrate iron metabolism: mRNA-based regulatory circuits operated by iron, nitric oxide, and oxidative stress.
</dcterms:description>
        <CopasiMT:isDescribedBy rdf:resource="urn:miriam:doi:10.1073/pnas.93.16.8175" />
      </rdf:Description>
    </dcterms:bibliographicCitation>
    <dcterms:created>
      <rdf:Description>
        <dcterms:W3CDTF>2010-06-08T10:20:48Z</dcterms:W3CDTF>
      </rdf:Description>
    </dcterms:created>
    <CopasiMT:is rdf:resource="urn:miriam:biomodels.sbo:SBO:0000252" />
    <CopasiMT:is rdf:resource="urn:miriam:uniprot:P21399" />
  </rdf:Description>
</rdf:RDF>
        </MiriamAnnotation>
      </Metabolite>
      <Metabolite key="Metabolite_9" name="Tf-Fe_intercell" simulationType="assignment" compartment="Compartment_1">
        <MiriamAnnotation>
<rdf:RDF xmlns:CopasiMT="http://www.copasi.org/RDF/MiriamTerms#" xmlns:dcterms="http://purl.org/dc/terms/" xmlns:rdf="http://www.w3.org/1999/02/22-rdf-syntax-ns#">
  <rdf:Description rdf:about="#Metabolite_9">
    <dcterms:bibliographicCitation>
      <rdf:Description>
        <dcterms:description>Diferric transferrin regulates transferrin receptor 2 protein stability
</dcterms:description>
        <CopasiMT:isDescribedBy rdf:resource="urn:miriam:doi:10.1182/blood-2004-06-2477" />
      </rdf:Description>
    </dcterms:bibliographicCitation>
    <dcterms:created>
      <rdf:Description>
        <dcterms:W3CDTF>2011-05-25T13:41:47Z</dcterms:W3CDTF>
      </rdf:Description>
    </dcterms:created>
    <CopasiMT:hasPart rdf:resource="urn:miriam:kegg.compound:C00023" />
    <CopasiMT:hasPart rdf:resource="urn:miriam:kegg.compound:P02787" />
    <CopasiMT:is rdf:resource="urn:miriam:biomodels.sbo:SBO:0000297" />
  </rdf:Description>
</rdf:RDF>
        </MiriamAnnotation>
        <Expression>
          &lt;CN=Root,Model=Computational Model of Human Hepatocyte Iron Metabolism,Vector=Values[Fe2GutQUant],Reference=Value&gt;
        </Expression>
      </Metabolite>
      <Metabolite key="Metabolite_10" name="TfR" simulationType="reactions" compartment="Compartment_1">
        <MiriamAnnotation>
<rdf:RDF xmlns:CopasiMT="http://www.copasi.org/RDF/MiriamTerms#" xmlns:dcterms="http://purl.org/dc/terms/" xmlns:rdf="http://www.w3.org/1999/02/22-rdf-syntax-ns#">
  <rdf:Description rdf:about="#Metabolite_10">
    <dcterms:bibliographicCitation>
      <rdf:Description>
        <dcterms:description>Stoichiometries of transferrin receptors 1 and 2 in human liver.
</dcterms:description>
        <CopasiMT:isDescribedBy rdf:resource="urn:miriam:doi:10.1016/j.bcmd.2009.09.004" />
      </rdf:Description>
    </dcterms:bibliographicCitation>
    <dcterms:created>
      <rdf:Description>
        <dcterms:W3CDTF>2010-06-08T14:13:49Z</dcterms:W3CDTF>
      </rdf:Description>
    </dcterms:created>
    <CopasiMT:is rdf:resource="urn:miriam:biomodels.sbo:SBO:0000252" />
    <CopasiMT:is rdf:resource="urn:miriam:uniprot:P02786" />
  </rdf:Description>
</rdf:RDF>
        </MiriamAnnotation>
      </Metabolite>
      <Metabolite key="Metabolite_11" name="Tf-Fe-TfR1" simulationType="reactions" compartment="Compartment_1">
        <MiriamAnnotation>
<rdf:RDF xmlns:CopasiMT="http://www.copasi.org/RDF/MiriamTerms#" xmlns:dcterms="http://purl.org/dc/terms/" xmlns:rdf="http://www.w3.org/1999/02/22-rdf-syntax-ns#">
  <rdf:Description rdf:about="#Metabolite_11">
    <dcterms:created>
      <rdf:Description>
        <dcterms:W3CDTF>2011-01-26T10:09:35Z</dcterms:W3CDTF>
      </rdf:Description>
    </dcterms:created>
    <CopasiMT:hasPart rdf:resource="urn:miriam:kegg.compound:C00023" />
    <CopasiMT:hasPart rdf:resource="urn:miriam:uniprot:P02787" />
    <CopasiMT:hasPart rdf:resource="urn:miriam:uniprot:Q9UP52" />
    <CopasiMT:is rdf:resource="urn:miriam:biomodels.sbo:SBO:0000297" />
  </rdf:Description>
</rdf:RDF>
        </MiriamAnnotation>
      </Metabolite>
      <Metabolite key="Metabolite_12" name="HFE" simulationType="reactions" compartment="Compartment_1">
        <MiriamAnnotation>
<rdf:RDF xmlns:CopasiMT="http://www.copasi.org/RDF/MiriamTerms#" xmlns:dcterms="http://purl.org/dc/terms/" xmlns:rdf="http://www.w3.org/1999/02/22-rdf-syntax-ns#">
  <rdf:Description rdf:about="#Metabolite_12">
    <dcterms:bibliographicCitation>
      <rdf:Description>
        <dcterms:description>1	DOI	10.1016/j.bcmd.2009.09.004	
</dcterms:description>
        <CopasiMT:isDescribedBy rdf:resource="urn:miriam:doi:10.1016/j.bcmd.2009.09.004" />
      </rdf:Description>
    </dcterms:bibliographicCitation>
    <dcterms:created>
      <rdf:Description>
        <dcterms:W3CDTF>2010-12-01T13:10:39Z</dcterms:W3CDTF>
      </rdf:Description>
    </dcterms:created>
    <CopasiMT:is rdf:resource="urn:miriam:biomodels.sbo:SBO:0000252" />
    <CopasiMT:is rdf:resource="urn:miriam:uniprot:Q30201" />
  </rdf:Description>
</rdf:RDF>
        </MiriamAnnotation>
      </Metabolite>
      <Metabolite key="Metabolite_13" name="HFE-TfR" simulationType="reactions" compartment="Compartment_1">
        <MiriamAnnotation>
<rdf:RDF xmlns:CopasiMT="http://www.copasi.org/RDF/MiriamTerms#" xmlns:dcterms="http://purl.org/dc/terms/" xmlns:rdf="http://www.w3.org/1999/02/22-rdf-syntax-ns#">
  <rdf:Description rdf:about="#Metabolite_13">
    <dcterms:created>
      <rdf:Description>
        <dcterms:W3CDTF>2010-12-01T13:14:30Z</dcterms:W3CDTF>
      </rdf:Description>
    </dcterms:created>
    <CopasiMT:hasPart rdf:resource="urn:miriam:uniprot:P02786" />
    <CopasiMT:hasPart rdf:resource="urn:miriam:uniprot:Q30201" />
    <CopasiMT:is rdf:resource="urn:miriam:biomodels.sbo:SBO:0000297" />
  </rdf:Description>
</rdf:RDF>
        </MiriamAnnotation>
      </Metabolite>
      <Metabolite key="Metabolite_14" name="Tf-Fe-TfR2" simulationType="reactions" compartment="Compartment_1">
        <MiriamAnnotation>
<rdf:RDF xmlns:CopasiMT="http://www.copasi.org/RDF/MiriamTerms#" xmlns:dcterms="http://purl.org/dc/terms/" xmlns:rdf="http://www.w3.org/1999/02/22-rdf-syntax-ns#">
  <rdf:Description rdf:about="#Metabolite_14">
    <dcterms:created>
      <rdf:Description>
        <dcterms:W3CDTF>2011-02-16T16:35:28Z</dcterms:W3CDTF>
      </rdf:Description>
    </dcterms:created>
    <CopasiMT:hasPart rdf:resource="urn:miriam:kegg.compound:C00023" />
    <CopasiMT:hasPart rdf:resource="urn:miriam:uniprot:P02787" />
    <CopasiMT:hasPart rdf:resource="urn:miriam:uniprot:Q9UP52" />
    <CopasiMT:is rdf:resource="urn:miriam:biomodels.sbo:SBO:0000297" />
  </rdf:Description>
</rdf:RDF>
        </MiriamAnnotation>
      </Metabolite>
      <Metabolite key="Metabolite_15" name="2(Tf-Fe)-TfR1" simulationType="reactions" compartment="Compartment_1">
        <MiriamAnnotation>
<rdf:RDF xmlns:CopasiMT="http://www.copasi.org/RDF/MiriamTerms#" xmlns:dcterms="http://purl.org/dc/terms/" xmlns:rdf="http://www.w3.org/1999/02/22-rdf-syntax-ns#">
  <rdf:Description rdf:about="#Metabolite_15">
    <dcterms:created>
      <rdf:Description>
        <dcterms:W3CDTF>2011-03-10T10:45:21Z</dcterms:W3CDTF>
      </rdf:Description>
    </dcterms:created>
    <CopasiMT:hasPart rdf:resource="urn:miriam:kegg.compound:C00023" />
    <CopasiMT:hasPart rdf:resource="urn:miriam:uniprot:P02786" />
    <CopasiMT:hasPart rdf:resource="urn:miriam:uniprot:P02787" />
    <CopasiMT:is rdf:resource="urn:miriam:biomodels.sbo:SBO:0000297" />
  </rdf:Description>
</rdf:RDF>
        </MiriamAnnotation>
      </Metabolite>
      <Metabolite key="Metabolite_16" name="2HFE-TfR" simulationType="reactions" compartment="Compartment_1">
        <MiriamAnnotation>
<rdf:RDF xmlns:CopasiMT="http://www.copasi.org/RDF/MiriamTerms#" xmlns:dcterms="http://purl.org/dc/terms/" xmlns:rdf="http://www.w3.org/1999/02/22-rdf-syntax-ns#">
  <rdf:Description rdf:about="#Metabolite_16">
    <dcterms:created>
      <rdf:Description>
        <dcterms:W3CDTF>2011-03-10T10:45:18Z</dcterms:W3CDTF>
      </rdf:Description>
    </dcterms:created>
    <CopasiMT:hasPart rdf:resource="urn:miriam:uniprot:P02786" />
    <CopasiMT:hasPart rdf:resource="urn:miriam:uniprot:Q30201" />
    <CopasiMT:is rdf:resource="urn:miriam:biomodels.sbo:SBO:0000297" />
  </rdf:Description>
</rdf:RDF>
        </MiriamAnnotation>
      </Metabolite>
      <Metabolite key="Metabolite_17" name="2HFE-TfR2" simulationType="reactions" compartment="Compartment_1">
        <MiriamAnnotation>
<rdf:RDF xmlns:CopasiMT="http://www.copasi.org/RDF/MiriamTerms#" xmlns:dcterms="http://purl.org/dc/terms/" xmlns:rdf="http://www.w3.org/1999/02/22-rdf-syntax-ns#">
  <rdf:Description rdf:about="#Metabolite_17">
    <dcterms:created>
      <rdf:Description>
        <dcterms:W3CDTF>2011-03-10T11:04:18Z</dcterms:W3CDTF>
      </rdf:Description>
    </dcterms:created>
    <CopasiMT:hasPart rdf:resource="urn:miriam:uniprot:Q30201" />
    <CopasiMT:hasPart rdf:resource="urn:miriam:uniprot:Q9UP52" />
    <CopasiMT:is rdf:resource="urn:miriam:biomodels.sbo:SBO:0000297" />
  </rdf:Description>
</rdf:RDF>
        </MiriamAnnotation>
      </Metabolite>
      <Metabolite key="Metabolite_18" name="2(Tf-Fe)-TfR2" simulationType="reactions" compartment="Compartment_1">
        <MiriamAnnotation>
<rdf:RDF xmlns:CopasiMT="http://www.copasi.org/RDF/MiriamTerms#" xmlns:dcterms="http://purl.org/dc/terms/" xmlns:rdf="http://www.w3.org/1999/02/22-rdf-syntax-ns#">
  <rdf:Description rdf:about="#Metabolite_18">
    <dcterms:created>
      <rdf:Description>
        <dcterms:W3CDTF>2011-03-10T12:00:20Z</dcterms:W3CDTF>
      </rdf:Description>
    </dcterms:created>
    <CopasiMT:hasPart rdf:resource="urn:miriam:kegg.compound:C00023" />
    <CopasiMT:hasPart rdf:resource="urn:miriam:uniprot:P02787" />
    <CopasiMT:hasPart rdf:resource="urn:miriam:uniprot:Q9UP52" />
    <CopasiMT:is rdf:resource="urn:miriam:biomodels.sbo:SBO:0000297" />
  </rdf:Description>
</rdf:RDF>
        </MiriamAnnotation>
      </Metabolite>
      <Metabolite key="Metabolite_19" name="TfR2" simulationType="reactions" compartment="Compartment_1">
        <MiriamAnnotation>
<rdf:RDF xmlns:CopasiMT="http://www.copasi.org/RDF/MiriamTerms#" xmlns:dcterms="http://purl.org/dc/terms/" xmlns:rdf="http://www.w3.org/1999/02/22-rdf-syntax-ns#">
  <rdf:Description rdf:about="#Metabolite_19">
    <dcterms:bibliographicCitation>
      <rdf:Description>
        <dcterms:description>Stoichiometries of transferrin receptors 1 and 2 in human liver</dcterms:description>
        <CopasiMT:isDescribedBy rdf:resource="urn:miriam:doi:10.1016/j.bcmd.2009.09.004" />
      </rdf:Description>
    </dcterms:bibliographicCitation>
    <dcterms:created>
      <rdf:Description>
        <dcterms:W3CDTF>2011-01-11T09:53:36Z</dcterms:W3CDTF>
      </rdf:Description>
    </dcterms:created>
    <CopasiMT:is rdf:resource="urn:miriam:biomodels.sbo:SBO:0000252" />
    <CopasiMT:is rdf:resource="urn:miriam:uniprot:Q9UP52" />
  </rdf:Description>
</rdf:RDF>
        </MiriamAnnotation>
      </Metabolite>
      <Metabolite key="Metabolite_20" name="Heme_intercell" simulationType="fixed" compartment="Compartment_1">
        <MiriamAnnotation>
<rdf:RDF xmlns:CopasiMT="http://www.copasi.org/RDF/MiriamTerms#" xmlns:dcterms="http://purl.org/dc/terms/" xmlns:rdf="http://www.w3.org/1999/02/22-rdf-syntax-ns#">
  <rdf:Description rdf:about="#Metabolite_20">
    <dcterms:bibliographicCitation>
      <rdf:Description>
        <dcterms:description>Why Heme Needs to Be Degraded to Iron, Biliverdin IXα, and Carbon Monoxide?
</dcterms:description>
        <CopasiMT:isDescribedBy rdf:resource="urn:miriam:doi:10.1089/ars.2004.6.819" />
      </rdf:Description>
    </dcterms:bibliographicCitation>
    <dcterms:created>
      <rdf:Description>
        <dcterms:W3CDTF>2012-02-08T16:06:32Z</dcterms:W3CDTF>
      </rdf:Description>
    </dcterms:created>
    <CopasiMT:is rdf:resource="urn:miriam:biomodels.sbo:SBO:0000252" />
    <CopasiMT:is rdf:resource="urn:miriam:kegg.compound:C00032" />
  </rdf:Description>
</rdf:RDF>
        </MiriamAnnotation>
      </Metabolite>
    </ListOfMetabolites>
    <ListOfModelValues>
      <ModelValue key="ModelValue_0" name="Fe2GutQUant" simulationType="assignment">
        <MiriamAnnotation>
<rdf:RDF xmlns:dcterms="http://purl.org/dc/terms/" xmlns:rdf="http://www.w3.org/1999/02/22-rdf-syntax-ns#">
  <rdf:Description rdf:about="#ModelValue_0">
    <dcterms:created>
      <rdf:Description>
        <dcterms:W3CDTF>2012-06-12T17:51:08Z</dcterms:W3CDTF>
      </rdf:Description>
    </dcterms:created>
  </rdf:Description>
</rdf:RDF>
        </MiriamAnnotation>
        <Expression>
          if(-0.0000000000005*(&lt;CN=Root,Model=Computational Model of Human Hepatocyte Iron Metabolism,Reference=Time&gt;-40000)^2+1e-4 lt 1e-7,1e-7,-0.0000000000005*(&lt;CN=Root,Model=Computational Model of Human Hepatocyte Iron Metabolism,Reference=Time&gt;-40000)^2+1e-4)
        </Expression>
      </ModelValue>
    </ListOfModelValues>
    <ListOfReactions>
      <Reaction key="Reaction_0" name="Fpn Export" reversible="false">
        <MiriamAnnotation>
<rdf:RDF xmlns:CopasiMT="http://www.copasi.org/RDF/MiriamTerms#" xmlns:dcterms="http://purl.org/dc/terms/" xmlns:rdf="http://www.w3.org/1999/02/22-rdf-syntax-ns#">
  <rdf:Description rdf:about="#Reaction_0">
    <dcterms:created>
      <rdf:Description>
        <dcterms:W3CDTF>2010-06-08T09:34:08Z</dcterms:W3CDTF>
      </rdf:Description>
    </dcterms:created>
    <CopasiMT:is rdf:resource="urn:miriam:biomodels.sbo:SBO:0000588" />
  </rdf:Description>
</rdf:RDF>
        </MiriamAnnotation>
        <ListOfSubstrates>
          <Substrate metabolite="Metabolite_6" stoichiometry="2"/>
        </ListOfSubstrates>
        <ListOfProducts>
          <Product metabolite="Metabolite_9" stoichiometry="1"/>
        </ListOfProducts>
        <ListOfModifiers>
          <Modifier metabolite="Metabolite_7" stoichiometry="1"/>
        </ListOfModifiers>
        <ListOfConstants>
          <Constant key="Parameter_3901" name="a" value="2"/>
          <Constant key="Parameter_3900" name="n" value="1"/>
          <Constant key="Parameter_3899" name="K" value="3e-06"/>
        </ListOfConstants>
        <KineticLaw function="Function_47">
          <ListOfCallParameters>
            <CallParameter functionParameter="FunctionParameter_292">
              <SourceParameter reference="Parameter_3901"/>
            </CallParameter>
            <CallParameter functionParameter="FunctionParameter_283">
              <SourceParameter reference="Metabolite_7"/>
            </CallParameter>
            <CallParameter functionParameter="FunctionParameter_293">
              <SourceParameter reference="Parameter_3900"/>
            </CallParameter>
            <CallParameter functionParameter="FunctionParameter_295">
              <SourceParameter reference="Parameter_3899"/>
            </CallParameter>
            <CallParameter functionParameter="FunctionParameter_297">
              <SourceParameter reference="Metabolite_6"/>
            </CallParameter>
          </ListOfCallParameters>
        </KineticLaw>
      </Reaction>
      <Reaction key="Reaction_1" name="TfR1 expression" reversible="false">
        <MiriamAnnotation>
<rdf:RDF xmlns:CopasiMT="http://www.copasi.org/RDF/MiriamTerms#" xmlns:dcterms="http://purl.org/dc/terms/" xmlns:rdf="http://www.w3.org/1999/02/22-rdf-syntax-ns#">
  <rdf:Description rdf:about="#Reaction_1">
    <dcterms:bibliographicCitation>
      <rdf:Description>
        <dcterms:description>Stoichiometries of transferrin receptors 1 and 2 in human liver</dcterms:description>
        <CopasiMT:isDescribedBy rdf:resource="urn:miriam:doi:10.1016/j.bcmd.2009.09.004" />
      </rdf:Description>
    </dcterms:bibliographicCitation>
    <dcterms:created>
      <rdf:Description>
        <dcterms:W3CDTF>2010-06-08T10:04:30Z</dcterms:W3CDTF>
      </rdf:Description>
    </dcterms:created>
    <CopasiMT:is rdf:resource="urn:miriam:biomodels.sbo:SBO:0000184" />
  </rdf:Description>
</rdf:RDF>
        </MiriamAnnotation>
        <ListOfProducts>
          <Product metabolite="Metabolite_10" stoichiometry="1"/>
        </ListOfProducts>
        <ListOfModifiers>
          <Modifier metabolite="Metabolite_8" stoichiometry="1"/>
        </ListOfModifiers>
        <ListOfConstants>
          <Constant key="Parameter_3898" name="a" value="6e-12"/>
          <Constant key="Parameter_3897" name="n" value="1"/>
          <Constant key="Parameter_3896" name="K" value="1e-06"/>
        </ListOfConstants>
        <KineticLaw function="Function_41">
          <ListOfCallParameters>
            <CallParameter functionParameter="FunctionParameter_265">
              <SourceParameter reference="Parameter_3898"/>
            </CallParameter>
            <CallParameter functionParameter="FunctionParameter_267">
              <SourceParameter reference="Parameter_3897"/>
            </CallParameter>
            <CallParameter functionParameter="FunctionParameter_269">
              <SourceParameter reference="Parameter_3896"/>
            </CallParameter>
            <CallParameter functionParameter="FunctionParameter_262">
              <SourceParameter reference="Metabolite_8"/>
            </CallParameter>
          </ListOfCallParameters>
        </KineticLaw>
      </Reaction>
      <Reaction key="Reaction_2" name="TfR1 degradation" reversible="false">
        <MiriamAnnotation>
<rdf:RDF xmlns:CopasiMT="http://www.copasi.org/RDF/MiriamTerms#" xmlns:dcterms="http://purl.org/dc/terms/" xmlns:rdf="http://www.w3.org/1999/02/22-rdf-syntax-ns#">
  <rdf:Description rdf:about="#Reaction_2">
    <dcterms:bibliographicCitation>
      <rdf:Description>
        <dcterms:description>Stoichiometries of transferrin receptors 1 and 2 in human liver</dcterms:description>
        <CopasiMT:isDescribedBy rdf:resource="urn:miriam:doi:10.1016/j.bcmd.2009.09.004" />
      </rdf:Description>
    </dcterms:bibliographicCitation>
    <dcterms:created>
      <rdf:Description>
        <dcterms:W3CDTF>2010-06-08T10:04:33Z</dcterms:W3CDTF>
      </rdf:Description>
    </dcterms:created>
    <CopasiMT:is rdf:resource="urn:miriam:biomodels.sbo:SBO:0000179" />
  </rdf:Description>
</rdf:RDF>
        </MiriamAnnotation>
        <ListOfSubstrates>
          <Substrate metabolite="Metabolite_10" stoichiometry="1"/>
        </ListOfSubstrates>
        <ListOfConstants>
          <Constant key="Parameter_3895" name="k1" value="8.37e-06"/>
        </ListOfConstants>
        <KineticLaw function="Function_13">
          <ListOfCallParameters>
            <CallParameter functionParameter="FunctionParameter_81">
              <SourceParameter reference="Parameter_3895"/>
            </CallParameter>
            <CallParameter functionParameter="FunctionParameter_79">
              <SourceParameter reference="Metabolite_10"/>
            </CallParameter>
          </ListOfCallParameters>
        </KineticLaw>
      </Reaction>
      <Reaction key="Reaction_3" name="Ferroportin Expression" reversible="false">
        <MiriamAnnotation>
<rdf:RDF xmlns:CopasiMT="http://www.copasi.org/RDF/MiriamTerms#" xmlns:dcterms="http://purl.org/dc/terms/" xmlns:rdf="http://www.w3.org/1999/02/22-rdf-syntax-ns#">
  <rdf:Description rdf:about="#Reaction_3">
    <dcterms:created>
      <rdf:Description>
        <dcterms:W3CDTF>2010-06-08T09:40:20Z</dcterms:W3CDTF>
      </rdf:Description>
    </dcterms:created>
    <CopasiMT:is rdf:resource="urn:miriam:biomodels.sbo:SBO:0000184" />
  </rdf:Description>
</rdf:RDF>
        </MiriamAnnotation>
        <ListOfProducts>
          <Product metabolite="Metabolite_7" stoichiometry="1"/>
        </ListOfProducts>
        <ListOfModifiers>
          <Modifier metabolite="Metabolite_8" stoichiometry="1"/>
        </ListOfModifiers>
        <ListOfConstants>
          <Constant key="Parameter_3894" name="a" value="1e-09"/>
          <Constant key="Parameter_3893" name="n" value="1"/>
          <Constant key="Parameter_3892" name="K" value="5e-06"/>
        </ListOfConstants>
        <KineticLaw function="Function_42">
          <ListOfCallParameters>
            <CallParameter functionParameter="FunctionParameter_270">
              <SourceParameter reference="Parameter_3894"/>
            </CallParameter>
            <CallParameter functionParameter="FunctionParameter_266">
              <SourceParameter reference="Metabolite_8"/>
            </CallParameter>
            <CallParameter functionParameter="FunctionParameter_271">
              <SourceParameter reference="Parameter_3893"/>
            </CallParameter>
            <CallParameter functionParameter="FunctionParameter_273">
              <SourceParameter reference="Parameter_3892"/>
            </CallParameter>
          </ListOfCallParameters>
        </KineticLaw>
      </Reaction>
      <Reaction key="Reaction_4" name="IRP expresion" reversible="false">
        <MiriamAnnotation>
<rdf:RDF xmlns:CopasiMT="http://www.copasi.org/RDF/MiriamTerms#" xmlns:dcterms="http://purl.org/dc/terms/" xmlns:rdf="http://www.w3.org/1999/02/22-rdf-syntax-ns#">
  <rdf:Description rdf:about="#Reaction_4">
    <dcterms:bibliographicCitation>
      <rdf:Description>
        <dcterms:description>Differential regulation of two related RNA-binding proteins, iron regulatory protein (IRP) and IRPB.
</dcterms:description>
        <CopasiMT:isDescribedBy rdf:resource="urn:miriam:pubmed:7585245" />
      </rdf:Description>
    </dcterms:bibliographicCitation>
    <dcterms:created>
      <rdf:Description>
        <dcterms:W3CDTF>2010-06-08T10:05:26Z</dcterms:W3CDTF>
      </rdf:Description>
    </dcterms:created>
    <CopasiMT:is rdf:resource="urn:miriam:biomodels.sbo:SBO:0000184" />
  </rdf:Description>
</rdf:RDF>
        </MiriamAnnotation>
        <ListOfProducts>
          <Product metabolite="Metabolite_8" stoichiometry="1"/>
        </ListOfProducts>
        <ListOfModifiers>
          <Modifier metabolite="Metabolite_6" stoichiometry="1"/>
        </ListOfModifiers>
        <ListOfConstants>
          <Constant key="Parameter_3891" name="a" value="4e-11"/>
          <Constant key="Parameter_3890" name="n" value="1"/>
          <Constant key="Parameter_3889" name="K" value="1e-06"/>
        </ListOfConstants>
        <KineticLaw function="Function_42">
          <ListOfCallParameters>
            <CallParameter functionParameter="FunctionParameter_270">
              <SourceParameter reference="Parameter_3891"/>
            </CallParameter>
            <CallParameter functionParameter="FunctionParameter_266">
              <SourceParameter reference="Metabolite_6"/>
            </CallParameter>
            <CallParameter functionParameter="FunctionParameter_271">
              <SourceParameter reference="Parameter_3890"/>
            </CallParameter>
            <CallParameter functionParameter="FunctionParameter_273">
              <SourceParameter reference="Parameter_3889"/>
            </CallParameter>
          </ListOfCallParameters>
        </KineticLaw>
      </Reaction>
      <Reaction key="Reaction_5" name="IRP degradation" reversible="false">
        <MiriamAnnotation>
<rdf:RDF xmlns:CopasiMT="http://www.copasi.org/RDF/MiriamTerms#" xmlns:dcterms="http://purl.org/dc/terms/" xmlns:rdf="http://www.w3.org/1999/02/22-rdf-syntax-ns#">
  <rdf:Description rdf:about="#Reaction_5">
    <dcterms:bibliographicCitation>
      <rdf:Description>
        <dcterms:description>Differential regulation of two related RNA-binding proteins, iron regulatory protein (IRP) and IRPB.
</dcterms:description>
        <CopasiMT:isDescribedBy rdf:resource="urn:miriam:pubmed:7585245" />
      </rdf:Description>
    </dcterms:bibliographicCitation>
    <dcterms:created>
      <rdf:Description>
        <dcterms:W3CDTF>2010-06-11T10:39:27Z</dcterms:W3CDTF>
      </rdf:Description>
    </dcterms:created>
    <CopasiMT:is rdf:resource="urn:miriam:biomodels.sbo:SBO:0000179" />
  </rdf:Description>
</rdf:RDF>
        </MiriamAnnotation>
        <ListOfSubstrates>
          <Substrate metabolite="Metabolite_8" stoichiometry="1"/>
        </ListOfSubstrates>
        <ListOfConstants>
          <Constant key="Parameter_3888" name="k1" value="1.597e-05"/>
        </ListOfConstants>
        <KineticLaw function="Function_13">
          <ListOfCallParameters>
            <CallParameter functionParameter="FunctionParameter_81">
              <SourceParameter reference="Parameter_3888"/>
            </CallParameter>
            <CallParameter functionParameter="FunctionParameter_79">
              <SourceParameter reference="Metabolite_8"/>
            </CallParameter>
          </ListOfCallParameters>
        </KineticLaw>
      </Reaction>
      <Reaction key="Reaction_6" name="Fpn degradation" reversible="false">
        <MiriamAnnotation>
<rdf:RDF xmlns:CopasiMT="http://www.copasi.org/RDF/MiriamTerms#" xmlns:dcterms="http://purl.org/dc/terms/" xmlns:rdf="http://www.w3.org/1999/02/22-rdf-syntax-ns#">
  <rdf:Description rdf:about="#Reaction_6">
    <dcterms:created>
      <rdf:Description>
        <dcterms:W3CDTF>2010-12-01T13:13:03Z</dcterms:W3CDTF>
      </rdf:Description>
    </dcterms:created>
    <CopasiMT:is rdf:resource="urn:miriam:biomodels.sbo:SBO:0000179" />
  </rdf:Description>
</rdf:RDF>
        </MiriamAnnotation>
        <ListOfSubstrates>
          <Substrate metabolite="Metabolite_7" stoichiometry="1"/>
        </ListOfSubstrates>
        <ListOfModifiers>
          <Modifier metabolite="Metabolite_0" stoichiometry="1"/>
        </ListOfModifiers>
        <ListOfConstants>
          <Constant key="Parameter_3887" name="a" value="0.0002315"/>
          <Constant key="Parameter_3886" name="n" value="5"/>
          <Constant key="Parameter_3885" name="K" value="5e-09"/>
        </ListOfConstants>
        <KineticLaw function="Function_43">
          <ListOfCallParameters>
            <CallParameter functionParameter="FunctionParameter_274">
              <SourceParameter reference="Parameter_3887"/>
            </CallParameter>
            <CallParameter functionParameter="FunctionParameter_246">
              <SourceParameter reference="Metabolite_0"/>
            </CallParameter>
            <CallParameter functionParameter="FunctionParameter_275">
              <SourceParameter reference="Parameter_3886"/>
            </CallParameter>
            <CallParameter functionParameter="FunctionParameter_277">
              <SourceParameter reference="Parameter_3885"/>
            </CallParameter>
            <CallParameter functionParameter="FunctionParameter_279">
              <SourceParameter reference="Metabolite_7"/>
            </CallParameter>
          </ListOfCallParameters>
        </KineticLaw>
      </Reaction>
      <Reaction key="Reaction_7" name="HFE degradation" reversible="false">
        <MiriamAnnotation>
<rdf:RDF xmlns:CopasiMT="http://www.copasi.org/RDF/MiriamTerms#" xmlns:dcterms="http://purl.org/dc/terms/" xmlns:rdf="http://www.w3.org/1999/02/22-rdf-syntax-ns#">
  <rdf:Description rdf:about="#Reaction_7">
    <dcterms:bibliographicCitation>
      <rdf:Description>
        <dcterms:description>The haemochromatosis protein HFE induces an apparent iron-deficient phenotype in H1299 cells that is not corrected by co-expression of beta 2-microglobulin.</dcterms:description>
        <CopasiMT:isDescribedBy rdf:resource="urn:miriam:doi:10.1042/BJ20021607" />
      </rdf:Description>
    </dcterms:bibliographicCitation>
    <dcterms:created>
      <rdf:Description>
        <dcterms:W3CDTF>2011-01-05T12:03:44Z</dcterms:W3CDTF>
      </rdf:Description>
    </dcterms:created>
    <CopasiMT:is rdf:resource="urn:miriam:biomodels.sbo:SBO:0000179" />
  </rdf:Description>
</rdf:RDF>
        </MiriamAnnotation>
        <ListOfSubstrates>
          <Substrate metabolite="Metabolite_12" stoichiometry="1"/>
        </ListOfSubstrates>
        <ListOfConstants>
          <Constant key="Parameter_3884" name="k1" value="6.418e-05"/>
        </ListOfConstants>
        <KineticLaw function="Function_13">
          <ListOfCallParameters>
            <CallParameter functionParameter="FunctionParameter_81">
              <SourceParameter reference="Parameter_3884"/>
            </CallParameter>
            <CallParameter functionParameter="FunctionParameter_79">
              <SourceParameter reference="Metabolite_12"/>
            </CallParameter>
          </ListOfCallParameters>
        </KineticLaw>
      </Reaction>
      <Reaction key="Reaction_8" name="HFE expression" reversible="false">
        <MiriamAnnotation>
<rdf:RDF xmlns:CopasiMT="http://www.copasi.org/RDF/MiriamTerms#" xmlns:dcterms="http://purl.org/dc/terms/" xmlns:rdf="http://www.w3.org/1999/02/22-rdf-syntax-ns#">
  <rdf:Description rdf:about="#Reaction_8">
    <dcterms:bibliographicCitation>
      <rdf:Description>
        <dcterms:description>The haemochromatosis protein HFE induces an apparent iron-deficient phenotype in H1299 cells that is not corrected by co-expression of beta 2-microglobulin.</dcterms:description>
        <CopasiMT:isDescribedBy rdf:resource="urn:miriam:doi:10.1042/BJ20021607" />
      </rdf:Description>
    </dcterms:bibliographicCitation>
    <dcterms:created>
      <rdf:Description>
        <dcterms:W3CDTF>2011-01-05T12:04:55Z</dcterms:W3CDTF>
      </rdf:Description>
    </dcterms:created>
    <CopasiMT:is rdf:resource="urn:miriam:biomodels.sbo:SBO:0000184" />
  </rdf:Description>
</rdf:RDF>
        </MiriamAnnotation>
        <ListOfProducts>
          <Product metabolite="Metabolite_12" stoichiometry="1"/>
        </ListOfProducts>
        <ListOfConstants>
          <Constant key="Parameter_3883" name="v" value="2.3469e-11"/>
        </ListOfConstants>
        <KineticLaw function="Function_6">
          <ListOfCallParameters>
            <CallParameter functionParameter="FunctionParameter_49">
              <SourceParameter reference="Parameter_3883"/>
            </CallParameter>
          </ListOfCallParameters>
        </KineticLaw>
      </Reaction>
      <Reaction key="Reaction_9" name="TfR2 expression" reversible="false">
        <MiriamAnnotation>
<rdf:RDF xmlns:CopasiMT="http://www.copasi.org/RDF/MiriamTerms#" xmlns:dcterms="http://purl.org/dc/terms/" xmlns:rdf="http://www.w3.org/1999/02/22-rdf-syntax-ns#">
  <rdf:Description rdf:about="#Reaction_9">
    <dcterms:bibliographicCitation>
      <rdf:Description>
        <dcterms:description>Stoichiometries of transferrin receptors 1 and 2 in human liver</dcterms:description>
        <CopasiMT:isDescribedBy rdf:resource="urn:miriam:doi:10.1016/j.bcmd.2009.09.004" />
      </rdf:Description>
    </dcterms:bibliographicCitation>
    <dcterms:created>
      <rdf:Description>
        <dcterms:W3CDTF>2011-01-11T09:42:11Z</dcterms:W3CDTF>
      </rdf:Description>
    </dcterms:created>
    <CopasiMT:is rdf:resource="urn:miriam:biomodels.sbo:SBO:0000184" />
  </rdf:Description>
</rdf:RDF>
        </MiriamAnnotation>
        <ListOfProducts>
          <Product metabolite="Metabolite_19" stoichiometry="1"/>
        </ListOfProducts>
        <ListOfConstants>
          <Constant key="Parameter_3882" name="v" value="3e-11"/>
        </ListOfConstants>
        <KineticLaw function="Function_6">
          <ListOfCallParameters>
            <CallParameter functionParameter="FunctionParameter_49">
              <SourceParameter reference="Parameter_3882"/>
            </CallParameter>
          </ListOfCallParameters>
        </KineticLaw>
      </Reaction>
      <Reaction key="Reaction_10" name="TfR2 degradation" reversible="false">
        <MiriamAnnotation>
<rdf:RDF xmlns:CopasiMT="http://www.copasi.org/RDF/MiriamTerms#" xmlns:dcterms="http://purl.org/dc/terms/" xmlns:rdf="http://www.w3.org/1999/02/22-rdf-syntax-ns#">
  <rdf:Description rdf:about="#Reaction_10">
    <dcterms:bibliographicCitation>
      <rdf:Description>
        <dcterms:description>Stoichiometries of transferrin receptors 1 and 2 in human liver</dcterms:description>
        <CopasiMT:isDescribedBy rdf:resource="urn:miriam:doi:10.1016/j.bcmd.2009.09.004" />
      </rdf:Description>
    </dcterms:bibliographicCitation>
    <dcterms:created>
      <rdf:Description>
        <dcterms:W3CDTF>2011-01-11T09:46:17Z</dcterms:W3CDTF>
      </rdf:Description>
    </dcterms:created>
    <CopasiMT:is rdf:resource="urn:miriam:biomodels.sbo:SBO:0000179" />
  </rdf:Description>
</rdf:RDF>
        </MiriamAnnotation>
        <ListOfSubstrates>
          <Substrate metabolite="Metabolite_19" stoichiometry="1"/>
        </ListOfSubstrates>
        <ListOfModifiers>
          <Modifier metabolite="Metabolite_9" stoichiometry="1"/>
        </ListOfModifiers>
        <ListOfConstants>
          <Constant key="Parameter_3881" name="a" value="3.2e-05"/>
          <Constant key="Parameter_3880" name="n" value="1"/>
          <Constant key="Parameter_3879" name="K" value="2.5e-06"/>
        </ListOfConstants>
        <KineticLaw function="Function_44">
          <ListOfCallParameters>
            <CallParameter functionParameter="FunctionParameter_280">
              <SourceParameter reference="Parameter_3881"/>
            </CallParameter>
            <CallParameter functionParameter="FunctionParameter_276">
              <SourceParameter reference="Metabolite_9"/>
            </CallParameter>
            <CallParameter functionParameter="FunctionParameter_272">
              <SourceParameter reference="Parameter_3880"/>
            </CallParameter>
            <CallParameter functionParameter="FunctionParameter_282">
              <SourceParameter reference="Parameter_3879"/>
            </CallParameter>
            <CallParameter functionParameter="FunctionParameter_284">
              <SourceParameter reference="Metabolite_19"/>
            </CallParameter>
          </ListOfCallParameters>
        </KineticLaw>
      </Reaction>
      <Reaction key="Reaction_11" name="Hepcidin expression" reversible="false">
        <MiriamAnnotation>
<rdf:RDF xmlns:CopasiMT="http://www.copasi.org/RDF/MiriamTerms#" xmlns:dcterms="http://purl.org/dc/terms/" xmlns:rdf="http://www.w3.org/1999/02/22-rdf-syntax-ns#">
  <rdf:Description rdf:about="#Reaction_11">
    <dcterms:bibliographicCitation>
      <rdf:Description>
        <dcterms:description>Reduction of Serum Hepcidin by Hemodialysis in Pediatric and Adult Patients</dcterms:description>
        <CopasiMT:isDescribedBy rdf:resource="urn:miriam:doi:10.2215/CJN.08161109" />
      </rdf:Description>
    </dcterms:bibliographicCitation>
    <dcterms:created>
      <rdf:Description>
        <dcterms:W3CDTF>2011-01-19T14:01:12Z</dcterms:W3CDTF>
      </rdf:Description>
    </dcterms:created>
    <CopasiMT:is rdf:resource="urn:miriam:biomodels.sbo:SBO:0000184" />
  </rdf:Description>
</rdf:RDF>
        </MiriamAnnotation>
        <ListOfProducts>
          <Product metabolite="Metabolite_0" stoichiometry="1"/>
        </ListOfProducts>
        <ListOfModifiers>
          <Modifier metabolite="Metabolite_17" stoichiometry="1"/>
          <Modifier metabolite="Metabolite_18" stoichiometry="1"/>
        </ListOfModifiers>
        <ListOfConstants>
          <Constant key="Parameter_3878" name="a" value="5e-12"/>
          <Constant key="Parameter_3877" name="n" value="5"/>
          <Constant key="Parameter_3876" name="K" value="1.35e-07"/>
          <Constant key="Parameter_3875" name="basal" value="0"/>
          <Constant key="Parameter_3874" name="a1" value="5e-12"/>
          <Constant key="Parameter_3873" name="K1" value="6e-07"/>
        </ListOfConstants>
        <KineticLaw function="Function_49">
          <ListOfCallParameters>
            <CallParameter functionParameter="FunctionParameter_301">
              <SourceParameter reference="Parameter_3875"/>
            </CallParameter>
            <CallParameter functionParameter="FunctionParameter_286">
              <SourceParameter reference="Parameter_3878"/>
            </CallParameter>
            <CallParameter functionParameter="FunctionParameter_302">
              <SourceParameter reference="Metabolite_17"/>
            </CallParameter>
            <CallParameter functionParameter="FunctionParameter_304">
              <SourceParameter reference="Parameter_3877"/>
            </CallParameter>
            <CallParameter functionParameter="FunctionParameter_306">
              <SourceParameter reference="Parameter_3876"/>
            </CallParameter>
            <CallParameter functionParameter="FunctionParameter_308">
              <SourceParameter reference="Parameter_3874"/>
            </CallParameter>
            <CallParameter functionParameter="FunctionParameter_310">
              <SourceParameter reference="Metabolite_18"/>
            </CallParameter>
            <CallParameter functionParameter="FunctionParameter_312">
              <SourceParameter reference="Parameter_3873"/>
            </CallParameter>
          </ListOfCallParameters>
        </KineticLaw>
      </Reaction>
      <Reaction key="Reaction_12" name="Hepcidin degradation" reversible="false">
        <MiriamAnnotation>
<rdf:RDF xmlns:CopasiMT="http://www.copasi.org/RDF/MiriamTerms#" xmlns:dcterms="http://purl.org/dc/terms/" xmlns:rdf="http://www.w3.org/1999/02/22-rdf-syntax-ns#">
  <rdf:Description rdf:about="#Reaction_12">
    <dcterms:bibliographicCitation>
      <rdf:Description>
        <dcterms:description>Synthetic hepcidin causes rapid dose-dependent hypoferremia and is concentrated in ferroportin-containing organs</dcterms:description>
        <CopasiMT:isDescribedBy rdf:resource="urn:miriam:doi:10.1182/blood-2005-04-1766" />
      </rdf:Description>
    </dcterms:bibliographicCitation>
    <dcterms:created>
      <rdf:Description>
        <dcterms:W3CDTF>2011-01-19T14:05:02Z</dcterms:W3CDTF>
      </rdf:Description>
    </dcterms:created>
    <CopasiMT:is rdf:resource="urn:miriam:biomodels.sbo:SBO:0000179" />
  </rdf:Description>
</rdf:RDF>
        </MiriamAnnotation>
        <ListOfSubstrates>
          <Substrate metabolite="Metabolite_0" stoichiometry="1"/>
        </ListOfSubstrates>
        <ListOfConstants>
          <Constant key="Parameter_3872" name="k1" value="0.00056"/>
        </ListOfConstants>
        <KineticLaw function="Function_13">
          <ListOfCallParameters>
            <CallParameter functionParameter="FunctionParameter_81">
              <SourceParameter reference="Parameter_3872"/>
            </CallParameter>
            <CallParameter functionParameter="FunctionParameter_79">
              <SourceParameter reference="Metabolite_0"/>
            </CallParameter>
          </ListOfCallParameters>
        </KineticLaw>
      </Reaction>
      <Reaction key="Reaction_13" name="HFE TfR1 binding" reversible="false">
        <MiriamAnnotation>
<rdf:RDF xmlns:CopasiMT="http://www.copasi.org/RDF/MiriamTerms#" xmlns:dcterms="http://purl.org/dc/terms/" xmlns:rdf="http://www.w3.org/1999/02/22-rdf-syntax-ns#">
  <rdf:Description rdf:about="#Reaction_13">
    <dcterms:bibliographicCitation>
      <rdf:Description>
        <dcterms:description>Comparison of the Interactions of Transferrin Receptor and Transferrin Receptor 2 with Transferrin and the Hereditary Hemochromatosis Protein HFE</dcterms:description>
        <CopasiMT:isDescribedBy rdf:resource="urn:miriam:doi:10.1074/jbc.C000664200" />
      </rdf:Description>
    </dcterms:bibliographicCitation>
    <dcterms:created>
      <rdf:Description>
        <dcterms:W3CDTF>2011-03-16T11:07:18Z</dcterms:W3CDTF>
      </rdf:Description>
    </dcterms:created>
    <CopasiMT:is rdf:resource="urn:miriam:biomodels.sbo:SBO:0000526" />
  </rdf:Description>
</rdf:RDF>
        </MiriamAnnotation>
        <ListOfSubstrates>
          <Substrate metabolite="Metabolite_12" stoichiometry="1"/>
          <Substrate metabolite="Metabolite_10" stoichiometry="1"/>
        </ListOfSubstrates>
        <ListOfProducts>
          <Product metabolite="Metabolite_13" stoichiometry="1"/>
        </ListOfProducts>
        <ListOfConstants>
          <Constant key="Parameter_3871" name="k1" value="1.102e+06"/>
        </ListOfConstants>
        <KineticLaw function="Function_13">
          <ListOfCallParameters>
            <CallParameter functionParameter="FunctionParameter_81">
              <SourceParameter reference="Parameter_3871"/>
            </CallParameter>
            <CallParameter functionParameter="FunctionParameter_79">
              <SourceParameter reference="Metabolite_12"/>
              <SourceParameter reference="Metabolite_10"/>
            </CallParameter>
          </ListOfCallParameters>
        </KineticLaw>
      </Reaction>
      <Reaction key="Reaction_14" name="HFE TfR1 release" reversible="false">
        <MiriamAnnotation>
<rdf:RDF xmlns:CopasiMT="http://www.copasi.org/RDF/MiriamTerms#" xmlns:dcterms="http://purl.org/dc/terms/" xmlns:rdf="http://www.w3.org/1999/02/22-rdf-syntax-ns#">
  <rdf:Description rdf:about="#Reaction_14">
    <dcterms:bibliographicCitation>
      <rdf:Description>
        <dcterms:description>Comparison of the Interactions of Transferrin Receptor and Transferrin Receptor 2 with Transferrin and the Hereditary Hemochromatosis Protein HFE</dcterms:description>
        <CopasiMT:isDescribedBy rdf:resource="urn:miriam:doi:10.1074/jbc.C000664200" />
      </rdf:Description>
    </dcterms:bibliographicCitation>
    <dcterms:created>
      <rdf:Description>
        <dcterms:W3CDTF>2011-03-16T11:07:27Z</dcterms:W3CDTF>
      </rdf:Description>
    </dcterms:created>
    <CopasiMT:is rdf:resource="urn:miriam:biomodels.sbo:SBO:0000180" />
  </rdf:Description>
</rdf:RDF>
        </MiriamAnnotation>
        <ListOfSubstrates>
          <Substrate metabolite="Metabolite_13" stoichiometry="1"/>
        </ListOfSubstrates>
        <ListOfProducts>
          <Product metabolite="Metabolite_12" stoichiometry="1"/>
          <Product metabolite="Metabolite_10" stoichiometry="1"/>
        </ListOfProducts>
        <ListOfConstants>
          <Constant key="Parameter_3870" name="k1" value="0.08"/>
        </ListOfConstants>
        <KineticLaw function="Function_13">
          <ListOfCallParameters>
            <CallParameter functionParameter="FunctionParameter_81">
              <SourceParameter reference="Parameter_3870"/>
            </CallParameter>
            <CallParameter functionParameter="FunctionParameter_79">
              <SourceParameter reference="Metabolite_13"/>
            </CallParameter>
          </ListOfCallParameters>
        </KineticLaw>
      </Reaction>
      <Reaction key="Reaction_15" name="TfR1 binding" reversible="false">
        <MiriamAnnotation>
<rdf:RDF xmlns:CopasiMT="http://www.copasi.org/RDF/MiriamTerms#" xmlns:dcterms="http://purl.org/dc/terms/" xmlns:rdf="http://www.w3.org/1999/02/22-rdf-syntax-ns#">
  <rdf:Description rdf:about="#Reaction_15">
    <dcterms:bibliographicCitation>
      <rdf:Description>
        <dcterms:description>Comparison of the Interactions of Transferrin Receptor and Transferrin Receptor 2 with Transferrin and the Hereditary Hemochromatosis Protein HFE</dcterms:description>
        <CopasiMT:isDescribedBy rdf:resource="urn:miriam:doi:10.1074/jbc.C000664200" />
      </rdf:Description>
    </dcterms:bibliographicCitation>
    <dcterms:created>
      <rdf:Description>
        <dcterms:W3CDTF>2011-05-16T13:40:05Z</dcterms:W3CDTF>
      </rdf:Description>
    </dcterms:created>
    <CopasiMT:is rdf:resource="urn:miriam:biomodels.sbo:SBO:0000526" />
  </rdf:Description>
</rdf:RDF>
        </MiriamAnnotation>
        <ListOfSubstrates>
          <Substrate metabolite="Metabolite_9" stoichiometry="1"/>
          <Substrate metabolite="Metabolite_10" stoichiometry="1"/>
        </ListOfSubstrates>
        <ListOfProducts>
          <Product metabolite="Metabolite_11" stoichiometry="1"/>
        </ListOfProducts>
        <ListOfConstants>
          <Constant key="Parameter_3869" name="k1" value="837400"/>
        </ListOfConstants>
        <KineticLaw function="Function_13">
          <ListOfCallParameters>
            <CallParameter functionParameter="FunctionParameter_81">
              <SourceParameter reference="Parameter_3869"/>
            </CallParameter>
            <CallParameter functionParameter="FunctionParameter_79">
              <SourceParameter reference="Metabolite_9"/>
              <SourceParameter reference="Metabolite_10"/>
            </CallParameter>
          </ListOfCallParameters>
        </KineticLaw>
      </Reaction>
      <Reaction key="Reaction_16" name="TfR1 release" reversible="false">
        <MiriamAnnotation>
<rdf:RDF xmlns:CopasiMT="http://www.copasi.org/RDF/MiriamTerms#" xmlns:dcterms="http://purl.org/dc/terms/" xmlns:rdf="http://www.w3.org/1999/02/22-rdf-syntax-ns#">
  <rdf:Description rdf:about="#Reaction_16">
    <dcterms:bibliographicCitation>
      <rdf:Description>
        <dcterms:description>Comparison of the Interactions of Transferrin Receptor and Transferrin Receptor 2 with Transferrin and the Hereditary Hemochromatosis Protein HFE</dcterms:description>
        <CopasiMT:isDescribedBy rdf:resource="urn:miriam:doi:10.1074/jbc.C000664200" />
      </rdf:Description>
    </dcterms:bibliographicCitation>
    <dcterms:created>
      <rdf:Description>
        <dcterms:W3CDTF>2011-05-16T13:43:24Z</dcterms:W3CDTF>
      </rdf:Description>
    </dcterms:created>
    <CopasiMT:is rdf:resource="urn:miriam:biomodels.sbo:SBO:0000180" />
  </rdf:Description>
</rdf:RDF>
        </MiriamAnnotation>
        <ListOfSubstrates>
          <Substrate metabolite="Metabolite_11" stoichiometry="1"/>
        </ListOfSubstrates>
        <ListOfProducts>
          <Product metabolite="Metabolite_9" stoichiometry="1"/>
          <Product metabolite="Metabolite_10" stoichiometry="1"/>
        </ListOfProducts>
        <ListOfConstants>
          <Constant key="Parameter_3868" name="k1" value="0.0009142"/>
        </ListOfConstants>
        <KineticLaw function="Function_13">
          <ListOfCallParameters>
            <CallParameter functionParameter="FunctionParameter_81">
              <SourceParameter reference="Parameter_3868"/>
            </CallParameter>
            <CallParameter functionParameter="FunctionParameter_79">
              <SourceParameter reference="Metabolite_11"/>
            </CallParameter>
          </ListOfCallParameters>
        </KineticLaw>
      </Reaction>
      <Reaction key="Reaction_17" name="HFE TfR2 binding" reversible="false">
        <MiriamAnnotation>
<rdf:RDF xmlns:CopasiMT="http://www.copasi.org/RDF/MiriamTerms#" xmlns:dcterms="http://purl.org/dc/terms/" xmlns:rdf="http://www.w3.org/1999/02/22-rdf-syntax-ns#">
  <rdf:Description rdf:about="#Reaction_17">
    <dcterms:created>
      <rdf:Description>
        <dcterms:W3CDTF>2011-03-16T12:07:26Z</dcterms:W3CDTF>
      </rdf:Description>
    </dcterms:created>
    <CopasiMT:is rdf:resource="urn:miriam:biomodels.sbo:SBO:0000526" />
  </rdf:Description>
</rdf:RDF>
        </MiriamAnnotation>
        <ListOfSubstrates>
          <Substrate metabolite="Metabolite_12" stoichiometry="2"/>
          <Substrate metabolite="Metabolite_19" stoichiometry="1"/>
        </ListOfSubstrates>
        <ListOfProducts>
          <Product metabolite="Metabolite_17" stoichiometry="1"/>
        </ListOfProducts>
        <ListOfConstants>
          <Constant key="Parameter_3867" name="k1" value="3.9438e+11"/>
        </ListOfConstants>
        <KineticLaw function="Function_13">
          <ListOfCallParameters>
            <CallParameter functionParameter="FunctionParameter_81">
              <SourceParameter reference="Parameter_3867"/>
            </CallParameter>
            <CallParameter functionParameter="FunctionParameter_79">
              <SourceParameter reference="Metabolite_12"/>
              <SourceParameter reference="Metabolite_12"/>
              <SourceParameter reference="Metabolite_19"/>
            </CallParameter>
          </ListOfCallParameters>
        </KineticLaw>
      </Reaction>
      <Reaction key="Reaction_18" name="HFE TfR2 release" reversible="false">
        <MiriamAnnotation>
<rdf:RDF xmlns:CopasiMT="http://www.copasi.org/RDF/MiriamTerms#" xmlns:dcterms="http://purl.org/dc/terms/" xmlns:rdf="http://www.w3.org/1999/02/22-rdf-syntax-ns#">
  <rdf:Description rdf:about="#Reaction_18">
    <dcterms:created>
      <rdf:Description>
        <dcterms:W3CDTF>2011-05-16T13:43:28Z</dcterms:W3CDTF>
      </rdf:Description>
    </dcterms:created>
    <CopasiMT:is rdf:resource="urn:miriam:biomodels.sbo:SBO:0000180" />
  </rdf:Description>
</rdf:RDF>
        </MiriamAnnotation>
        <ListOfSubstrates>
          <Substrate metabolite="Metabolite_17" stoichiometry="1"/>
        </ListOfSubstrates>
        <ListOfProducts>
          <Product metabolite="Metabolite_12" stoichiometry="2"/>
          <Product metabolite="Metabolite_19" stoichiometry="1"/>
        </ListOfProducts>
        <ListOfConstants>
          <Constant key="Parameter_3866" name="k1" value="0.0018"/>
        </ListOfConstants>
        <KineticLaw function="Function_13">
          <ListOfCallParameters>
            <CallParameter functionParameter="FunctionParameter_81">
              <SourceParameter reference="Parameter_3866"/>
            </CallParameter>
            <CallParameter functionParameter="FunctionParameter_79">
              <SourceParameter reference="Metabolite_17"/>
            </CallParameter>
          </ListOfCallParameters>
        </KineticLaw>
      </Reaction>
      <Reaction key="Reaction_19" name="TfR2 binding" reversible="false">
        <MiriamAnnotation>
<rdf:RDF xmlns:CopasiMT="http://www.copasi.org/RDF/MiriamTerms#" xmlns:dcterms="http://purl.org/dc/terms/" xmlns:rdf="http://www.w3.org/1999/02/22-rdf-syntax-ns#">
  <rdf:Description rdf:about="#Reaction_19">
    <dcterms:bibliographicCitation>
      <rdf:Description>
        <dcterms:description>Comparison of the Interactions of Transferrin Receptor and Transferrin Receptor 2 with Transferrin and the Hereditary Hemochromatosis Protein HFE</dcterms:description>
        <CopasiMT:isDescribedBy rdf:resource="urn:miriam:doi:10.1074/jbc.C000664200" />
      </rdf:Description>
    </dcterms:bibliographicCitation>
    <dcterms:created>
      <rdf:Description>
        <dcterms:W3CDTF>2011-05-17T11:04:15Z</dcterms:W3CDTF>
      </rdf:Description>
    </dcterms:created>
    <CopasiMT:is rdf:resource="urn:miriam:biomodels.sbo:SBO:0000526" />
  </rdf:Description>
</rdf:RDF>
        </MiriamAnnotation>
        <ListOfSubstrates>
          <Substrate metabolite="Metabolite_9" stoichiometry="1"/>
          <Substrate metabolite="Metabolite_19" stoichiometry="1"/>
        </ListOfSubstrates>
        <ListOfProducts>
          <Product metabolite="Metabolite_14" stoichiometry="1"/>
        </ListOfProducts>
        <ListOfConstants>
          <Constant key="Parameter_3865" name="k1" value="222390"/>
        </ListOfConstants>
        <KineticLaw function="Function_13">
          <ListOfCallParameters>
            <CallParameter functionParameter="FunctionParameter_81">
              <SourceParameter reference="Parameter_3865"/>
            </CallParameter>
            <CallParameter functionParameter="FunctionParameter_79">
              <SourceParameter reference="Metabolite_9"/>
              <SourceParameter reference="Metabolite_19"/>
            </CallParameter>
          </ListOfCallParameters>
        </KineticLaw>
      </Reaction>
      <Reaction key="Reaction_20" name="TfR2 release" reversible="false">
        <MiriamAnnotation>
<rdf:RDF xmlns:CopasiMT="http://www.copasi.org/RDF/MiriamTerms#" xmlns:dcterms="http://purl.org/dc/terms/" xmlns:rdf="http://www.w3.org/1999/02/22-rdf-syntax-ns#">
  <rdf:Description rdf:about="#Reaction_20">
    <dcterms:bibliographicCitation>
      <rdf:Description>
        <dcterms:description>Comparison of the Interactions of Transferrin Receptor and Transferrin Receptor 2 with Transferrin and the Hereditary Hemochromatosis Protein HFE</dcterms:description>
        <CopasiMT:isDescribedBy rdf:resource="urn:miriam:doi:10.1074/jbc.C000664200" />
      </rdf:Description>
    </dcterms:bibliographicCitation>
    <dcterms:created>
      <rdf:Description>
        <dcterms:W3CDTF>2011-05-17T11:04:20Z</dcterms:W3CDTF>
      </rdf:Description>
    </dcterms:created>
    <CopasiMT:is rdf:resource="urn:miriam:biomodels.sbo:SBO:0000180" />
  </rdf:Description>
</rdf:RDF>
        </MiriamAnnotation>
        <ListOfSubstrates>
          <Substrate metabolite="Metabolite_14" stoichiometry="1"/>
        </ListOfSubstrates>
        <ListOfProducts>
          <Product metabolite="Metabolite_9" stoichiometry="1"/>
          <Product metabolite="Metabolite_19" stoichiometry="1"/>
        </ListOfProducts>
        <ListOfConstants>
          <Constant key="Parameter_3864" name="k1" value="0.0061"/>
        </ListOfConstants>
        <KineticLaw function="Function_13">
          <ListOfCallParameters>
            <CallParameter functionParameter="FunctionParameter_81">
              <SourceParameter reference="Parameter_3864"/>
            </CallParameter>
            <CallParameter functionParameter="FunctionParameter_79">
              <SourceParameter reference="Metabolite_14"/>
            </CallParameter>
          </ListOfCallParameters>
        </KineticLaw>
      </Reaction>
      <Reaction key="Reaction_21" name="TfR1 binding 2" reversible="false">
        <MiriamAnnotation>
<rdf:RDF xmlns:CopasiMT="http://www.copasi.org/RDF/MiriamTerms#" xmlns:dcterms="http://purl.org/dc/terms/" xmlns:rdf="http://www.w3.org/1999/02/22-rdf-syntax-ns#">
  <rdf:Description rdf:about="#Reaction_21">
    <dcterms:bibliographicCitation>
      <rdf:Description>
        <dcterms:description>Comparison of the Interactions of Transferrin Receptor and Transferrin Receptor 2 with Transferrin and the Hereditary Hemochromatosis Protein HFE</dcterms:description>
        <CopasiMT:isDescribedBy rdf:resource="urn:miriam:doi:10.1074/jbc.C000664200" />
      </rdf:Description>
    </dcterms:bibliographicCitation>
    <dcterms:created>
      <rdf:Description>
        <dcterms:W3CDTF>2011-05-23T15:39:27Z</dcterms:W3CDTF>
      </rdf:Description>
    </dcterms:created>
    <CopasiMT:is rdf:resource="urn:miriam:biomodels.sbo:SBO:0000526" />
  </rdf:Description>
</rdf:RDF>
        </MiriamAnnotation>
        <ListOfSubstrates>
          <Substrate metabolite="Metabolite_11" stoichiometry="1"/>
          <Substrate metabolite="Metabolite_9" stoichiometry="1"/>
        </ListOfSubstrates>
        <ListOfProducts>
          <Product metabolite="Metabolite_15" stoichiometry="1"/>
        </ListOfProducts>
        <ListOfConstants>
          <Constant key="Parameter_3863" name="k1" value="121400"/>
        </ListOfConstants>
        <KineticLaw function="Function_13">
          <ListOfCallParameters>
            <CallParameter functionParameter="FunctionParameter_81">
              <SourceParameter reference="Parameter_3863"/>
            </CallParameter>
            <CallParameter functionParameter="FunctionParameter_79">
              <SourceParameter reference="Metabolite_11"/>
              <SourceParameter reference="Metabolite_9"/>
            </CallParameter>
          </ListOfCallParameters>
        </KineticLaw>
      </Reaction>
      <Reaction key="Reaction_22" name="TfR1 release 2" reversible="false">
        <MiriamAnnotation>
<rdf:RDF xmlns:CopasiMT="http://www.copasi.org/RDF/MiriamTerms#" xmlns:dcterms="http://purl.org/dc/terms/" xmlns:rdf="http://www.w3.org/1999/02/22-rdf-syntax-ns#">
  <rdf:Description rdf:about="#Reaction_22">
    <dcterms:bibliographicCitation>
      <rdf:Description>
        <dcterms:description>Comparison of the Interactions of Transferrin Receptor and Transferrin Receptor 2 with Transferrin and the Hereditary Hemochromatosis Protein HFE</dcterms:description>
        <CopasiMT:isDescribedBy rdf:resource="urn:miriam:doi:10.1074/jbc.C000664200" />
      </rdf:Description>
    </dcterms:bibliographicCitation>
    <dcterms:created>
      <rdf:Description>
        <dcterms:W3CDTF>2011-05-25T12:43:22Z</dcterms:W3CDTF>
      </rdf:Description>
    </dcterms:created>
    <CopasiMT:is rdf:resource="urn:miriam:biomodels.sbo:SBO:0000180" />
  </rdf:Description>
</rdf:RDF>
        </MiriamAnnotation>
        <ListOfSubstrates>
          <Substrate metabolite="Metabolite_15" stoichiometry="1"/>
        </ListOfSubstrates>
        <ListOfProducts>
          <Product metabolite="Metabolite_11" stoichiometry="1"/>
          <Product metabolite="Metabolite_9" stoichiometry="1"/>
        </ListOfProducts>
        <ListOfConstants>
          <Constant key="Parameter_3862" name="k1" value="0.003535"/>
        </ListOfConstants>
        <KineticLaw function="Function_13">
          <ListOfCallParameters>
            <CallParameter functionParameter="FunctionParameter_81">
              <SourceParameter reference="Parameter_3862"/>
            </CallParameter>
            <CallParameter functionParameter="FunctionParameter_79">
              <SourceParameter reference="Metabolite_15"/>
            </CallParameter>
          </ListOfCallParameters>
        </KineticLaw>
      </Reaction>
      <Reaction key="Reaction_23" name="HFE TfR1 binding 2" reversible="false">
        <MiriamAnnotation>
<rdf:RDF xmlns:CopasiMT="http://www.copasi.org/RDF/MiriamTerms#" xmlns:dcterms="http://purl.org/dc/terms/" xmlns:rdf="http://www.w3.org/1999/02/22-rdf-syntax-ns#">
  <rdf:Description rdf:about="#Reaction_23">
    <dcterms:bibliographicCitation>
      <rdf:Description>
        <dcterms:description>Comparison of the Interactions of Transferrin Receptor and Transferrin Receptor 2 with Transferrin and the Hereditary Hemochromatosis Protein HFE</dcterms:description>
        <CopasiMT:isDescribedBy rdf:resource="urn:miriam:doi:10.1074/jbc.C000664200" />
      </rdf:Description>
    </dcterms:bibliographicCitation>
    <dcterms:created>
      <rdf:Description>
        <dcterms:W3CDTF>2011-05-17T11:04:38Z</dcterms:W3CDTF>
      </rdf:Description>
    </dcterms:created>
    <CopasiMT:is rdf:resource="urn:miriam:biomodels.sbo:SBO:0000526" />
  </rdf:Description>
</rdf:RDF>
        </MiriamAnnotation>
        <ListOfSubstrates>
          <Substrate metabolite="Metabolite_13" stoichiometry="1"/>
          <Substrate metabolite="Metabolite_12" stoichiometry="1"/>
        </ListOfSubstrates>
        <ListOfProducts>
          <Product metabolite="Metabolite_16" stoichiometry="1"/>
        </ListOfProducts>
        <ListOfConstants>
          <Constant key="Parameter_3861" name="k1" value="1.102e+06"/>
        </ListOfConstants>
        <KineticLaw function="Function_13">
          <ListOfCallParameters>
            <CallParameter functionParameter="FunctionParameter_81">
              <SourceParameter reference="Parameter_3861"/>
            </CallParameter>
            <CallParameter functionParameter="FunctionParameter_79">
              <SourceParameter reference="Metabolite_13"/>
              <SourceParameter reference="Metabolite_12"/>
            </CallParameter>
          </ListOfCallParameters>
        </KineticLaw>
      </Reaction>
      <Reaction key="Reaction_24" name="HFE TfR1 release 2" reversible="false">
        <MiriamAnnotation>
<rdf:RDF xmlns:CopasiMT="http://www.copasi.org/RDF/MiriamTerms#" xmlns:dcterms="http://purl.org/dc/terms/" xmlns:rdf="http://www.w3.org/1999/02/22-rdf-syntax-ns#">
  <rdf:Description rdf:about="#Reaction_24">
    <dcterms:bibliographicCitation>
      <rdf:Description>
        <dcterms:description>Comparison of the Interactions of Transferrin Receptor and Transferrin Receptor 2 with Transferrin and the Hereditary Hemochromatosis Protein HFE</dcterms:description>
        <CopasiMT:isDescribedBy rdf:resource="urn:miriam:doi:10.1074/jbc.C000664200" />
      </rdf:Description>
    </dcterms:bibliographicCitation>
    <dcterms:created>
      <rdf:Description>
        <dcterms:W3CDTF>2011-05-25T12:43:45Z</dcterms:W3CDTF>
      </rdf:Description>
    </dcterms:created>
    <CopasiMT:is rdf:resource="urn:miriam:biomodels.sbo:SBO:0000180" />
  </rdf:Description>
</rdf:RDF>
        </MiriamAnnotation>
        <ListOfSubstrates>
          <Substrate metabolite="Metabolite_16" stoichiometry="1"/>
        </ListOfSubstrates>
        <ListOfProducts>
          <Product metabolite="Metabolite_13" stoichiometry="1"/>
          <Product metabolite="Metabolite_12" stoichiometry="1"/>
        </ListOfProducts>
        <ListOfConstants>
          <Constant key="Parameter_3860" name="k1" value="0.08"/>
        </ListOfConstants>
        <KineticLaw function="Function_13">
          <ListOfCallParameters>
            <CallParameter functionParameter="FunctionParameter_81">
              <SourceParameter reference="Parameter_3860"/>
            </CallParameter>
            <CallParameter functionParameter="FunctionParameter_79">
              <SourceParameter reference="Metabolite_16"/>
            </CallParameter>
          </ListOfCallParameters>
        </KineticLaw>
      </Reaction>
      <Reaction key="Reaction_25" name="TfR2 binding 2" reversible="false">
        <MiriamAnnotation>
<rdf:RDF xmlns:CopasiMT="http://www.copasi.org/RDF/MiriamTerms#" xmlns:dcterms="http://purl.org/dc/terms/" xmlns:rdf="http://www.w3.org/1999/02/22-rdf-syntax-ns#">
  <rdf:Description rdf:about="#Reaction_25">
    <dcterms:bibliographicCitation>
      <rdf:Description>
        <dcterms:description>Comparison of the Interactions of Transferrin Receptor and Transferrin Receptor 2 with Transferrin and the Hereditary Hemochromatosis Protein HFE</dcterms:description>
        <CopasiMT:isDescribedBy rdf:resource="urn:miriam:doi:10.1074/jbc.C000664200" />
      </rdf:Description>
    </dcterms:bibliographicCitation>
    <dcterms:created>
      <rdf:Description>
        <dcterms:W3CDTF>2011-03-14T14:37:04Z</dcterms:W3CDTF>
      </rdf:Description>
    </dcterms:created>
    <CopasiMT:is rdf:resource="urn:miriam:biomodels.sbo:SBO:0000526" />
  </rdf:Description>
</rdf:RDF>
        </MiriamAnnotation>
        <ListOfSubstrates>
          <Substrate metabolite="Metabolite_14" stoichiometry="1"/>
          <Substrate metabolite="Metabolite_9" stoichiometry="1"/>
        </ListOfSubstrates>
        <ListOfProducts>
          <Product metabolite="Metabolite_18" stoichiometry="1"/>
        </ListOfProducts>
        <ListOfConstants>
          <Constant key="Parameter_3859" name="k1" value="69600"/>
        </ListOfConstants>
        <KineticLaw function="Function_13">
          <ListOfCallParameters>
            <CallParameter functionParameter="FunctionParameter_81">
              <SourceParameter reference="Parameter_3859"/>
            </CallParameter>
            <CallParameter functionParameter="FunctionParameter_79">
              <SourceParameter reference="Metabolite_14"/>
              <SourceParameter reference="Metabolite_9"/>
            </CallParameter>
          </ListOfCallParameters>
        </KineticLaw>
      </Reaction>
      <Reaction key="Reaction_26" name="TfR2 release 2" reversible="false">
        <MiriamAnnotation>
<rdf:RDF xmlns:CopasiMT="http://www.copasi.org/RDF/MiriamTerms#" xmlns:dcterms="http://purl.org/dc/terms/" xmlns:rdf="http://www.w3.org/1999/02/22-rdf-syntax-ns#">
  <rdf:Description rdf:about="#Reaction_26">
    <dcterms:bibliographicCitation>
      <rdf:Description>
        <dcterms:description>Comparison of the Interactions of Transferrin Receptor and Transferrin Receptor 2 with Transferrin and the Hereditary Hemochromatosis Protein HFE</dcterms:description>
        <CopasiMT:isDescribedBy rdf:resource="urn:miriam:doi:10.1074/jbc.C000664200" />
      </rdf:Description>
    </dcterms:bibliographicCitation>
    <dcterms:created>
      <rdf:Description>
        <dcterms:W3CDTF>2011-03-14T14:37:04Z</dcterms:W3CDTF>
      </rdf:Description>
    </dcterms:created>
    <CopasiMT:is rdf:resource="urn:miriam:biomodels.sbo:SBO:0000180" />
  </rdf:Description>
</rdf:RDF>
        </MiriamAnnotation>
        <ListOfSubstrates>
          <Substrate metabolite="Metabolite_18" stoichiometry="1"/>
        </ListOfSubstrates>
        <ListOfProducts>
          <Product metabolite="Metabolite_14" stoichiometry="1"/>
          <Product metabolite="Metabolite_9" stoichiometry="1"/>
        </ListOfProducts>
        <ListOfConstants>
          <Constant key="Parameter_3858" name="k1" value="0.024"/>
        </ListOfConstants>
        <KineticLaw function="Function_13">
          <ListOfCallParameters>
            <CallParameter functionParameter="FunctionParameter_81">
              <SourceParameter reference="Parameter_3858"/>
            </CallParameter>
            <CallParameter functionParameter="FunctionParameter_79">
              <SourceParameter reference="Metabolite_18"/>
            </CallParameter>
          </ListOfCallParameters>
        </KineticLaw>
      </Reaction>
      <Reaction key="Reaction_27" name="TfR1 iron internalisation" reversible="false">
        <MiriamAnnotation>
<rdf:RDF xmlns:CopasiMT="http://www.copasi.org/RDF/MiriamTerms#" xmlns:dcterms="http://purl.org/dc/terms/" xmlns:rdf="http://www.w3.org/1999/02/22-rdf-syntax-ns#">
  <rdf:Description rdf:about="#Reaction_27">
    <dcterms:created>
      <rdf:Description>
        <dcterms:W3CDTF>2011-03-15T12:44:38Z</dcterms:W3CDTF>
      </rdf:Description>
    </dcterms:created>
    <CopasiMT:is rdf:resource="urn:miriam:biomodels.sbo:SBO:0000180" />
    <CopasiMT:is rdf:resource="urn:miriam:biomodels.sbo:SBO:0000587" />
  </rdf:Description>
</rdf:RDF>
        </MiriamAnnotation>
        <ListOfSubstrates>
          <Substrate metabolite="Metabolite_15" stoichiometry="1"/>
        </ListOfSubstrates>
        <ListOfProducts>
          <Product metabolite="Metabolite_6" stoichiometry="4"/>
          <Product metabolite="Metabolite_10" stoichiometry="1"/>
        </ListOfProducts>
        <ListOfConstants>
          <Constant key="Parameter_3857" name="k1" value="0.8333"/>
        </ListOfConstants>
        <KineticLaw function="Function_13">
          <ListOfCallParameters>
            <CallParameter functionParameter="FunctionParameter_81">
              <SourceParameter reference="Parameter_3857"/>
            </CallParameter>
            <CallParameter functionParameter="FunctionParameter_79">
              <SourceParameter reference="Metabolite_15"/>
            </CallParameter>
          </ListOfCallParameters>
        </KineticLaw>
      </Reaction>
      <Reaction key="Reaction_28" name="TfR2 iron internalisation" reversible="false">
        <MiriamAnnotation>
<rdf:RDF xmlns:CopasiMT="http://www.copasi.org/RDF/MiriamTerms#" xmlns:dcterms="http://purl.org/dc/terms/" xmlns:rdf="http://www.w3.org/1999/02/22-rdf-syntax-ns#">
  <rdf:Description rdf:about="#Reaction_28">
    <dcterms:created>
      <rdf:Description>
        <dcterms:W3CDTF>2011-03-15T12:49:22Z</dcterms:W3CDTF>
      </rdf:Description>
    </dcterms:created>
    <CopasiMT:is rdf:resource="urn:miriam:biomodels.sbo:SBO:0000180" />
    <CopasiMT:is rdf:resource="urn:miriam:biomodels.sbo:SBO:0000587" />
  </rdf:Description>
</rdf:RDF>
        </MiriamAnnotation>
        <ListOfSubstrates>
          <Substrate metabolite="Metabolite_18" stoichiometry="1"/>
        </ListOfSubstrates>
        <ListOfProducts>
          <Product metabolite="Metabolite_6" stoichiometry="4"/>
          <Product metabolite="Metabolite_19" stoichiometry="1"/>
        </ListOfProducts>
        <ListOfConstants>
          <Constant key="Parameter_3856" name="k1" value="0.8333"/>
        </ListOfConstants>
        <KineticLaw function="Function_13">
          <ListOfCallParameters>
            <CallParameter functionParameter="FunctionParameter_81">
              <SourceParameter reference="Parameter_3856"/>
            </CallParameter>
            <CallParameter functionParameter="FunctionParameter_79">
              <SourceParameter reference="Metabolite_18"/>
            </CallParameter>
          </ListOfCallParameters>
        </KineticLaw>
      </Reaction>
      <Reaction key="Reaction_29" name="outFlow" reversible="false">
        <MiriamAnnotation>
<rdf:RDF xmlns:CopasiMT="http://www.copasi.org/RDF/MiriamTerms#" xmlns:dcterms="http://purl.org/dc/terms/" xmlns:rdf="http://www.w3.org/1999/02/22-rdf-syntax-ns#">
  <rdf:Description rdf:about="#Reaction_29">
    <dcterms:created>
      <rdf:Description>
        <dcterms:W3CDTF>2011-05-16T12:54:50Z</dcterms:W3CDTF>
      </rdf:Description>
    </dcterms:created>
    <CopasiMT:is rdf:resource="urn:miriam:biomodels.sbo:SBO:0000395" />
  </rdf:Description>
</rdf:RDF>
        </MiriamAnnotation>
        <ListOfSubstrates>
          <Substrate metabolite="Metabolite_6" stoichiometry="1"/>
        </ListOfSubstrates>
        <ListOfConstants>
          <Constant key="Parameter_3855" name="k1" value="0.0004"/>
        </ListOfConstants>
        <KineticLaw function="Function_13">
          <ListOfCallParameters>
            <CallParameter functionParameter="FunctionParameter_81">
              <SourceParameter reference="Parameter_3855"/>
            </CallParameter>
            <CallParameter functionParameter="FunctionParameter_79">
              <SourceParameter reference="Metabolite_6"/>
            </CallParameter>
          </ListOfCallParameters>
        </KineticLaw>
      </Reaction>
      <Reaction key="Reaction_30" name="Ferritin Iron binding" reversible="false">
        <MiriamAnnotation>
<rdf:RDF xmlns:CopasiMT="http://www.copasi.org/RDF/MiriamTerms#" xmlns:dcterms="http://purl.org/dc/terms/" xmlns:rdf="http://www.w3.org/1999/02/22-rdf-syntax-ns#">
  <rdf:Description rdf:about="#Reaction_30">
    <dcterms:bibliographicCitation>
      <rdf:Description>
        <dcterms:description>Mathematical modeling of the dynamic storage of iron in ferritin</dcterms:description>
        <CopasiMT:isDescribedBy rdf:resource="urn:miriam:doi:10.1186/1752-0509-4-147" />
      </rdf:Description>
    </dcterms:bibliographicCitation>
    <dcterms:created>
      <rdf:Description>
        <dcterms:W3CDTF>2011-05-17T11:26:39Z</dcterms:W3CDTF>
      </rdf:Description>
    </dcterms:created>
    <CopasiMT:is rdf:resource="urn:miriam:biomodels.sbo:SBO:0000177" />
  </rdf:Description>
</rdf:RDF>
        </MiriamAnnotation>
        <ListOfSubstrates>
          <Substrate metabolite="Metabolite_6" stoichiometry="1"/>
          <Substrate metabolite="Metabolite_2" stoichiometry="1"/>
        </ListOfSubstrates>
        <ListOfProducts>
          <Product metabolite="Metabolite_1" stoichiometry="1"/>
        </ListOfProducts>
        <ListOfConstants>
          <Constant key="Parameter_3854" name="k1" value="4.71e+10"/>
        </ListOfConstants>
        <KineticLaw function="Function_13">
          <ListOfCallParameters>
            <CallParameter functionParameter="FunctionParameter_81">
              <SourceParameter reference="Parameter_3854"/>
            </CallParameter>
            <CallParameter functionParameter="FunctionParameter_79">
              <SourceParameter reference="Metabolite_6"/>
              <SourceParameter reference="Metabolite_2"/>
            </CallParameter>
          </ListOfCallParameters>
        </KineticLaw>
      </Reaction>
      <Reaction key="Reaction_31" name="Ferritin Iron release" reversible="false">
        <MiriamAnnotation>
<rdf:RDF xmlns:CopasiMT="http://www.copasi.org/RDF/MiriamTerms#" xmlns:dcterms="http://purl.org/dc/terms/" xmlns:rdf="http://www.w3.org/1999/02/22-rdf-syntax-ns#">
  <rdf:Description rdf:about="#Reaction_31">
    <dcterms:bibliographicCitation>
      <rdf:Description>
        <dcterms:description>Mathematical modeling of the dynamic storage of iron in ferritin</dcterms:description>
        <CopasiMT:isDescribedBy rdf:resource="urn:miriam:doi:10.1186/1752-0509-4-147" />
      </rdf:Description>
    </dcterms:bibliographicCitation>
    <dcterms:created>
      <rdf:Description>
        <dcterms:W3CDTF>2011-05-17T11:28:36Z</dcterms:W3CDTF>
      </rdf:Description>
    </dcterms:created>
    <CopasiMT:is rdf:resource="urn:miriam:biomodels.sbo:SBO:0000180" />
  </rdf:Description>
</rdf:RDF>
        </MiriamAnnotation>
        <ListOfSubstrates>
          <Substrate metabolite="Metabolite_1" stoichiometry="1"/>
        </ListOfSubstrates>
        <ListOfProducts>
          <Product metabolite="Metabolite_6" stoichiometry="1"/>
          <Product metabolite="Metabolite_2" stoichiometry="1"/>
        </ListOfProducts>
        <ListOfConstants>
          <Constant key="Parameter_3853" name="k1" value="22922"/>
        </ListOfConstants>
        <KineticLaw function="Function_13">
          <ListOfCallParameters>
            <CallParameter functionParameter="FunctionParameter_81">
              <SourceParameter reference="Parameter_3853"/>
            </CallParameter>
            <CallParameter functionParameter="FunctionParameter_79">
              <SourceParameter reference="Metabolite_1"/>
            </CallParameter>
          </ListOfCallParameters>
        </KineticLaw>
      </Reaction>
      <Reaction key="Reaction_32" name="Ferritin Iron internalisation" reversible="false">
        <MiriamAnnotation>
<rdf:RDF xmlns:CopasiMT="http://www.copasi.org/RDF/MiriamTerms#" xmlns:dcterms="http://purl.org/dc/terms/" xmlns:rdf="http://www.w3.org/1999/02/22-rdf-syntax-ns#">
  <rdf:Description rdf:about="#Reaction_32">
    <dcterms:bibliographicCitation>
      <rdf:Description>
        <dcterms:description>Mathematical modeling of the dynamic storage of iron in ferritin</dcterms:description>
        <CopasiMT:isDescribedBy rdf:resource="urn:miriam:doi:10.1186/1752-0509-4-147" />
      </rdf:Description>
    </dcterms:bibliographicCitation>
    <dcterms:created>
      <rdf:Description>
        <dcterms:W3CDTF>2011-05-17T11:29:04Z</dcterms:W3CDTF>
      </rdf:Description>
    </dcterms:created>
    <CopasiMT:is rdf:resource="urn:miriam:biomodels.sbo:SBO:0000180" />
  </rdf:Description>
</rdf:RDF>
        </MiriamAnnotation>
        <ListOfSubstrates>
          <Substrate metabolite="Metabolite_1" stoichiometry="1"/>
        </ListOfSubstrates>
        <ListOfProducts>
          <Product metabolite="Metabolite_3" stoichiometry="1"/>
          <Product metabolite="Metabolite_2" stoichiometry="1"/>
        </ListOfProducts>
        <ListOfConstants>
          <Constant key="Parameter_3852" name="k1" value="108000"/>
        </ListOfConstants>
        <KineticLaw function="Function_13">
          <ListOfCallParameters>
            <CallParameter functionParameter="FunctionParameter_81">
              <SourceParameter reference="Parameter_3852"/>
            </CallParameter>
            <CallParameter functionParameter="FunctionParameter_79">
              <SourceParameter reference="Metabolite_1"/>
            </CallParameter>
          </ListOfCallParameters>
        </KineticLaw>
      </Reaction>
      <Reaction key="Reaction_33" name="Ferritin internalised iron release" reversible="false">
        <MiriamAnnotation>
<rdf:RDF xmlns:CopasiMT="http://www.copasi.org/RDF/MiriamTerms#" xmlns:dcterms="http://purl.org/dc/terms/" xmlns:rdf="http://www.w3.org/1999/02/22-rdf-syntax-ns#">
  <rdf:Description rdf:about="#Reaction_33">
    <dcterms:bibliographicCitation>
      <rdf:Description>
        <dcterms:description>Mathematical modeling of the dynamic storage of iron in ferritin</dcterms:description>
        <CopasiMT:isDescribedBy rdf:resource="urn:miriam:doi:10.1186/1752-0509-4-147" />
      </rdf:Description>
    </dcterms:bibliographicCitation>
    <dcterms:created>
      <rdf:Description>
        <dcterms:W3CDTF>2011-05-17T11:29:42Z</dcterms:W3CDTF>
      </rdf:Description>
    </dcterms:created>
    <CopasiMT:is rdf:resource="urn:miriam:biomodels.sbo:SBO:0000180" />
  </rdf:Description>
</rdf:RDF>
        </MiriamAnnotation>
        <ListOfSubstrates>
          <Substrate metabolite="Metabolite_3" stoichiometry="1"/>
        </ListOfSubstrates>
        <ListOfProducts>
          <Product metabolite="Metabolite_6" stoichiometry="1"/>
        </ListOfProducts>
        <ListOfModifiers>
          <Modifier metabolite="Metabolite_3" stoichiometry="1"/>
          <Modifier metabolite="Metabolite_2" stoichiometry="1"/>
        </ListOfModifiers>
        <ListOfConstants>
          <Constant key="Parameter_3851" name="kloss" value="13.112"/>
        </ListOfConstants>
        <KineticLaw function="Function_45">
          <ListOfCallParameters>
            <CallParameter functionParameter="FunctionParameter_285">
              <SourceParameter reference="Metabolite_3"/>
            </CallParameter>
            <CallParameter functionParameter="FunctionParameter_281">
              <SourceParameter reference="Parameter_3851"/>
            </CallParameter>
            <CallParameter functionParameter="FunctionParameter_278">
              <SourceParameter reference="Metabolite_3"/>
            </CallParameter>
            <CallParameter functionParameter="FunctionParameter_287">
              <SourceParameter reference="Metabolite_2"/>
            </CallParameter>
          </ListOfCallParameters>
        </KineticLaw>
      </Reaction>
      <Reaction key="Reaction_34" name="ferritin expression" reversible="false">
        <MiriamAnnotation>
<rdf:RDF xmlns:CopasiMT="http://www.copasi.org/RDF/MiriamTerms#" xmlns:dcterms="http://purl.org/dc/terms/" xmlns:rdf="http://www.w3.org/1999/02/22-rdf-syntax-ns#">
  <rdf:Description rdf:about="#Reaction_34">
    <dcterms:bibliographicCitation>
      <rdf:Description>
        <dcterms:description>Role of iron and ferritin in TNFa-induced apoptosis in HeLa cells</dcterms:description>
        <CopasiMT:isDescribedBy rdf:resource="urn:miriam:doi:10.1016/S0014-5793(03)00114-5" />
      </rdf:Description>
    </dcterms:bibliographicCitation>
    <dcterms:created>
      <rdf:Description>
        <dcterms:W3CDTF>2011-05-17T11:30:16Z</dcterms:W3CDTF>
      </rdf:Description>
    </dcterms:created>
    <CopasiMT:is rdf:resource="urn:miriam:biomodels.sbo:SBO:0000184" />
  </rdf:Description>
</rdf:RDF>
        </MiriamAnnotation>
        <ListOfProducts>
          <Product metabolite="Metabolite_2" stoichiometry="1"/>
        </ListOfProducts>
        <ListOfModifiers>
          <Modifier metabolite="Metabolite_8" stoichiometry="1"/>
        </ListOfModifiers>
        <ListOfConstants>
          <Constant key="Parameter_3850" name="a" value="2.312e-13"/>
          <Constant key="Parameter_3849" name="n" value="1"/>
          <Constant key="Parameter_3848" name="K" value="1e-06"/>
        </ListOfConstants>
        <KineticLaw function="Function_42">
          <ListOfCallParameters>
            <CallParameter functionParameter="FunctionParameter_270">
              <SourceParameter reference="Parameter_3850"/>
            </CallParameter>
            <CallParameter functionParameter="FunctionParameter_266">
              <SourceParameter reference="Metabolite_8"/>
            </CallParameter>
            <CallParameter functionParameter="FunctionParameter_271">
              <SourceParameter reference="Parameter_3849"/>
            </CallParameter>
            <CallParameter functionParameter="FunctionParameter_273">
              <SourceParameter reference="Parameter_3848"/>
            </CallParameter>
          </ListOfCallParameters>
        </KineticLaw>
      </Reaction>
      <Reaction key="Reaction_35" name="Ferritin Degredation Full" reversible="false">
        <MiriamAnnotation>
<rdf:RDF xmlns:CopasiMT="http://www.copasi.org/RDF/MiriamTerms#" xmlns:dcterms="http://purl.org/dc/terms/" xmlns:rdf="http://www.w3.org/1999/02/22-rdf-syntax-ns#">
  <rdf:Description rdf:about="#Reaction_35">
    <dcterms:bibliographicCitation>
      <rdf:Description>
        <dcterms:description>Mathematical modeling of the dynamic storage of iron in ferritin</dcterms:description>
        <CopasiMT:isDescribedBy rdf:resource="urn:miriam:doi:10.1186/1752-0509-4-147" />
      </rdf:Description>
    </dcterms:bibliographicCitation>
    <dcterms:created>
      <rdf:Description>
        <dcterms:W3CDTF>2011-11-30T12:27:05Z</dcterms:W3CDTF>
      </rdf:Description>
    </dcterms:created>
    <CopasiMT:is rdf:resource="urn:miriam:biomodels.sbo:SBO:0000179" />
  </rdf:Description>
</rdf:RDF>
        </MiriamAnnotation>
        <ListOfSubstrates>
          <Substrate metabolite="Metabolite_2" stoichiometry="1"/>
        </ListOfSubstrates>
        <ListOfConstants>
          <Constant key="Parameter_3847" name="k1" value="1.203e-05"/>
        </ListOfConstants>
        <KineticLaw function="Function_13">
          <ListOfCallParameters>
            <CallParameter functionParameter="FunctionParameter_81">
              <SourceParameter reference="Parameter_3847"/>
            </CallParameter>
            <CallParameter functionParameter="FunctionParameter_79">
              <SourceParameter reference="Metabolite_2"/>
            </CallParameter>
          </ListOfCallParameters>
        </KineticLaw>
      </Reaction>
      <Reaction key="Reaction_36" name="Ferritin Degredation Full Iron Release" reversible="false">
        <MiriamAnnotation>
<rdf:RDF xmlns:CopasiMT="http://www.copasi.org/RDF/MiriamTerms#" xmlns:dcterms="http://purl.org/dc/terms/" xmlns:rdf="http://www.w3.org/1999/02/22-rdf-syntax-ns#">
  <rdf:Description rdf:about="#Reaction_36">
    <dcterms:bibliographicCitation>
      <rdf:Description>
        <dcterms:description>Mathematical modeling of the dynamic storage of iron in ferritin</dcterms:description>
        <CopasiMT:isDescribedBy rdf:resource="urn:miriam:doi:10.1186/1752-0509-4-147" />
      </rdf:Description>
    </dcterms:bibliographicCitation>
    <dcterms:created>
      <rdf:Description>
        <dcterms:W3CDTF>2011-11-30T13:25:21Z</dcterms:W3CDTF>
      </rdf:Description>
    </dcterms:created>
    <CopasiMT:is rdf:resource="urn:miriam:biomodels.sbo:SBO:0000180" />
  </rdf:Description>
</rdf:RDF>
        </MiriamAnnotation>
        <ListOfSubstrates>
          <Substrate metabolite="Metabolite_3" stoichiometry="1"/>
        </ListOfSubstrates>
        <ListOfProducts>
          <Product metabolite="Metabolite_6" stoichiometry="1"/>
        </ListOfProducts>
        <ListOfModifiers>
          <Modifier metabolite="Metabolite_3" stoichiometry="1"/>
          <Modifier metabolite="Metabolite_2" stoichiometry="1"/>
        </ListOfModifiers>
        <ListOfConstants>
          <Constant key="Parameter_3846" name="K" value="1.203e-05"/>
        </ListOfConstants>
        <KineticLaw function="Function_46">
          <ListOfCallParameters>
            <CallParameter functionParameter="FunctionParameter_288">
              <SourceParameter reference="Parameter_3846"/>
            </CallParameter>
            <CallParameter functionParameter="FunctionParameter_268">
              <SourceParameter reference="Metabolite_3"/>
            </CallParameter>
            <CallParameter functionParameter="FunctionParameter_289">
              <SourceParameter reference="Metabolite_2"/>
            </CallParameter>
            <CallParameter functionParameter="FunctionParameter_291">
              <SourceParameter reference="Metabolite_2"/>
            </CallParameter>
          </ListOfCallParameters>
        </KineticLaw>
      </Reaction>
      <Reaction key="Reaction_37" name="HFETfR degradation" reversible="false">
        <MiriamAnnotation>
<rdf:RDF xmlns:CopasiMT="http://www.copasi.org/RDF/MiriamTerms#" xmlns:dcterms="http://purl.org/dc/terms/" xmlns:rdf="http://www.w3.org/1999/02/22-rdf-syntax-ns#">
  <rdf:Description rdf:about="#Reaction_37">
    <dcterms:created>
      <rdf:Description>
        <dcterms:W3CDTF>2011-12-16T15:04:00Z</dcterms:W3CDTF>
      </rdf:Description>
    </dcterms:created>
    <CopasiMT:is rdf:resource="urn:miriam:biomodels.sbo:SBO:0000179" />
  </rdf:Description>
</rdf:RDF>
        </MiriamAnnotation>
        <ListOfSubstrates>
          <Substrate metabolite="Metabolite_16" stoichiometry="1"/>
        </ListOfSubstrates>
        <ListOfConstants>
          <Constant key="Parameter_3845" name="k1" value="8.37e-07"/>
        </ListOfConstants>
        <KineticLaw function="Function_13">
          <ListOfCallParameters>
            <CallParameter functionParameter="FunctionParameter_81">
              <SourceParameter reference="Parameter_3845"/>
            </CallParameter>
            <CallParameter functionParameter="FunctionParameter_79">
              <SourceParameter reference="Metabolite_16"/>
            </CallParameter>
          </ListOfCallParameters>
        </KineticLaw>
      </Reaction>
      <Reaction key="Reaction_38" name="HFETfR2 degradation" reversible="false">
        <MiriamAnnotation>
<rdf:RDF xmlns:CopasiMT="http://www.copasi.org/RDF/MiriamTerms#" xmlns:dcterms="http://purl.org/dc/terms/" xmlns:rdf="http://www.w3.org/1999/02/22-rdf-syntax-ns#">
  <rdf:Description rdf:about="#Reaction_38">
    <dcterms:created>
      <rdf:Description>
        <dcterms:W3CDTF>2011-12-16T15:04:40Z</dcterms:W3CDTF>
      </rdf:Description>
    </dcterms:created>
    <CopasiMT:is rdf:resource="urn:miriam:biomodels.sbo:SBO:0000179" />
  </rdf:Description>
</rdf:RDF>
        </MiriamAnnotation>
        <ListOfSubstrates>
          <Substrate metabolite="Metabolite_17" stoichiometry="1"/>
        </ListOfSubstrates>
        <ListOfConstants>
          <Constant key="Parameter_3844" name="k1" value="8.37e-05"/>
        </ListOfConstants>
        <KineticLaw function="Function_13">
          <ListOfCallParameters>
            <CallParameter functionParameter="FunctionParameter_81">
              <SourceParameter reference="Parameter_3844"/>
            </CallParameter>
            <CallParameter functionParameter="FunctionParameter_79">
              <SourceParameter reference="Metabolite_17"/>
            </CallParameter>
          </ListOfCallParameters>
        </KineticLaw>
      </Reaction>
      <Reaction key="Reaction_39" name="Heme uptake" reversible="false">
        <MiriamAnnotation>
<rdf:RDF xmlns:CopasiMT="http://www.copasi.org/RDF/MiriamTerms#" xmlns:dcterms="http://purl.org/dc/terms/" xmlns:rdf="http://www.w3.org/1999/02/22-rdf-syntax-ns#">
  <rdf:Description rdf:about="#Reaction_39">
    <dcterms:bibliographicCitation>
      <rdf:Description>
        <dcterms:description>Identification of an intestinal heme transporter.</dcterms:description>
        <CopasiMT:isDescribedBy rdf:resource="urn:miriam:doi:10.1016/j.cell.2005.06.025" />
      </rdf:Description>
    </dcterms:bibliographicCitation>
    <dcterms:created>
      <rdf:Description>
        <dcterms:W3CDTF>2012-02-08T16:11:15Z</dcterms:W3CDTF>
      </rdf:Description>
    </dcterms:created>
    <CopasiMT:is rdf:resource="urn:miriam:biomodels.sbo:SBO:0000587" />
  </rdf:Description>
</rdf:RDF>
        </MiriamAnnotation>
        <ListOfSubstrates>
          <Substrate metabolite="Metabolite_20" stoichiometry="1"/>
        </ListOfSubstrates>
        <ListOfProducts>
          <Product metabolite="Metabolite_5" stoichiometry="1"/>
        </ListOfProducts>
        <ListOfConstants>
          <Constant key="Parameter_3843" name="Km" value="0.000125"/>
          <Constant key="Parameter_3842" name="V" value="1.034e-05"/>
        </ListOfConstants>
        <KineticLaw function="Function_8">
          <ListOfCallParameters>
            <CallParameter functionParameter="FunctionParameter_41">
              <SourceParameter reference="Metabolite_20"/>
            </CallParameter>
            <CallParameter functionParameter="FunctionParameter_30">
              <SourceParameter reference="Parameter_3843"/>
            </CallParameter>
            <CallParameter functionParameter="FunctionParameter_45">
              <SourceParameter reference="Parameter_3842"/>
            </CallParameter>
          </ListOfCallParameters>
        </KineticLaw>
      </Reaction>
      <Reaction key="Reaction_40" name="Heme export" reversible="false">
        <MiriamAnnotation>
<rdf:RDF xmlns:CopasiMT="http://www.copasi.org/RDF/MiriamTerms#" xmlns:dcterms="http://purl.org/dc/terms/" xmlns:rdf="http://www.w3.org/1999/02/22-rdf-syntax-ns#">
  <rdf:Description rdf:about="#Reaction_40">
    <dcterms:bibliographicCitation>
      <rdf:Description>
        <dcterms:description>Functional validation of the genetic polymorphisms of human ATP-binding cassette (ABC) transporter ABCG2: identification of alleles that are defective in porphyrin transport.</dcterms:description>
        <CopasiMT:isDescribedBy rdf:resource="urn:miriam:doi:10.1124/mol.106.023556" />
      </rdf:Description>
    </dcterms:bibliographicCitation>
    <dcterms:created>
      <rdf:Description>
        <dcterms:W3CDTF>2012-02-08T16:12:12Z</dcterms:W3CDTF>
      </rdf:Description>
    </dcterms:created>
    <CopasiMT:is rdf:resource="urn:miriam:biomodels.sbo:SBO:0000588" />
  </rdf:Description>
</rdf:RDF>
        </MiriamAnnotation>
        <ListOfSubstrates>
          <Substrate metabolite="Metabolite_5" stoichiometry="1"/>
        </ListOfSubstrates>
        <ListOfProducts>
          <Product metabolite="Metabolite_20" stoichiometry="1"/>
        </ListOfProducts>
        <ListOfConstants>
          <Constant key="Parameter_3841" name="Km" value="1.78e-05"/>
          <Constant key="Parameter_3840" name="V" value="2.18e-05"/>
        </ListOfConstants>
        <KineticLaw function="Function_8">
          <ListOfCallParameters>
            <CallParameter functionParameter="FunctionParameter_41">
              <SourceParameter reference="Metabolite_5"/>
            </CallParameter>
            <CallParameter functionParameter="FunctionParameter_30">
              <SourceParameter reference="Parameter_3841"/>
            </CallParameter>
            <CallParameter functionParameter="FunctionParameter_45">
              <SourceParameter reference="Parameter_3840"/>
            </CallParameter>
          </ListOfCallParameters>
        </KineticLaw>
      </Reaction>
      <Reaction key="Reaction_41" name="HO1 exp" reversible="false">
        <MiriamAnnotation>
<rdf:RDF xmlns:CopasiMT="http://www.copasi.org/RDF/MiriamTerms#" xmlns:dcterms="http://purl.org/dc/terms/" xmlns:rdf="http://www.w3.org/1999/02/22-rdf-syntax-ns#">
  <rdf:Description rdf:about="#Reaction_41">
    <dcterms:bibliographicCitation>
      <rdf:Description>
        <dcterms:description>Plasma Heme Oxygenase-1 Concentration Is Elevated in Individuals with Type 2 Diabetes Mellitus</dcterms:description>
        <CopasiMT:isDescribedBy rdf:resource="urn:miriam:doi:10.1371/journal.pone.0012371" />
      </rdf:Description>
    </dcterms:bibliographicCitation>
    <dcterms:created>
      <rdf:Description>
        <dcterms:W3CDTF>2012-02-08T16:15:19Z</dcterms:W3CDTF>
      </rdf:Description>
    </dcterms:created>
    <CopasiMT:is rdf:resource="urn:miriam:biomodels.sbo:SBO:0000184" />
  </rdf:Description>
</rdf:RDF>
        </MiriamAnnotation>
        <ListOfProducts>
          <Product metabolite="Metabolite_4" stoichiometry="1"/>
        </ListOfProducts>
        <ListOfModifiers>
          <Modifier metabolite="Metabolite_5" stoichiometry="1"/>
        </ListOfModifiers>
        <ListOfConstants>
          <Constant key="Parameter_3839" name="a" value="2.1432e-15"/>
          <Constant key="Parameter_3838" name="K" value="1e-09"/>
        </ListOfConstants>
        <KineticLaw function="Function_40">
          <ListOfCallParameters>
            <CallParameter functionParameter="FunctionParameter_264">
              <SourceParameter reference="Parameter_3839"/>
            </CallParameter>
            <CallParameter functionParameter="FunctionParameter_254">
              <SourceParameter reference="Metabolite_5"/>
            </CallParameter>
            <CallParameter functionParameter="FunctionParameter_258">
              <SourceParameter reference="Parameter_3838"/>
            </CallParameter>
          </ListOfCallParameters>
        </KineticLaw>
      </Reaction>
      <Reaction key="Reaction_42" name="HO1 Deg" reversible="false">
        <MiriamAnnotation>
<rdf:RDF xmlns:CopasiMT="http://www.copasi.org/RDF/MiriamTerms#" xmlns:dcterms="http://purl.org/dc/terms/" xmlns:rdf="http://www.w3.org/1999/02/22-rdf-syntax-ns#">
  <rdf:Description rdf:about="#Reaction_42">
    <dcterms:bibliographicCitation>
      <rdf:Description>
        <dcterms:description>Inducible heme oxygenase in the kidney: a model for the homeostatic control of hemoglobin catabolism.</dcterms:description>
        <CopasiMT:isDescribedBy rdf:resource="urn:miriam:doi:10.1172/JCI106697" />
      </rdf:Description>
    </dcterms:bibliographicCitation>
    <dcterms:created>
      <rdf:Description>
        <dcterms:W3CDTF>2012-02-08T16:16:11Z</dcterms:W3CDTF>
      </rdf:Description>
    </dcterms:created>
    <CopasiMT:is rdf:resource="urn:miriam:biomodels.sbo:SBO:0000179" />
  </rdf:Description>
</rdf:RDF>
        </MiriamAnnotation>
        <ListOfSubstrates>
          <Substrate metabolite="Metabolite_4" stoichiometry="1"/>
        </ListOfSubstrates>
        <ListOfConstants>
          <Constant key="Parameter_3837" name="k1" value="3.209e-05"/>
        </ListOfConstants>
        <KineticLaw function="Function_13">
          <ListOfCallParameters>
            <CallParameter functionParameter="FunctionParameter_81">
              <SourceParameter reference="Parameter_3837"/>
            </CallParameter>
            <CallParameter functionParameter="FunctionParameter_79">
              <SourceParameter reference="Metabolite_4"/>
            </CallParameter>
          </ListOfCallParameters>
        </KineticLaw>
      </Reaction>
      <Reaction key="Reaction_43" name="Heme oxygenation" reversible="false">
        <MiriamAnnotation>
<rdf:RDF xmlns:CopasiMT="http://www.copasi.org/RDF/MiriamTerms#" xmlns:dcterms="http://purl.org/dc/terms/" xmlns:rdf="http://www.w3.org/1999/02/22-rdf-syntax-ns#">
  <rdf:Description rdf:about="#Reaction_43">
    <dcterms:bibliographicCitation>
      <rdf:Description>
        <dcterms:description>Inhibition of the Enzymatic Activity of Heme Oxygenases by Azole-Based Antifungal Drugs</dcterms:description>
        <CopasiMT:isDescribedBy rdf:resource="urn:miriam:doi:10.1124/jpet.106.102699" />
      </rdf:Description>
    </dcterms:bibliographicCitation>
    <dcterms:created>
      <rdf:Description>
        <dcterms:W3CDTF>2012-02-08T16:35:28Z</dcterms:W3CDTF>
      </rdf:Description>
    </dcterms:created>
    <CopasiMT:is rdf:resource="urn:miriam:subtiwiki:0000201" />
  </rdf:Description>
</rdf:RDF>
        </MiriamAnnotation>
        <ListOfSubstrates>
          <Substrate metabolite="Metabolite_5" stoichiometry="1"/>
        </ListOfSubstrates>
        <ListOfProducts>
          <Product metabolite="Metabolite_6" stoichiometry="1"/>
        </ListOfProducts>
        <ListOfModifiers>
          <Modifier metabolite="Metabolite_4" stoichiometry="1"/>
        </ListOfModifiers>
        <ListOfConstants>
          <Constant key="Parameter_3836" name="C" value="17777.7"/>
          <Constant key="Parameter_3835" name="K" value="2e-06"/>
        </ListOfConstants>
        <KineticLaw function="Function_48">
          <ListOfCallParameters>
            <CallParameter functionParameter="FunctionParameter_298">
              <SourceParameter reference="Metabolite_4"/>
            </CallParameter>
            <CallParameter functionParameter="FunctionParameter_294">
              <SourceParameter reference="Parameter_3836"/>
            </CallParameter>
            <CallParameter functionParameter="FunctionParameter_290">
              <SourceParameter reference="Metabolite_5"/>
            </CallParameter>
            <CallParameter functionParameter="FunctionParameter_300">
              <SourceParameter reference="Parameter_3835"/>
            </CallParameter>
          </ListOfCallParameters>
        </KineticLaw>
      </Reaction>
    </ListOfReactions>
    <StateTemplate>
      <StateTemplateVariable objectReference="Model_1"/>
      <StateTemplateVariable objectReference="Metabolite_6"/>
      <StateTemplateVariable objectReference="Metabolite_12"/>
      <StateTemplateVariable objectReference="Metabolite_10"/>
      <StateTemplateVariable objectReference="Metabolite_19"/>
      <StateTemplateVariable objectReference="Metabolite_2"/>
      <StateTemplateVariable objectReference="Metabolite_11"/>
      <StateTemplateVariable objectReference="Metabolite_14"/>
      <StateTemplateVariable objectReference="Metabolite_13"/>
      <StateTemplateVariable objectReference="Metabolite_5"/>
      <StateTemplateVariable objectReference="Metabolite_3"/>
      <StateTemplateVariable objectReference="Metabolite_8"/>
      <StateTemplateVariable objectReference="Metabolite_7"/>
      <StateTemplateVariable objectReference="Metabolite_0"/>
      <StateTemplateVariable objectReference="Metabolite_4"/>
      <StateTemplateVariable objectReference="Metabolite_17"/>
      <StateTemplateVariable objectReference="Metabolite_16"/>
      <StateTemplateVariable objectReference="Metabolite_1"/>
      <StateTemplateVariable objectReference="Metabolite_18"/>
      <StateTemplateVariable objectReference="Metabolite_15"/>
      <StateTemplateVariable objectReference="Metabolite_9"/>
      <StateTemplateVariable objectReference="ModelValue_0"/>
      <StateTemplateVariable objectReference="Metabolite_20"/>
      <StateTemplateVariable objectReference="Compartment_0"/>
      <StateTemplateVariable objectReference="Compartment_1"/>
    </StateTemplate>
    <InitialState type="initialState">
      0 7.828784327e+17 1.204428358e+17 2.408856716e+17 1.806642537e+18 99967553714000 0 0 0 602214179000000 0 6.985684476399999e+17 602214179000000 3011070895000000 21438824772400 0 0 0 0 0 6.02214179e+16 1e-07 6.02214179e+16 1 1 
    </InitialState>
  </Model>
  <ListOfTasks>
    <Task key="Task_14" name="Steady-State" type="steadyState" scheduled="false" updateModel="false">
      <Report reference="Report_9" target="Fe3GutSS4.txt" append="1" confirmOverwrite="0"/>
      <Problem>
        <Parameter name="JacobianRequested" type="bool" value="1"/>
        <Parameter name="StabilityAnalysisRequested" type="bool" value="1"/>
      </Problem>
      <Method name="Enhanced Newton" type="EnhancedNewton">
        <Parameter name="Resolution" type="unsignedFloat" value="1e-09"/>
        <Parameter name="Derivation Factor" type="unsignedFloat" value="0.001"/>
        <Parameter name="Use Newton" type="bool" value="1"/>
        <Parameter name="Use Integration" type="bool" value="1"/>
        <Parameter name="Use Back Integration" type="bool" value="0"/>
        <Parameter name="Accept Negative Concentrations" type="bool" value="0"/>
        <Parameter name="Iteration Limit" type="unsignedInteger" value="100"/>
        <Parameter name="Maximum duration for forward integration" type="unsignedFloat" value="9.999999999999999e+59"/>
        <Parameter name="Maximum duration for backward integration" type="unsignedFloat" value="1000000000000000"/>
      </Method>
    </Task>
    <Task key="Task_15" name="Time-Course" type="timeCourse" scheduled="false" updateModel="false">
      <Report reference="Report_9" target="Fe3GutSS4.txt" append="1" confirmOverwrite="0"/>
      <Problem>
        <Parameter name="StepNumber" type="unsignedInteger" value="5000"/>
        <Parameter name="StepSize" type="float" value="20"/>
        <Parameter name="Duration" type="float" value="100000"/>
        <Parameter name="TimeSeriesRequested" type="bool" value="1"/>
        <Parameter name="OutputStartTime" type="float" value="0"/>
        <Parameter name="Output Event" type="bool" value="0"/>
      </Problem>
      <Method name="Deterministic (LSODA)" type="Deterministic(LSODA)">
        <Parameter name="Integrate Reduced Model" type="bool" value="0"/>
        <Parameter name="Relative Tolerance" type="unsignedFloat" value="1e-09"/>
        <Parameter name="Absolute Tolerance" type="unsignedFloat" value="1e-12"/>
        <Parameter name="Max Internal Steps" type="unsignedInteger" value="10000"/>
      </Method>
    </Task>
    <Task key="Task_16" name="Scan" type="scan" scheduled="false" updateModel="false">
      <Report reference="Report_22" target="samplingInitialConcentrations5.txt" append="1" confirmOverwrite="0"/>
      <Problem>
        <Parameter name="Subtask" type="unsignedInteger" value="0"/>
        <ParameterGroup name="ScanItems">
        </ParameterGroup>
        <Parameter name="Output in subtask" type="bool" value="0"/>
        <Parameter name="Adjust initial conditions" type="bool" value="0"/>
      </Problem>
      <Method name="Scan Framework" type="ScanFramework">
      </Method>
    </Task>
    <Task key="Task_17" name="Elementary Flux Modes" type="fluxMode" scheduled="false" updateModel="false">
      <Report reference="Report_10" target="" append="1" confirmOverwrite="0"/>
      <Problem>
      </Problem>
      <Method name="EFM Algorithm" type="EFMAlgorithm">
      </Method>
    </Task>
    <Task key="Task_18" name="Optimization" type="optimization" scheduled="false" updateModel="false">
      <Report reference="Report_11" target="" append="1" confirmOverwrite="0"/>
      <Problem>
        <Parameter name="Subtask" type="cn" value="CN=Root,Vector=TaskList[Steady-State]"/>
        <ParameterText name="ObjectiveExpression" type="expression">
          abs(abs(&lt;CN=Root,Model=Iron Metabolism,Vector=Compartments[LiverCell],Vector=Metabolites[FT1],Reference=Concentration&gt;/&lt;CN=Root,Model=Iron Metabolism,Vector=Compartments[LiverCell],Vector=Metabolites[FT],Reference=Concentration&gt;)-2000)
        </ParameterText>
        <Parameter name="Maximize" type="bool" value="0"/>
        <Parameter name="Randomize Start Values" type="bool" value="0"/>
        <Parameter name="Calculate Statistics" type="bool" value="1"/>
        <ParameterGroup name="OptimizationItemList">
          <ParameterGroup name="OptimizationItem">
            <Parameter name="LowerBound" type="cn" value="0"/>
            <Parameter name="ObjectCN" type="cn" value="CN=Root,Model=Computational Model of Human Hepatocyte Iron Metabolism,Vector=Reactions[Ferritin internalised iron release],ParameterGroup=Parameters,Parameter=kloss,Reference=Value"/>
            <Parameter name="StartValue" type="float" value="8.21157"/>
            <Parameter name="UpperBound" type="cn" value="inf"/>
          </ParameterGroup>
        </ParameterGroup>
        <ParameterGroup name="OptimizationConstraintList">
        </ParameterGroup>
      </Problem>
      <Method name="Praxis" type="Praxis">
        <Parameter name="Tolerance" type="float" value="500"/>
      </Method>
    </Task>
    <Task key="Task_19" name="Parameter Estimation" type="parameterFitting" scheduled="false" updateModel="false">
      <Report reference="Report_12" target="" append="1" confirmOverwrite="0"/>
      <Problem>
        <Parameter name="Maximize" type="bool" value="0"/>
        <Parameter name="Randomize Start Values" type="bool" value="0"/>
        <Parameter name="Calculate Statistics" type="bool" value="1"/>
        <ParameterGroup name="OptimizationItemList">
        </ParameterGroup>
        <ParameterGroup name="OptimizationConstraintList">
        </ParameterGroup>
        <Parameter name="Steady-State" type="cn" value="CN=Root,Vector=TaskList[Steady-State]"/>
        <Parameter name="Time-Course" type="cn" value="CN=Root,Vector=TaskList[Time-Course]"/>
        <ParameterGroup name="Experiment Set">
        </ParameterGroup>
        <ParameterGroup name="Validation Set">
          <Parameter name="Threshold" type="unsignedInteger" value="5"/>
          <Parameter name="Weight" type="unsignedFloat" value="1"/>
        </ParameterGroup>
      </Problem>
      <Method name="Truncated Newton" type="TruncatedNewton">
      </Method>
    </Task>
    <Task key="Task_20" name="Metabolic Control Analysis" type="metabolicControlAnalysis" scheduled="true" updateModel="false">
      <Report reference="Report_13" target="MCA.txt" append="1" confirmOverwrite="0"/>
      <Problem>
        <Parameter name="Steady-State" type="key" value="Task_14"/>
      </Problem>
      <Method name="MCA Method (Reder)" type="MCAMethod(Reder)">
        <Parameter name="Modulation Factor" type="unsignedFloat" value="9.999999999999999e-12"/>
      </Method>
    </Task>
    <Task key="Task_21" name="Lyapunov Exponents" type="lyapunovExponents" scheduled="false" updateModel="false">
      <Report reference="Report_14" target="" append="1" confirmOverwrite="0"/>
      <Problem>
        <Parameter name="ExponentNumber" type="unsignedInteger" value="3"/>
        <Parameter name="DivergenceRequested" type="bool" value="1"/>
        <Parameter name="TransientTime" type="float" value="0"/>
      </Problem>
      <Method name="Wolf Method" type="WolfMethod">
        <Parameter name="Orthonormalization Interval" type="unsignedFloat" value="1"/>
        <Parameter name="Overall time" type="unsignedFloat" value="1000"/>
        <Parameter name="Relative Tolerance" type="unsignedFloat" value="1e-06"/>
        <Parameter name="Absolute Tolerance" type="unsignedFloat" value="1e-12"/>
        <Parameter name="Max Internal Steps" type="unsignedInteger" value="10000"/>
      </Method>
    </Task>
    <Task key="Task_22" name="Time Scale Separation Analysis" type="timeScaleSeparationAnalysis" scheduled="false" updateModel="false">
      <Report reference="Report_15" target="" append="1" confirmOverwrite="0"/>
      <Problem>
        <Parameter name="StepNumber" type="unsignedInteger" value="100"/>
        <Parameter name="StepSize" type="float" value="10000"/>
        <Parameter name="Duration" type="float" value="1000000"/>
        <Parameter name="TimeSeriesRequested" type="bool" value="1"/>
        <Parameter name="OutputStartTime" type="float" value="0"/>
      </Problem>
      <Method name="CSP (LSODA)" type="TimeScaleSeparation(CSP)">
        <Parameter name="Ratio of Modes Separation" type="unsignedFloat" value="0.01"/>
        <Parameter name="Maximum Relative Error" type="unsignedFloat" value="1e-05"/>
        <Parameter name="Maximum Absolute Error" type="unsignedFloat" value="1e-09"/>
        <Parameter name="Refinement Iterations Number" type="unsignedInteger" value="1000"/>
        <Parameter name="Integrate Reduced Model" type="bool" value="0"/>
      </Method>
    </Task>
    <Task key="Task_23" name="Sensitivities" type="sensitivities" scheduled="false" updateModel="false">
      <Report reference="Report_16" target="" append="1" confirmOverwrite="0"/>
      <Problem>
        <Parameter name="SubtaskType" type="unsignedInteger" value="1"/>
        <ParameterGroup name="TargetFunctions">
          <Parameter name="SingleObject" type="cn" value=""/>
          <Parameter name="ObjectListType" type="unsignedInteger" value="7"/>
        </ParameterGroup>
        <ParameterGroup name="ListOfVariables">
          <ParameterGroup name="Variables">
            <Parameter name="SingleObject" type="cn" value=""/>
            <Parameter name="ObjectListType" type="unsignedInteger" value="41"/>
          </ParameterGroup>
        </ParameterGroup>
      </Problem>
      <Method name="Sensitivities Method" type="SensitivitiesMethod">
        <Parameter name="Delta factor" type="unsignedFloat" value="0.001"/>
        <Parameter name="Delta minimum" type="unsignedFloat" value="1e-12"/>
      </Method>
    </Task>
    <Task key="Task_24" name="Moieties" type="moieties" scheduled="false" updateModel="false">
      <Problem>
      </Problem>
      <Method name="Householder Reduction" type="Householder">
      </Method>
    </Task>
    <Task key="Task_25" name="Cross Section" type="crosssection" scheduled="false" updateModel="false">
      <Problem>
        <Parameter name="StepNumber" type="unsignedInteger" value="100"/>
        <Parameter name="StepSize" type="float" value="0.01"/>
        <Parameter name="Duration" type="float" value="1"/>
        <Parameter name="TimeSeriesRequested" type="bool" value="1"/>
        <Parameter name="OutputStartTime" type="float" value="0"/>
        <Parameter name="Output Event" type="bool" value="0"/>
        <Parameter name="LimitCrossings" type="bool" value="0"/>
        <Parameter name="NumCrossingsLimit" type="unsignedInteger" value="0"/>
        <Parameter name="LimitOutTime" type="bool" value="0"/>
        <Parameter name="LimitOutCrossings" type="bool" value="0"/>
        <Parameter name="PositiveDirection" type="bool" value="1"/>
        <Parameter name="NumOutCrossingsLimit" type="unsignedInteger" value="0"/>
        <Parameter name="LimitUntilConvergence" type="bool" value="0"/>
        <Parameter name="ConvergenceTolerance" type="float" value="1e-06"/>
        <Parameter name="Threshold" type="float" value="0"/>
        <Parameter name="DelayOutputUntilConvergence" type="bool" value="0"/>
        <Parameter name="OutputConvergenceTolerance" type="float" value="1e-06"/>
        <ParameterText name="TriggerExpression" type="expression">
          
        </ParameterText>
        <Parameter name="SingleVariable" type="cn" value=""/>
      </Problem>
      <Method name="Deterministic (LSODA)" type="Deterministic(LSODA)">
        <Parameter name="Integrate Reduced Model" type="bool" value="0"/>
        <Parameter name="Relative Tolerance" type="unsignedFloat" value="1e-06"/>
        <Parameter name="Absolute Tolerance" type="unsignedFloat" value="1e-12"/>
        <Parameter name="Max Internal Steps" type="unsignedInteger" value="10000"/>
      </Method>
    </Task>
    <Task key="Task_26" name="Linear Noise Approximation" type="linearNoiseApproximation" scheduled="false" updateModel="false">
      <Report reference="Report_23" target="" append="1" confirmOverwrite="1"/>
      <Problem>
        <Parameter name="Steady-State" type="key" value="Task_14"/>
      </Problem>
      <Method name="Linear Noise Approximation" type="LinearNoiseApproximation">
      </Method>
    </Task>
  </ListOfTasks>
  <ListOfReports>
    <Report key="Report_9" name="Steady-State" taskType="steadyState" separator="&#x09;" precision="6">
      <Comment>
        <body xmlns="http://www.w3.org/1999/xhtml">
          Automatically generated report.
        </body>
      </Comment>
      <Footer>
        <Object cn="CN=Root,Vector=TaskList[Steady-State]"/>
      </Footer>
    </Report>
    <Report key="Report_10" name="Elementary Flux Modes" taskType="fluxMode" separator="&#x09;" precision="6">
      <Comment>
        <body xmlns="http://www.w3.org/1999/xhtml">
          Automatically generated report.
        </body>
      </Comment>
      <Footer>
        <Object cn="CN=Root,Vector=TaskList[Elementary Flux Modes],Object=Result"/>
      </Footer>
    </Report>
    <Report key="Report_11" name="Optimization" taskType="optimization" separator="&#x09;" precision="6">
      <Comment>
        <body xmlns="http://www.w3.org/1999/xhtml">
          Automatically generated report.
        </body>
      </Comment>
      <Header>
        <Object cn="CN=Root,Vector=TaskList[Optimization],Object=Description"/>
        <Object cn="String=\[Function Evaluations\]"/>
        <Object cn="Separator=&#x09;"/>
        <Object cn="String=\[Best Value\]"/>
        <Object cn="Separator=&#x09;"/>
        <Object cn="String=\[Best Parameters\]"/>
      </Header>
      <Body>
        <Object cn="CN=Root,Vector=TaskList[Optimization],Problem=Optimization,Reference=Function Evaluations"/>
        <Object cn="Separator=&#x09;"/>
        <Object cn="CN=Root,Vector=TaskList[Optimization],Problem=Optimization,Reference=Best Value"/>
        <Object cn="Separator=&#x09;"/>
        <Object cn="CN=Root,Vector=TaskList[Optimization],Problem=Optimization,Reference=Best Parameters"/>
      </Body>
      <Footer>
        <Object cn="String=&#x0a;"/>
        <Object cn="CN=Root,Vector=TaskList[Optimization],Object=Result"/>
      </Footer>
    </Report>
    <Report key="Report_12" name="Parameter Estimation" taskType="parameterFitting" separator="&#x09;" precision="6">
      <Comment>
        <body xmlns="http://www.w3.org/1999/xhtml">
          Automatically generated report.
        </body>
      </Comment>
      <Header>
        <Object cn="CN=Root,Vector=TaskList[Parameter Estimation],Object=Description"/>
        <Object cn="String=\[Function Evaluations\]"/>
        <Object cn="Separator=&#x09;"/>
        <Object cn="String=\[Best Value\]"/>
        <Object cn="Separator=&#x09;"/>
        <Object cn="String=\[Best Parameters\]"/>
      </Header>
      <Body>
        <Object cn="CN=Root,Vector=TaskList[Parameter Estimation],Problem=Parameter Estimation,Reference=Function Evaluations"/>
        <Object cn="Separator=&#x09;"/>
        <Object cn="CN=Root,Vector=TaskList[Parameter Estimation],Problem=Parameter Estimation,Reference=Best Value"/>
        <Object cn="Separator=&#x09;"/>
        <Object cn="CN=Root,Vector=TaskList[Parameter Estimation],Problem=Parameter Estimation,Reference=Best Parameters"/>
      </Body>
      <Footer>
        <Object cn="String=&#x0a;"/>
        <Object cn="CN=Root,Vector=TaskList[Parameter Estimation],Object=Result"/>
      </Footer>
    </Report>
    <Report key="Report_13" name="Metabolic Control Analysis" taskType="metabolicControlAnalysis" separator="&#x09;" precision="6">
      <Comment>
        <body xmlns="http://www.w3.org/1999/xhtml">
          Automatically generated report.
        </body>
      </Comment>
      <Header>
        <Object cn="CN=Root,Vector=TaskList[Metabolic Control Analysis],Object=Description"/>
      </Header>
      <Footer>
        <Object cn="String=&#x0a;"/>
        <Object cn="CN=Root,Vector=TaskList[Metabolic Control Analysis],Object=Result"/>
      </Footer>
    </Report>
    <Report key="Report_14" name="Lyapunov Exponents" taskType="lyapunovExponents" separator="&#x09;" precision="6">
      <Comment>
        <body xmlns="http://www.w3.org/1999/xhtml">
          Automatically generated report.
        </body>
      </Comment>
      <Header>
        <Object cn="CN=Root,Vector=TaskList[Lyapunov Exponents],Object=Description"/>
      </Header>
      <Footer>
        <Object cn="String=&#x0a;"/>
        <Object cn="CN=Root,Vector=TaskList[Lyapunov Exponents],Object=Result"/>
      </Footer>
    </Report>
    <Report key="Report_15" name="Time Scale Separation Analysis" taskType="timeScaleSeparationAnalysis" separator="&#x09;" precision="6">
      <Comment>
        <body xmlns="http://www.w3.org/1999/xhtml">
          Automatically generated report.
        </body>
      </Comment>
      <Header>
        <Object cn="CN=Root,Vector=TaskList[Time Scale Separation Analysis],Object=Description"/>
      </Header>
      <Footer>
        <Object cn="String=&#x0a;"/>
        <Object cn="CN=Root,Vector=TaskList[Time Scale Separation Analysis],Object=Result"/>
      </Footer>
    </Report>
    <Report key="Report_16" name="Sensitivities" taskType="sensitivities" separator="&#x09;" precision="6">
      <Comment>
        <body xmlns="http://www.w3.org/1999/xhtml">
          Automatically generated report.
        </body>
      </Comment>
      <Header>
        <Object cn="CN=Root,Vector=TaskList[Sensitivities],Object=Description"/>
      </Header>
      <Footer>
        <Object cn="String=&#x0a;"/>
        <Object cn="CN=Root,Vector=TaskList[Sensitivities],Object=Result"/>
      </Footer>
    </Report>
    <Report key="Report_17" name="report_1" taskType="timeCourse" separator="&#x09;" precision="6">
      <Comment>
        <body xmlns="http://www.w3.org/1999/xhtml">
          
        </body>
      </Comment>
      <Table printTitle="1">
      </Table>
    </Report>
    <Report key="Report_18" name="Time, Concentrations, Volumes, and Global Quantity Values" taskType="timeCourse" separator="&#x09;" precision="6">
      <Comment>
        <body xmlns="http://www.w3.org/1999/xhtml">
          A table of time, variable species concentrations, variable compartment volumes, and variable global quantity values.
        </body>
      </Comment>
      <Table printTitle="1">
        <Object cn="CN=Root,Model=Computational Model of Human Hepatocyte Iron Metabolism,Reference=Time"/>
        <Object cn="CN=Root,Model=Computational Model of Human Hepatocyte Iron Metabolism,Vector=Compartments[LiverCell],Vector=Metabolites[LIP],Reference=Concentration"/>
        <Object cn="CN=Root,Model=Computational Model of Human Hepatocyte Iron Metabolism,Vector=Compartments[LiverCell],Vector=Metabolites[Fpn],Reference=Concentration"/>
        <Object cn="CN=Root,Model=Computational Model of Human Hepatocyte Iron Metabolism,Vector=Compartments[LiverCell],Vector=Metabolites[IRP],Reference=Concentration"/>
        <Object cn="CN=Root,Model=Computational Model of Human Hepatocyte Iron Metabolism,Vector=Compartments[LiverCell],Vector=Metabolites[Hamp],Reference=Concentration"/>
        <Object cn="CN=Root,Model=Computational Model of Human Hepatocyte Iron Metabolism,Vector=Compartments[LiverCell],Vector=Metabolites[Heme],Reference=Concentration"/>
        <Object cn="CN=Root,Model=Computational Model of Human Hepatocyte Iron Metabolism,Vector=Compartments[LiverCell],Vector=Metabolites[2(Tf-Fe)-TfR1_Internal],Reference=Concentration"/>
        <Object cn="CN=Root,Model=Computational Model of Human Hepatocyte Iron Metabolism,Vector=Compartments[LiverCell],Vector=Metabolites[2(Tf-Fe)-TfR2_Internal],Reference=Concentration"/>
        <Object cn="CN=Root,Model=Computational Model of Human Hepatocyte Iron Metabolism,Vector=Compartments[LiverCell],Vector=Metabolites[Tf-Fe-TfR2_Internal],Reference=Concentration"/>
        <Object cn="CN=Root,Model=Computational Model of Human Hepatocyte Iron Metabolism,Vector=Compartments[LiverCell],Vector=Metabolites[Tf-Fe-TfR1_Internal],Reference=Concentration"/>
        <Object cn="CN=Root,Model=Computational Model of Human Hepatocyte Iron Metabolism,Vector=Compartments[LiverCell],Vector=Metabolites[Tf-TfR1_Internal],Reference=Concentration"/>
        <Object cn="CN=Root,Model=Computational Model of Human Hepatocyte Iron Metabolism,Vector=Compartments[LiverCell],Vector=Metabolites[Tf-TfR2_Internal],Reference=Concentration"/>
        <Object cn="CN=Root,Model=Computational Model of Human Hepatocyte Iron Metabolism,Vector=Compartments[LiverCell],Vector=Metabolites[DMT1],Reference=Concentration"/>
        <Object cn="CN=Root,Model=Computational Model of Human Hepatocyte Iron Metabolism,Vector=Compartments[LiverCell],Vector=Metabolites[Fe-FT],Reference=Concentration"/>
        <Object cn="CN=Root,Model=Computational Model of Human Hepatocyte Iron Metabolism,Vector=Compartments[LiverCell],Vector=Metabolites[FT],Reference=Concentration"/>
        <Object cn="CN=Root,Model=Computational Model of Human Hepatocyte Iron Metabolism,Vector=Compartments[LiverCell],Vector=Metabolites[FT1],Reference=Concentration"/>
        <Object cn="CN=Root,Model=Computational Model of Human Hepatocyte Iron Metabolism,Vector=Compartments[IntestinalCell],Vector=Metabolites[LIPintestinal],Reference=Concentration"/>
        <Object cn="CN=Root,Model=Computational Model of Human Hepatocyte Iron Metabolism,Vector=Compartments[IntestinalCell],Vector=Metabolites[Fpnintestinal],Reference=Concentration"/>
        <Object cn="CN=Root,Model=Computational Model of Human Hepatocyte Iron Metabolism,Vector=Compartments[IntestinalCell],Vector=Metabolites[IRPintestinal],Reference=Concentration"/>
        <Object cn="CN=Root,Model=Computational Model of Human Hepatocyte Iron Metabolism,Vector=Compartments[IntestinalCell],Vector=Metabolites[Hintestinal],Reference=Concentration"/>
        <Object cn="CN=Root,Model=Computational Model of Human Hepatocyte Iron Metabolism,Vector=Compartments[IntestinalCell],Vector=Metabolites[TFTfR1_Internalintestinal],Reference=Concentration"/>
        <Object cn="CN=Root,Model=Computational Model of Human Hepatocyte Iron Metabolism,Vector=Compartments[IntestinalCell],Vector=Metabolites[FeFnintestinal],Reference=Concentration"/>
        <Object cn="CN=Root,Model=Computational Model of Human Hepatocyte Iron Metabolism,Vector=Compartments[IntestinalCell],Vector=Metabolites[Fnintestinal],Reference=Concentration"/>
        <Object cn="CN=Root,Model=Computational Model of Human Hepatocyte Iron Metabolism,Vector=Compartments[IntestinalCell],Vector=Metabolites[Fn1intestinal],Reference=Concentration"/>
        <Object cn="CN=Root,Model=Computational Model of Human Hepatocyte Iron Metabolism,Vector=Compartments[IntestinalCell],Vector=Metabolites[Hemeintestinal],Reference=Concentration"/>
        <Object cn="CN=Root,Model=Computational Model of Human Hepatocyte Iron Metabolism,Vector=Compartments[IntestinalCell],Vector=Metabolites[2Fe2TFTfR1_Internalintestinal],Reference=Concentration"/>
        <Object cn="CN=Root,Model=Computational Model of Human Hepatocyte Iron Metabolism,Vector=Compartments[IntestinalCell],Vector=Metabolites[DMT1intestinal],Reference=Concentration"/>
        <Object cn="CN=Root,Model=Computational Model of Human Hepatocyte Iron Metabolism,Vector=Compartments[IntestinalCell],Vector=Metabolites[Fe2TFTfR1_Internalintestinal],Reference=Concentration"/>
        <Object cn="CN=Root,Model=Computational Model of Human Hepatocyte Iron Metabolism,Vector=Compartments[intercell],Vector=Metabolites[Fe_intercell],Reference=Concentration"/>
        <Object cn="CN=Root,Model=Computational Model of Human Hepatocyte Iron Metabolism,Vector=Compartments[intercell],Vector=Metabolites[Fe3_intercell],Reference=Concentration"/>
        <Object cn="CN=Root,Model=Computational Model of Human Hepatocyte Iron Metabolism,Vector=Compartments[intercell],Vector=Metabolites[H_intercell],Reference=Concentration"/>
        <Object cn="CN=Root,Model=Computational Model of Human Hepatocyte Iron Metabolism,Vector=Compartments[intercell],Vector=Metabolites[Tf-Fe_intercell],Reference=Concentration"/>
        <Object cn="CN=Root,Model=Computational Model of Human Hepatocyte Iron Metabolism,Vector=Compartments[intercell],Vector=Metabolites[TfR],Reference=Concentration"/>
        <Object cn="CN=Root,Model=Computational Model of Human Hepatocyte Iron Metabolism,Vector=Compartments[intercell],Vector=Metabolites[Tf-Fe-TfR1],Reference=Concentration"/>
        <Object cn="CN=Root,Model=Computational Model of Human Hepatocyte Iron Metabolism,Vector=Compartments[intercell],Vector=Metabolites[HFE],Reference=Concentration"/>
        <Object cn="CN=Root,Model=Computational Model of Human Hepatocyte Iron Metabolism,Vector=Compartments[intercell],Vector=Metabolites[HFE-TfR],Reference=Concentration"/>
        <Object cn="CN=Root,Model=Computational Model of Human Hepatocyte Iron Metabolism,Vector=Compartments[intercell],Vector=Metabolites[HFE-TfR2],Reference=Concentration"/>
        <Object cn="CN=Root,Model=Computational Model of Human Hepatocyte Iron Metabolism,Vector=Compartments[intercell],Vector=Metabolites[Tf-Fe-TfR2],Reference=Concentration"/>
        <Object cn="CN=Root,Model=Computational Model of Human Hepatocyte Iron Metabolism,Vector=Compartments[intercell],Vector=Metabolites[2(Tf-Fe)-TfR1],Reference=Concentration"/>
        <Object cn="CN=Root,Model=Computational Model of Human Hepatocyte Iron Metabolism,Vector=Compartments[intercell],Vector=Metabolites[2HFE-TfR],Reference=Concentration"/>
        <Object cn="CN=Root,Model=Computational Model of Human Hepatocyte Iron Metabolism,Vector=Compartments[intercell],Vector=Metabolites[2HFE-TfR2],Reference=Concentration"/>
        <Object cn="CN=Root,Model=Computational Model of Human Hepatocyte Iron Metabolism,Vector=Compartments[intercell],Vector=Metabolites[2(Tf-Fe)-TfR2],Reference=Concentration"/>
        <Object cn="CN=Root,Model=Computational Model of Human Hepatocyte Iron Metabolism,Vector=Compartments[intercell],Vector=Metabolites[TfR2],Reference=Concentration"/>
        <Object cn="CN=Root,Model=Computational Model of Human Hepatocyte Iron Metabolism,Vector=Compartments[Gut],Vector=Metabolites[Fe2gut],Reference=Concentration"/>
        <Object cn="CN=Root,Model=Computational Model of Human Hepatocyte Iron Metabolism,Vector=Compartments[Gut],Vector=Metabolites[TfRintestinal],Reference=Concentration"/>
        <Object cn="CN=Root,Model=Computational Model of Human Hepatocyte Iron Metabolism,Vector=Compartments[Gut],Vector=Metabolites[HFEintestinal],Reference=Concentration"/>
        <Object cn="CN=Root,Model=Computational Model of Human Hepatocyte Iron Metabolism,Vector=Compartments[Gut],Vector=Metabolites[HFETfRintestinal],Reference=Concentration"/>
        <Object cn="CN=Root,Model=Computational Model of Human Hepatocyte Iron Metabolism,Vector=Compartments[Gut],Vector=Metabolites[2HFETfRintestinal],Reference=Concentration"/>
        <Object cn="CN=Root,Model=Computational Model of Human Hepatocyte Iron Metabolism,Vector=Compartments[Gut],Vector=Metabolites[Fe2TFTfR1intestinal],Reference=Concentration"/>
        <Object cn="CN=Root,Model=Computational Model of Human Hepatocyte Iron Metabolism,Vector=Compartments[Gut],Vector=Metabolites[2Fe2TFTfR1intestinal],Reference=Concentration"/>
        <Object cn="CN=Root,Model=Computational Model of Human Hepatocyte Iron Metabolism,Vector=Compartments[Gut],Vector=Metabolites[Fe2TfGut],Reference=Concentration"/>
      </Table>
    </Report>
    <Report key="Report_19" name="Concentrations" taskType="steadyState" separator="&#x09;" precision="6">
      <Comment>
      </Comment>
      <Table printTitle="1">
        <Object cn="CN=Root,Model=Computational Model of Human Hepatocyte Iron Metabolism,Vector=Compartments[intercell],Vector=Metabolites[2(Tf-Fe)-TfR1],Reference=Concentration"/>
        <Object cn="CN=Root,Model=Computational Model of Human Hepatocyte Iron Metabolism,Vector=Compartments[LiverCell],Vector=Metabolites[2(Tf-Fe)-TfR1_Internal],Reference=Concentration"/>
        <Object cn="CN=Root,Model=Computational Model of Human Hepatocyte Iron Metabolism,Vector=Compartments[IntestinalCell],Vector=Metabolites[2Fe2TFTfR1_Internalintestinal],Reference=Concentration"/>
        <Object cn="CN=Root,Model=Computational Model of Human Hepatocyte Iron Metabolism,Vector=Compartments[Gut],Vector=Metabolites[2Fe2TFTfR1intestinal],Reference=Concentration"/>
        <Object cn="CN=Root,Model=Computational Model of Human Hepatocyte Iron Metabolism,Vector=Compartments[intercell],Vector=Metabolites[2(Tf-Fe)-TfR2],Reference=Concentration"/>
        <Object cn="CN=Root,Model=Computational Model of Human Hepatocyte Iron Metabolism,Vector=Compartments[LiverCell],Vector=Metabolites[2(Tf-Fe)-TfR2_Internal],Reference=Concentration"/>
        <Object cn="CN=Root,Model=Computational Model of Human Hepatocyte Iron Metabolism,Vector=Compartments[intercell],Vector=Metabolites[2HFE-TfR2],Reference=Concentration"/>
        <Object cn="CN=Root,Model=Computational Model of Human Hepatocyte Iron Metabolism,Vector=Compartments[intercell],Vector=Metabolites[2HFE-TfR],Reference=Concentration"/>
        <Object cn="CN=Root,Model=Computational Model of Human Hepatocyte Iron Metabolism,Vector=Compartments[Gut],Vector=Metabolites[2HFETfRintestinal],Reference=Concentration"/>
        <Object cn="CN=Root,Model=Computational Model of Human Hepatocyte Iron Metabolism,Vector=Compartments[LiverCell],Vector=Metabolites[DMT1],Reference=Concentration"/>
        <Object cn="CN=Root,Model=Computational Model of Human Hepatocyte Iron Metabolism,Vector=Compartments[IntestinalCell],Vector=Metabolites[DMT1intestinal],Reference=Concentration"/>
        <Object cn="CN=Root,Model=Computational Model of Human Hepatocyte Iron Metabolism,Vector=Compartments[intercell],Vector=Metabolites[Tf-Fe-TfR1],Reference=Concentration"/>
        <Object cn="CN=Root,Model=Computational Model of Human Hepatocyte Iron Metabolism,Vector=Compartments[LiverCell],Vector=Metabolites[Tf-Fe-TfR1_Internal],Reference=Concentration"/>
        <Object cn="CN=Root,Model=Computational Model of Human Hepatocyte Iron Metabolism,Vector=Compartments[IntestinalCell],Vector=Metabolites[Fe2TFTfR1_Internalintestinal],Reference=Concentration"/>
        <Object cn="CN=Root,Model=Computational Model of Human Hepatocyte Iron Metabolism,Vector=Compartments[Gut],Vector=Metabolites[Fe2TFTfR1intestinal],Reference=Concentration"/>
        <Object cn="CN=Root,Model=Computational Model of Human Hepatocyte Iron Metabolism,Vector=Compartments[intercell],Vector=Metabolites[Tf-Fe-TfR2],Reference=Concentration"/>
        <Object cn="CN=Root,Model=Computational Model of Human Hepatocyte Iron Metabolism,Vector=Compartments[LiverCell],Vector=Metabolites[Tf-Fe-TfR2_Internal],Reference=Concentration"/>
        <Object cn="CN=Root,Model=Computational Model of Human Hepatocyte Iron Metabolism,Vector=Compartments[Gut],Vector=Metabolites[Fe2TfGut],Reference=Concentration"/>
        <Object cn="CN=Root,Model=Computational Model of Human Hepatocyte Iron Metabolism,Vector=Compartments[intercell],Vector=Metabolites[Tf-Fe_intercell],Reference=Concentration"/>
        <Object cn="CN=Root,Model=Computational Model of Human Hepatocyte Iron Metabolism,Vector=Compartments[intercell],Vector=Metabolites[Fe_intercell],Reference=Concentration"/>
        <Object cn="CN=Root,Model=Computational Model of Human Hepatocyte Iron Metabolism,Vector=Compartments[Gut],Vector=Metabolites[Fe2gut],Reference=Concentration"/>
        <Object cn="CN=Root,Model=Computational Model of Human Hepatocyte Iron Metabolism,Vector=Compartments[intercell],Vector=Metabolites[Fe3_intercell],Reference=Concentration"/>
        <Object cn="CN=Root,Model=Computational Model of Human Hepatocyte Iron Metabolism,Vector=Compartments[Gut],Vector=Metabolites[Fe3gut],Reference=Concentration"/>
        <Object cn="CN=Root,Model=Computational Model of Human Hepatocyte Iron Metabolism,Vector=Compartments[LiverCell],Vector=Metabolites[Fe-FT],Reference=Concentration"/>
        <Object cn="CN=Root,Model=Computational Model of Human Hepatocyte Iron Metabolism,Vector=Compartments[IntestinalCell],Vector=Metabolites[FeFnintestinal],Reference=Concentration"/>
        <Object cn="CN=Root,Model=Computational Model of Human Hepatocyte Iron Metabolism,Vector=Compartments[LiverCell],Vector=Metabolites[FT1],Reference=Concentration"/>
        <Object cn="CN=Root,Model=Computational Model of Human Hepatocyte Iron Metabolism,Vector=Compartments[IntestinalCell],Vector=Metabolites[Fn1intestinal],Reference=Concentration"/>
        <Object cn="CN=Root,Model=Computational Model of Human Hepatocyte Iron Metabolism,Vector=Compartments[LiverCell],Vector=Metabolites[FT],Reference=Concentration"/>
        <Object cn="CN=Root,Model=Computational Model of Human Hepatocyte Iron Metabolism,Vector=Compartments[IntestinalCell],Vector=Metabolites[Fnintestinal],Reference=Concentration"/>
        <Object cn="CN=Root,Model=Computational Model of Human Hepatocyte Iron Metabolism,Vector=Compartments[LiverCell],Vector=Metabolites[Fpn],Reference=Concentration"/>
        <Object cn="CN=Root,Model=Computational Model of Human Hepatocyte Iron Metabolism,Vector=Compartments[IntestinalCell],Vector=Metabolites[Fpnintestinal],Reference=Concentration"/>
        <Object cn="CN=Root,Model=Computational Model of Human Hepatocyte Iron Metabolism,Vector=Compartments[intercell],Vector=Metabolites[HFE-TfR2],Reference=Concentration"/>
        <Object cn="CN=Root,Model=Computational Model of Human Hepatocyte Iron Metabolism,Vector=Compartments[intercell],Vector=Metabolites[HFE-TfR],Reference=Concentration"/>
        <Object cn="CN=Root,Model=Computational Model of Human Hepatocyte Iron Metabolism,Vector=Compartments[Gut],Vector=Metabolites[HFETfRintestinal],Reference=Concentration"/>
        <Object cn="CN=Root,Model=Computational Model of Human Hepatocyte Iron Metabolism,Vector=Compartments[intercell],Vector=Metabolites[HFE],Reference=Concentration"/>
        <Object cn="CN=Root,Model=Computational Model of Human Hepatocyte Iron Metabolism,Vector=Compartments[Gut],Vector=Metabolites[HFEintestinal],Reference=Concentration"/>
        <Object cn="CN=Root,Model=Computational Model of Human Hepatocyte Iron Metabolism,Vector=Compartments[LiverCell],Vector=Metabolites[Hamp],Reference=Concentration"/>
        <Object cn="CN=Root,Model=Computational Model of Human Hepatocyte Iron Metabolism,Vector=Compartments[intercell],Vector=Metabolites[H_intercell],Reference=Concentration"/>
        <Object cn="CN=Root,Model=Computational Model of Human Hepatocyte Iron Metabolism,Vector=Compartments[LiverCell],Vector=Metabolites[Heme],Reference=Concentration"/>
        <Object cn="CN=Root,Model=Computational Model of Human Hepatocyte Iron Metabolism,Vector=Compartments[IntestinalCell],Vector=Metabolites[Hemeintestinal],Reference=Concentration"/>
        <Object cn="CN=Root,Model=Computational Model of Human Hepatocyte Iron Metabolism,Vector=Compartments[IntestinalCell],Vector=Metabolites[Hintestinal],Reference=Concentration"/>
        <Object cn="CN=Root,Model=Computational Model of Human Hepatocyte Iron Metabolism,Vector=Compartments[LiverCell],Vector=Metabolites[IRP],Reference=Concentration"/>
        <Object cn="CN=Root,Model=Computational Model of Human Hepatocyte Iron Metabolism,Vector=Compartments[IntestinalCell],Vector=Metabolites[IRPintestinal],Reference=Concentration"/>
        <Object cn="CN=Root,Model=Computational Model of Human Hepatocyte Iron Metabolism,Vector=Compartments[LiverCell],Vector=Metabolites[LIP],Reference=Concentration"/>
        <Object cn="CN=Root,Model=Computational Model of Human Hepatocyte Iron Metabolism,Vector=Compartments[IntestinalCell],Vector=Metabolites[LIPintestinal],Reference=Concentration"/>
        <Object cn="CN=Root,Model=Computational Model of Human Hepatocyte Iron Metabolism,Vector=Compartments[LiverCell],Vector=Metabolites[Tf-TfR1_Internal],Reference=Concentration"/>
        <Object cn="CN=Root,Model=Computational Model of Human Hepatocyte Iron Metabolism,Vector=Compartments[IntestinalCell],Vector=Metabolites[TFTfR1_Internalintestinal],Reference=Concentration"/>
        <Object cn="CN=Root,Model=Computational Model of Human Hepatocyte Iron Metabolism,Vector=Compartments[LiverCell],Vector=Metabolites[Tf-TfR2_Internal],Reference=Concentration"/>
        <Object cn="CN=Root,Model=Computational Model of Human Hepatocyte Iron Metabolism,Vector=Compartments[intercell],Vector=Metabolites[TfR2],Reference=Concentration"/>
        <Object cn="CN=Root,Model=Computational Model of Human Hepatocyte Iron Metabolism,Vector=Compartments[intercell],Vector=Metabolites[TfR],Reference=Concentration"/>
        <Object cn="CN=Root,Model=Computational Model of Human Hepatocyte Iron Metabolism,Vector=Compartments[Gut],Vector=Metabolites[TfRintestinal],Reference=Concentration"/>
        <Object cn="CN=Root,Model=Computational Model of Human Hepatocyte Iron Metabolism,Vector=Compartments[intercell],Vector=Metabolites[Tf_intercell],Reference=Concentration"/>
        <Object cn="CN=Root,Model=Computational Model of Human Hepatocyte Iron Metabolism,Vector=Compartments[IntestinalCell],Vector=Metabolites[O2intestinal],Reference=Concentration"/>
      </Table>
    </Report>
    <Report key="Report_20" name="Scan Parameters, Time, Concentrations, Volumes, and Global Quantity Values" taskType="scan" separator="&#x09;" precision="6">
      <Comment>
        A table of scan parameters, time, variable species concentrations, variable compartment volumes, and variable global quantity values.
      </Comment>
      <Table printTitle="1">
        <Object cn="CN=Root,Model=Computational Model of Human Hepatocyte Iron Metabolism,Vector=Reactions[STEAP3 iron reduction],ParameterGroup=Parameters,Parameter=Km,Reference=Value"/>
        <Object cn="CN=Root,Model=Computational Model of Human Hepatocyte Iron Metabolism,Reference=Time"/>
        <Object cn="CN=Root,Model=Computational Model of Human Hepatocyte Iron Metabolism,Vector=Compartments[LiverCell],Vector=Metabolites[Hamp],Reference=Concentration"/>
        <Object cn="CN=Root,Model=Computational Model of Human Hepatocyte Iron Metabolism,Vector=Compartments[LiverCell],Vector=Metabolites[Fe-FT],Reference=Concentration"/>
        <Object cn="CN=Root,Model=Computational Model of Human Hepatocyte Iron Metabolism,Vector=Compartments[LiverCell],Vector=Metabolites[FT],Reference=Concentration"/>
        <Object cn="CN=Root,Model=Computational Model of Human Hepatocyte Iron Metabolism,Vector=Compartments[LiverCell],Vector=Metabolites[FT1],Reference=Concentration"/>
        <Object cn="CN=Root,Model=Computational Model of Human Hepatocyte Iron Metabolism,Vector=Compartments[LiverCell],Vector=Metabolites[HO-1],Reference=Concentration"/>
        <Object cn="CN=Root,Model=Computational Model of Human Hepatocyte Iron Metabolism,Vector=Compartments[LiverCell],Vector=Metabolites[Heme],Reference=Concentration"/>
        <Object cn="CN=Root,Model=Computational Model of Human Hepatocyte Iron Metabolism,Vector=Compartments[LiverCell],Vector=Metabolites[LIP],Reference=Concentration"/>
        <Object cn="CN=Root,Model=Computational Model of Human Hepatocyte Iron Metabolism,Vector=Compartments[LiverCell],Vector=Metabolites[Fpn],Reference=Concentration"/>
        <Object cn="CN=Root,Model=Computational Model of Human Hepatocyte Iron Metabolism,Vector=Compartments[LiverCell],Vector=Metabolites[IRP],Reference=Concentration"/>
        <Object cn="CN=Root,Model=Computational Model of Human Hepatocyte Iron Metabolism,Vector=Compartments[LiverCell],Vector=Metabolites[Fe3],Reference=Concentration"/>
        <Object cn="CN=Root,Model=Computational Model of Human Hepatocyte Iron Metabolism,Vector=Compartments[intercell],Vector=Metabolites[Tf-Fe_intercell],Reference=Concentration"/>
        <Object cn="CN=Root,Model=Computational Model of Human Hepatocyte Iron Metabolism,Vector=Compartments[intercell],Vector=Metabolites[TfR],Reference=Concentration"/>
        <Object cn="CN=Root,Model=Computational Model of Human Hepatocyte Iron Metabolism,Vector=Compartments[intercell],Vector=Metabolites[Tf-Fe-TfR1],Reference=Concentration"/>
        <Object cn="CN=Root,Model=Computational Model of Human Hepatocyte Iron Metabolism,Vector=Compartments[intercell],Vector=Metabolites[HFE],Reference=Concentration"/>
        <Object cn="CN=Root,Model=Computational Model of Human Hepatocyte Iron Metabolism,Vector=Compartments[intercell],Vector=Metabolites[HFE-TfR],Reference=Concentration"/>
        <Object cn="CN=Root,Model=Computational Model of Human Hepatocyte Iron Metabolism,Vector=Compartments[intercell],Vector=Metabolites[Tf-Fe-TfR2],Reference=Concentration"/>
        <Object cn="CN=Root,Model=Computational Model of Human Hepatocyte Iron Metabolism,Vector=Compartments[intercell],Vector=Metabolites[2(Tf-Fe)-TfR1],Reference=Concentration"/>
        <Object cn="CN=Root,Model=Computational Model of Human Hepatocyte Iron Metabolism,Vector=Compartments[intercell],Vector=Metabolites[2HFE-TfR],Reference=Concentration"/>
        <Object cn="CN=Root,Model=Computational Model of Human Hepatocyte Iron Metabolism,Vector=Compartments[intercell],Vector=Metabolites[2HFE-TfR2],Reference=Concentration"/>
        <Object cn="CN=Root,Model=Computational Model of Human Hepatocyte Iron Metabolism,Vector=Compartments[intercell],Vector=Metabolites[2(Tf-Fe)-TfR2],Reference=Concentration"/>
        <Object cn="CN=Root,Model=Computational Model of Human Hepatocyte Iron Metabolism,Vector=Compartments[intercell],Vector=Metabolites[TfR2],Reference=Concentration"/>
        <Object cn="CN=Root,Model=Computational Model of Human Hepatocyte Iron Metabolism,Vector=Compartments[intercell],Vector=Metabolites[Heme_intercell],Reference=Concentration"/>
        <Object cn="CN=Root,Model=Computational Model of Human Hepatocyte Iron Metabolism,Vector=Compartments[Intestine],Vector=Metabolites[intLIP],Reference=Concentration"/>
        <Object cn="CN=Root,Model=Computational Model of Human Hepatocyte Iron Metabolism,Vector=Compartments[Intestine],Vector=Metabolites[intDMT1],Reference=Concentration"/>
        <Object cn="CN=Root,Model=Computational Model of Human Hepatocyte Iron Metabolism,Vector=Compartments[Intestine],Vector=Metabolites[intIRP],Reference=Concentration"/>
        <Object cn="CN=Root,Model=Computational Model of Human Hepatocyte Iron Metabolism,Vector=Compartments[Intestine],Vector=Metabolites[intFpn],Reference=Concentration"/>
        <Object cn="CN=Root,Model=Computational Model of Human Hepatocyte Iron Metabolism,Vector=Compartments[Intestine],Vector=Metabolites[intHamp],Reference=Concentration"/>
        <Object cn="CN=Root,Model=Computational Model of Human Hepatocyte Iron Metabolism,Vector=Compartments[Intestine],Vector=Metabolites[intHeme],Reference=Concentration"/>
        <Object cn="CN=Root,Model=Computational Model of Human Hepatocyte Iron Metabolism,Vector=Compartments[Intestine],Vector=Metabolites[intFe-FT],Reference=Concentration"/>
        <Object cn="CN=Root,Model=Computational Model of Human Hepatocyte Iron Metabolism,Vector=Compartments[Intestine],Vector=Metabolites[intFT],Reference=Concentration"/>
        <Object cn="CN=Root,Model=Computational Model of Human Hepatocyte Iron Metabolism,Vector=Compartments[Intestine],Vector=Metabolites[intFT1],Reference=Concentration"/>
        <Object cn="CN=Root,Model=Computational Model of Human Hepatocyte Iron Metabolism,Vector=Compartments[Intestine],Vector=Metabolites[intHO-1],Reference=Concentration"/>
      </Table>
    </Report>
    <Report key="Report_21" name="Scan Parameters and Eigenvalues" taskType="scan" separator="&#x09;" precision="6">
      <Comment>
        This table includes scan parameters and the real and imaginary parts of the eigenvalues of the reduced system&apos;s Jacobian.
      </Comment>
      <Table printTitle="1">
        <Object cn="CN=Root,Model=Computational Model of Human Hepatocyte Iron Metabolism,Vector=Compartments[intercell],Vector=Metabolites[2(Tf-Fe)-TfR1],Reference=InitialConcentration"/>
        <Object cn="CN=Root,Model=Computational Model of Human Hepatocyte Iron Metabolism,Vector=Compartments[intercell],Vector=Metabolites[2(Tf-Fe)-TfR2],Reference=InitialConcentration"/>
        <Object cn="CN=Root,Model=Computational Model of Human Hepatocyte Iron Metabolism,Vector=Compartments[intercell],Vector=Metabolites[2HFE-TfR2],Reference=InitialConcentration"/>
        <Object cn="CN=Root,Model=Computational Model of Human Hepatocyte Iron Metabolism,Vector=Compartments[intercell],Vector=Metabolites[2HFE-TfR],Reference=InitialConcentration"/>
        <Object cn="CN=Root,Model=Computational Model of Human Hepatocyte Iron Metabolism,Vector=Compartments[LiverCell],Vector=Metabolites[FT1],Reference=InitialConcentration"/>
        <Object cn="CN=Root,Model=Computational Model of Human Hepatocyte Iron Metabolism,Vector=Compartments[LiverCell],Vector=Metabolites[FT],Reference=InitialConcentration"/>
        <Object cn="CN=Root,Model=Computational Model of Human Hepatocyte Iron Metabolism,Vector=Compartments[LiverCell],Vector=Metabolites[Fe-FT],Reference=InitialConcentration"/>
        <Object cn="CN=Root,Model=Computational Model of Human Hepatocyte Iron Metabolism,Vector=Compartments[LiverCell],Vector=Metabolites[Fpn],Reference=InitialConcentration"/>
        <Object cn="CN=Root,Model=Computational Model of Human Hepatocyte Iron Metabolism,Vector=Compartments[intercell],Vector=Metabolites[HFE-TfR],Reference=InitialConcentration"/>
        <Object cn="CN=Root,Model=Computational Model of Human Hepatocyte Iron Metabolism,Vector=Compartments[intercell],Vector=Metabolites[HFE],Reference=InitialConcentration"/>
        <Object cn="CN=Root,Model=Computational Model of Human Hepatocyte Iron Metabolism,Vector=Compartments[LiverCell],Vector=Metabolites[HO-1],Reference=InitialConcentration"/>
        <Object cn="CN=Root,Model=Computational Model of Human Hepatocyte Iron Metabolism,Vector=Compartments[LiverCell],Vector=Metabolites[Hamp],Reference=InitialConcentration"/>
        <Object cn="CN=Root,Model=Computational Model of Human Hepatocyte Iron Metabolism,Vector=Compartments[LiverCell],Vector=Metabolites[Heme],Reference=InitialConcentration"/>
        <Object cn="CN=Root,Model=Computational Model of Human Hepatocyte Iron Metabolism,Vector=Compartments[intercell],Vector=Metabolites[Heme_intercell],Reference=InitialConcentration"/>
        <Object cn="CN=Root,Model=Computational Model of Human Hepatocyte Iron Metabolism,Vector=Compartments[LiverCell],Vector=Metabolites[IRP],Reference=InitialConcentration"/>
        <Object cn="CN=Root,Model=Computational Model of Human Hepatocyte Iron Metabolism,Vector=Compartments[LiverCell],Vector=Metabolites[LIP],Reference=InitialConcentration"/>
        <Object cn="CN=Root,Model=Computational Model of Human Hepatocyte Iron Metabolism,Vector=Compartments[intercell],Vector=Metabolites[Tf-Fe-TfR1],Reference=InitialConcentration"/>
        <Object cn="CN=Root,Model=Computational Model of Human Hepatocyte Iron Metabolism,Vector=Compartments[intercell],Vector=Metabolites[Tf-Fe-TfR2],Reference=InitialConcentration"/>
        <Object cn="CN=Root,Model=Computational Model of Human Hepatocyte Iron Metabolism,Vector=Compartments[intercell],Vector=Metabolites[Tf-Fe_intercell],Reference=InitialConcentration"/>
        <Object cn="CN=Root,Model=Computational Model of Human Hepatocyte Iron Metabolism,Vector=Compartments[intercell],Vector=Metabolites[TfR2],Reference=InitialConcentration"/>
        <Object cn="CN=Root,Model=Computational Model of Human Hepatocyte Iron Metabolism,Vector=Compartments[intercell],Vector=Metabolites[TfR],Reference=InitialConcentration"/>
        <Object cn="CN=Root,Model=Computational Model of Human Hepatocyte Iron Metabolism,Reference=Time"/>
        <Object cn="CN=Root,Vector=TaskList[Steady-State],Array=Eigenvalues of reduced system Jacobian[0][0]"/>
        <Object cn="CN=Root,Vector=TaskList[Steady-State],Array=Eigenvalues of reduced system Jacobian[1][0]"/>
        <Object cn="CN=Root,Vector=TaskList[Steady-State],Array=Eigenvalues of reduced system Jacobian[2][0]"/>
        <Object cn="CN=Root,Vector=TaskList[Steady-State],Array=Eigenvalues of reduced system Jacobian[3][0]"/>
        <Object cn="CN=Root,Vector=TaskList[Steady-State],Array=Eigenvalues of reduced system Jacobian[4][0]"/>
        <Object cn="CN=Root,Vector=TaskList[Steady-State],Array=Eigenvalues of reduced system Jacobian[5][0]"/>
        <Object cn="CN=Root,Vector=TaskList[Steady-State],Array=Eigenvalues of reduced system Jacobian[6][0]"/>
        <Object cn="CN=Root,Vector=TaskList[Steady-State],Array=Eigenvalues of reduced system Jacobian[7][0]"/>
        <Object cn="CN=Root,Vector=TaskList[Steady-State],Array=Eigenvalues of reduced system Jacobian[8][0]"/>
        <Object cn="CN=Root,Vector=TaskList[Steady-State],Array=Eigenvalues of reduced system Jacobian[9][0]"/>
        <Object cn="CN=Root,Vector=TaskList[Steady-State],Array=Eigenvalues of reduced system Jacobian[10][0]"/>
        <Object cn="CN=Root,Vector=TaskList[Steady-State],Array=Eigenvalues of reduced system Jacobian[11][0]"/>
        <Object cn="CN=Root,Vector=TaskList[Steady-State],Array=Eigenvalues of reduced system Jacobian[12][0]"/>
        <Object cn="CN=Root,Vector=TaskList[Steady-State],Array=Eigenvalues of reduced system Jacobian[13][0]"/>
        <Object cn="CN=Root,Vector=TaskList[Steady-State],Array=Eigenvalues of reduced system Jacobian[14][0]"/>
        <Object cn="CN=Root,Vector=TaskList[Steady-State],Array=Eigenvalues of reduced system Jacobian[15][0]"/>
        <Object cn="CN=Root,Vector=TaskList[Steady-State],Array=Eigenvalues of reduced system Jacobian[16][0]"/>
        <Object cn="CN=Root,Vector=TaskList[Steady-State],Array=Eigenvalues of reduced system Jacobian[17][0]"/>
        <Object cn="CN=Root,Vector=TaskList[Steady-State],Array=Eigenvalues of reduced system Jacobian[18][0]"/>
        <Object cn="CN=Root,Vector=TaskList[Steady-State],Array=Eigenvalues of reduced system Jacobian[0][1]"/>
        <Object cn="CN=Root,Vector=TaskList[Steady-State],Array=Eigenvalues of reduced system Jacobian[1][1]"/>
        <Object cn="CN=Root,Vector=TaskList[Steady-State],Array=Eigenvalues of reduced system Jacobian[2][1]"/>
        <Object cn="CN=Root,Vector=TaskList[Steady-State],Array=Eigenvalues of reduced system Jacobian[3][1]"/>
        <Object cn="CN=Root,Vector=TaskList[Steady-State],Array=Eigenvalues of reduced system Jacobian[4][1]"/>
        <Object cn="CN=Root,Vector=TaskList[Steady-State],Array=Eigenvalues of reduced system Jacobian[5][1]"/>
        <Object cn="CN=Root,Vector=TaskList[Steady-State],Array=Eigenvalues of reduced system Jacobian[6][1]"/>
        <Object cn="CN=Root,Vector=TaskList[Steady-State],Array=Eigenvalues of reduced system Jacobian[7][1]"/>
        <Object cn="CN=Root,Vector=TaskList[Steady-State],Array=Eigenvalues of reduced system Jacobian[8][1]"/>
        <Object cn="CN=Root,Vector=TaskList[Steady-State],Array=Eigenvalues of reduced system Jacobian[9][1]"/>
        <Object cn="CN=Root,Vector=TaskList[Steady-State],Array=Eigenvalues of reduced system Jacobian[10][1]"/>
        <Object cn="CN=Root,Vector=TaskList[Steady-State],Array=Eigenvalues of reduced system Jacobian[11][1]"/>
        <Object cn="CN=Root,Vector=TaskList[Steady-State],Array=Eigenvalues of reduced system Jacobian[12][1]"/>
        <Object cn="CN=Root,Vector=TaskList[Steady-State],Array=Eigenvalues of reduced system Jacobian[13][1]"/>
        <Object cn="CN=Root,Vector=TaskList[Steady-State],Array=Eigenvalues of reduced system Jacobian[14][1]"/>
        <Object cn="CN=Root,Vector=TaskList[Steady-State],Array=Eigenvalues of reduced system Jacobian[15][1]"/>
        <Object cn="CN=Root,Vector=TaskList[Steady-State],Array=Eigenvalues of reduced system Jacobian[16][1]"/>
        <Object cn="CN=Root,Vector=TaskList[Steady-State],Array=Eigenvalues of reduced system Jacobian[17][1]"/>
        <Object cn="CN=Root,Vector=TaskList[Steady-State],Array=Eigenvalues of reduced system Jacobian[18][1]"/>
      </Table>
    </Report>
    <Report key="Report_22" name="Scan Parameters, Time, Concentrations, Volumes, and Global Quantity Values_1" taskType="steadyState" separator="&#x09;" precision="6">
      <Comment>
        A table of scan parameters, time, variable species concentrations, variable compartment volumes, and variable global quantity values.
      </Comment>
      <Header>
        <Object cn="CN=Root,Model=Computational Model of Human Hepatocyte Iron Metabolism,Vector=Compartments[intercell],Vector=Metabolites[2(Tf-Fe)-TfR1],Reference=Name"/>
        <Object cn="String=\[InitialConcentration\]"/>
        <Object cn="Separator=&#x09;"/>
        <Object cn="CN=Root,Model=Computational Model of Human Hepatocyte Iron Metabolism,Vector=Compartments[intercell],Vector=Metabolites[2(Tf-Fe)-TfR2],Reference=Name"/>
        <Object cn="String=\[InitialConcentration\]"/>
        <Object cn="Separator=&#x09;"/>
        <Object cn="CN=Root,Model=Computational Model of Human Hepatocyte Iron Metabolism,Vector=Compartments[intercell],Vector=Metabolites[2HFE-TfR2],Reference=Name"/>
        <Object cn="String=\[InitialConcentration\]"/>
        <Object cn="Separator=&#x09;"/>
        <Object cn="CN=Root,Model=Computational Model of Human Hepatocyte Iron Metabolism,Vector=Compartments[intercell],Vector=Metabolites[2HFE-TfR],Reference=Name"/>
        <Object cn="String=\[InitialConcentration\]"/>
        <Object cn="Separator=&#x09;"/>
        <Object cn="CN=Root,Model=Computational Model of Human Hepatocyte Iron Metabolism,Vector=Compartments[LiverCell],Vector=Metabolites[FT1],Reference=Name"/>
        <Object cn="String=\[InitialConcentration\]"/>
        <Object cn="Separator=&#x09;"/>
        <Object cn="CN=Root,Model=Computational Model of Human Hepatocyte Iron Metabolism,Vector=Compartments[LiverCell],Vector=Metabolites[FT],Reference=Name"/>
        <Object cn="String=\[InitialConcentration\]"/>
        <Object cn="Separator=&#x09;"/>
        <Object cn="CN=Root,Model=Computational Model of Human Hepatocyte Iron Metabolism,Vector=Compartments[LiverCell],Vector=Metabolites[Fe-FT],Reference=Name"/>
        <Object cn="String=\[InitialConcentration\]"/>
        <Object cn="Separator=&#x09;"/>
        <Object cn="CN=Root,Model=Computational Model of Human Hepatocyte Iron Metabolism,Vector=Compartments[LiverCell],Vector=Metabolites[Fpn],Reference=Name"/>
        <Object cn="String=\[InitialConcentration\]"/>
        <Object cn="Separator=&#x09;"/>
        <Object cn="CN=Root,Model=Computational Model of Human Hepatocyte Iron Metabolism,Vector=Compartments[intercell],Vector=Metabolites[HFE-TfR],Reference=Name"/>
        <Object cn="String=\[InitialConcentration\]"/>
        <Object cn="Separator=&#x09;"/>
        <Object cn="CN=Root,Model=Computational Model of Human Hepatocyte Iron Metabolism,Vector=Compartments[intercell],Vector=Metabolites[HFE],Reference=Name"/>
        <Object cn="String=\[InitialConcentration\]"/>
        <Object cn="Separator=&#x09;"/>
        <Object cn="CN=Root,Model=Computational Model of Human Hepatocyte Iron Metabolism,Vector=Compartments[LiverCell],Vector=Metabolites[HO-1],Reference=Name"/>
        <Object cn="String=\[InitialConcentration\]"/>
        <Object cn="Separator=&#x09;"/>
        <Object cn="CN=Root,Model=Computational Model of Human Hepatocyte Iron Metabolism,Vector=Compartments[LiverCell],Vector=Metabolites[Hamp],Reference=Name"/>
        <Object cn="String=\[InitialConcentration\]"/>
        <Object cn="Separator=&#x09;"/>
        <Object cn="CN=Root,Model=Computational Model of Human Hepatocyte Iron Metabolism,Vector=Compartments[LiverCell],Vector=Metabolites[Heme],Reference=Name"/>
        <Object cn="String=\[InitialConcentration\]"/>
        <Object cn="Separator=&#x09;"/>
        <Object cn="CN=Root,Model=Computational Model of Human Hepatocyte Iron Metabolism,Vector=Compartments[LiverCell],Vector=Metabolites[IRP],Reference=Name"/>
        <Object cn="String=\[InitialConcentration\]"/>
        <Object cn="Separator=&#x09;"/>
        <Object cn="CN=Root,Model=Computational Model of Human Hepatocyte Iron Metabolism,Vector=Compartments[LiverCell],Vector=Metabolites[LIP],Reference=Name"/>
        <Object cn="String=\[InitialConcentration\]"/>
        <Object cn="Separator=&#x09;"/>
        <Object cn="CN=Root,Model=Computational Model of Human Hepatocyte Iron Metabolism,Vector=Compartments[intercell],Vector=Metabolites[Tf-Fe-TfR1],Reference=Name"/>
        <Object cn="String=\[InitialConcentration\]"/>
        <Object cn="Separator=&#x09;"/>
        <Object cn="CN=Root,Model=Computational Model of Human Hepatocyte Iron Metabolism,Vector=Compartments[intercell],Vector=Metabolites[Tf-Fe-TfR2],Reference=Name"/>
        <Object cn="String=\[InitialConcentration\]"/>
        <Object cn="Separator=&#x09;"/>
        <Object cn="CN=Root,Model=Computational Model of Human Hepatocyte Iron Metabolism,Vector=Compartments[intercell],Vector=Metabolites[TfR2],Reference=Name"/>
        <Object cn="String=\[InitialConcentration\]"/>
        <Object cn="Separator=&#x09;"/>
        <Object cn="CN=Root,Model=Computational Model of Human Hepatocyte Iron Metabolism,Vector=Compartments[intercell],Vector=Metabolites[TfR],Reference=Name"/>
        <Object cn="String=\[InitialConcentration\]"/>
        <Object cn="Separator=&#x09;"/>
        <Object cn="CN=Root,Model=Computational Model of Human Hepatocyte Iron Metabolism,Reference=Name"/>
        <Object cn="String=\[Time\]"/>
        <Object cn="Separator=&#x09;"/>
        <Object cn="CN=Root,Model=Computational Model of Human Hepatocyte Iron Metabolism,Vector=Compartments[LiverCell],Vector=Metabolites[Hamp],Reference=Name"/>
        <Object cn="String=\[Concentration\]"/>
        <Object cn="Separator=&#x09;"/>
        <Object cn="CN=Root,Model=Computational Model of Human Hepatocyte Iron Metabolism,Vector=Compartments[LiverCell],Vector=Metabolites[Fe-FT],Reference=Name"/>
        <Object cn="String=\[Concentration\]"/>
        <Object cn="Separator=&#x09;"/>
        <Object cn="CN=Root,Model=Computational Model of Human Hepatocyte Iron Metabolism,Vector=Compartments[LiverCell],Vector=Metabolites[FT],Reference=Name"/>
        <Object cn="String=\[Concentration\]"/>
        <Object cn="Separator=&#x09;"/>
        <Object cn="CN=Root,Model=Computational Model of Human Hepatocyte Iron Metabolism,Vector=Compartments[LiverCell],Vector=Metabolites[FT1],Reference=Name"/>
        <Object cn="String=\[Concentration\]"/>
        <Object cn="Separator=&#x09;"/>
        <Object cn="CN=Root,Model=Computational Model of Human Hepatocyte Iron Metabolism,Vector=Compartments[LiverCell],Vector=Metabolites[HO-1],Reference=Name"/>
        <Object cn="String=\[Concentration\]"/>
        <Object cn="Separator=&#x09;"/>
        <Object cn="CN=Root,Model=Computational Model of Human Hepatocyte Iron Metabolism,Vector=Compartments[LiverCell],Vector=Metabolites[Heme],Reference=Name"/>
        <Object cn="String=\[Concentration\]"/>
        <Object cn="Separator=&#x09;"/>
        <Object cn="CN=Root,Model=Computational Model of Human Hepatocyte Iron Metabolism,Vector=Compartments[LiverCell],Vector=Metabolites[LIP],Reference=Name"/>
        <Object cn="String=\[Concentration\]"/>
        <Object cn="Separator=&#x09;"/>
        <Object cn="CN=Root,Model=Computational Model of Human Hepatocyte Iron Metabolism,Vector=Compartments[LiverCell],Vector=Metabolites[Fpn],Reference=Name"/>
        <Object cn="String=\[Concentration\]"/>
        <Object cn="Separator=&#x09;"/>
        <Object cn="CN=Root,Model=Computational Model of Human Hepatocyte Iron Metabolism,Vector=Compartments[LiverCell],Vector=Metabolites[IRP],Reference=Name"/>
        <Object cn="String=\[Concentration\]"/>
        <Object cn="Separator=&#x09;"/>
        <Object cn="CN=Root,Model=Computational Model of Human Hepatocyte Iron Metabolism,Vector=Compartments[intercell],Vector=Metabolites[TfR],Reference=Name"/>
        <Object cn="String=\[Concentration\]"/>
        <Object cn="Separator=&#x09;"/>
        <Object cn="CN=Root,Model=Computational Model of Human Hepatocyte Iron Metabolism,Vector=Compartments[intercell],Vector=Metabolites[Tf-Fe-TfR1],Reference=Name"/>
        <Object cn="String=\[Concentration\]"/>
        <Object cn="Separator=&#x09;"/>
        <Object cn="CN=Root,Model=Computational Model of Human Hepatocyte Iron Metabolism,Vector=Compartments[intercell],Vector=Metabolites[HFE],Reference=Name"/>
        <Object cn="String=\[Concentration\]"/>
        <Object cn="Separator=&#x09;"/>
        <Object cn="CN=Root,Model=Computational Model of Human Hepatocyte Iron Metabolism,Vector=Compartments[intercell],Vector=Metabolites[HFE-TfR],Reference=Name"/>
        <Object cn="String=\[Concentration\]"/>
        <Object cn="Separator=&#x09;"/>
        <Object cn="CN=Root,Model=Computational Model of Human Hepatocyte Iron Metabolism,Vector=Compartments[intercell],Vector=Metabolites[Tf-Fe-TfR2],Reference=Name"/>
        <Object cn="String=\[Concentration\]"/>
        <Object cn="Separator=&#x09;"/>
        <Object cn="CN=Root,Model=Computational Model of Human Hepatocyte Iron Metabolism,Vector=Compartments[intercell],Vector=Metabolites[2(Tf-Fe)-TfR1],Reference=Name"/>
        <Object cn="String=\[Concentration\]"/>
        <Object cn="Separator=&#x09;"/>
        <Object cn="CN=Root,Model=Computational Model of Human Hepatocyte Iron Metabolism,Vector=Compartments[intercell],Vector=Metabolites[2HFE-TfR],Reference=Name"/>
        <Object cn="String=\[Concentration\]"/>
        <Object cn="Separator=&#x09;"/>
        <Object cn="CN=Root,Model=Computational Model of Human Hepatocyte Iron Metabolism,Vector=Compartments[intercell],Vector=Metabolites[2HFE-TfR2],Reference=Name"/>
        <Object cn="String=\[Concentration\]"/>
        <Object cn="Separator=&#x09;"/>
        <Object cn="CN=Root,Model=Computational Model of Human Hepatocyte Iron Metabolism,Vector=Compartments[intercell],Vector=Metabolites[2(Tf-Fe)-TfR2],Reference=Name"/>
        <Object cn="String=\[Concentration\]"/>
        <Object cn="Separator=&#x09;"/>
        <Object cn="CN=Root,Model=Computational Model of Human Hepatocyte Iron Metabolism,Vector=Compartments[intercell],Vector=Metabolites[TfR2],Reference=Name"/>
        <Object cn="String=\[Concentration\]"/>
        <Object cn="Separator=&#x09;"/>
        <Object cn="CN=Root,Model=Computational Model of Human Hepatocyte Iron Metabolism,Vector=Values[Fe2GutQUant],Reference=Name"/>
        <Object cn="String=\[Value\]"/>
      </Header>
      <Body>
        <Object cn="CN=Root,Model=Computational Model of Human Hepatocyte Iron Metabolism,Vector=Compartments[intercell],Vector=Metabolites[2(Tf-Fe)-TfR1],Reference=InitialConcentration"/>
        <Object cn="Separator=&#x09;"/>
        <Object cn="CN=Root,Model=Computational Model of Human Hepatocyte Iron Metabolism,Vector=Compartments[intercell],Vector=Metabolites[2(Tf-Fe)-TfR2],Reference=InitialConcentration"/>
        <Object cn="Separator=&#x09;"/>
        <Object cn="CN=Root,Model=Computational Model of Human Hepatocyte Iron Metabolism,Vector=Compartments[intercell],Vector=Metabolites[2HFE-TfR2],Reference=InitialConcentration"/>
        <Object cn="Separator=&#x09;"/>
        <Object cn="CN=Root,Model=Computational Model of Human Hepatocyte Iron Metabolism,Vector=Compartments[intercell],Vector=Metabolites[2HFE-TfR],Reference=InitialConcentration"/>
        <Object cn="Separator=&#x09;"/>
        <Object cn="CN=Root,Model=Computational Model of Human Hepatocyte Iron Metabolism,Vector=Compartments[LiverCell],Vector=Metabolites[FT1],Reference=InitialConcentration"/>
        <Object cn="Separator=&#x09;"/>
        <Object cn="CN=Root,Model=Computational Model of Human Hepatocyte Iron Metabolism,Vector=Compartments[LiverCell],Vector=Metabolites[FT],Reference=InitialConcentration"/>
        <Object cn="Separator=&#x09;"/>
        <Object cn="CN=Root,Model=Computational Model of Human Hepatocyte Iron Metabolism,Vector=Compartments[LiverCell],Vector=Metabolites[Fe-FT],Reference=InitialConcentration"/>
        <Object cn="Separator=&#x09;"/>
        <Object cn="CN=Root,Model=Computational Model of Human Hepatocyte Iron Metabolism,Vector=Compartments[LiverCell],Vector=Metabolites[Fpn],Reference=InitialConcentration"/>
        <Object cn="Separator=&#x09;"/>
        <Object cn="CN=Root,Model=Computational Model of Human Hepatocyte Iron Metabolism,Vector=Compartments[intercell],Vector=Metabolites[HFE-TfR],Reference=InitialConcentration"/>
        <Object cn="Separator=&#x09;"/>
        <Object cn="CN=Root,Model=Computational Model of Human Hepatocyte Iron Metabolism,Vector=Compartments[intercell],Vector=Metabolites[HFE],Reference=InitialConcentration"/>
        <Object cn="Separator=&#x09;"/>
        <Object cn="CN=Root,Model=Computational Model of Human Hepatocyte Iron Metabolism,Vector=Compartments[LiverCell],Vector=Metabolites[HO-1],Reference=InitialConcentration"/>
        <Object cn="Separator=&#x09;"/>
        <Object cn="CN=Root,Model=Computational Model of Human Hepatocyte Iron Metabolism,Vector=Compartments[LiverCell],Vector=Metabolites[Hamp],Reference=InitialConcentration"/>
        <Object cn="Separator=&#x09;"/>
        <Object cn="CN=Root,Model=Computational Model of Human Hepatocyte Iron Metabolism,Vector=Compartments[LiverCell],Vector=Metabolites[Heme],Reference=InitialConcentration"/>
        <Object cn="Separator=&#x09;"/>
        <Object cn="CN=Root,Model=Computational Model of Human Hepatocyte Iron Metabolism,Vector=Compartments[LiverCell],Vector=Metabolites[IRP],Reference=InitialConcentration"/>
        <Object cn="Separator=&#x09;"/>
        <Object cn="CN=Root,Model=Computational Model of Human Hepatocyte Iron Metabolism,Vector=Compartments[LiverCell],Vector=Metabolites[LIP],Reference=InitialConcentration"/>
        <Object cn="Separator=&#x09;"/>
        <Object cn="CN=Root,Model=Computational Model of Human Hepatocyte Iron Metabolism,Vector=Compartments[intercell],Vector=Metabolites[Tf-Fe-TfR1],Reference=InitialConcentration"/>
        <Object cn="Separator=&#x09;"/>
        <Object cn="CN=Root,Model=Computational Model of Human Hepatocyte Iron Metabolism,Vector=Compartments[intercell],Vector=Metabolites[Tf-Fe-TfR2],Reference=InitialConcentration"/>
        <Object cn="Separator=&#x09;"/>
        <Object cn="CN=Root,Model=Computational Model of Human Hepatocyte Iron Metabolism,Vector=Compartments[intercell],Vector=Metabolites[TfR2],Reference=InitialConcentration"/>
        <Object cn="Separator=&#x09;"/>
        <Object cn="CN=Root,Model=Computational Model of Human Hepatocyte Iron Metabolism,Vector=Compartments[intercell],Vector=Metabolites[TfR],Reference=InitialConcentration"/>
        <Object cn="Separator=&#x09;"/>
        <Object cn="CN=Root,Model=Computational Model of Human Hepatocyte Iron Metabolism,Reference=Time"/>
        <Object cn="Separator=&#x09;"/>
        <Object cn="CN=Root,Model=Computational Model of Human Hepatocyte Iron Metabolism,Vector=Compartments[LiverCell],Vector=Metabolites[Hamp],Reference=Concentration"/>
        <Object cn="Separator=&#x09;"/>
        <Object cn="CN=Root,Model=Computational Model of Human Hepatocyte Iron Metabolism,Vector=Compartments[LiverCell],Vector=Metabolites[Fe-FT],Reference=Concentration"/>
        <Object cn="Separator=&#x09;"/>
        <Object cn="CN=Root,Model=Computational Model of Human Hepatocyte Iron Metabolism,Vector=Compartments[LiverCell],Vector=Metabolites[FT],Reference=Concentration"/>
        <Object cn="Separator=&#x09;"/>
        <Object cn="CN=Root,Model=Computational Model of Human Hepatocyte Iron Metabolism,Vector=Compartments[LiverCell],Vector=Metabolites[FT1],Reference=Concentration"/>
        <Object cn="Separator=&#x09;"/>
        <Object cn="CN=Root,Model=Computational Model of Human Hepatocyte Iron Metabolism,Vector=Compartments[LiverCell],Vector=Metabolites[HO-1],Reference=Concentration"/>
        <Object cn="Separator=&#x09;"/>
        <Object cn="CN=Root,Model=Computational Model of Human Hepatocyte Iron Metabolism,Vector=Compartments[LiverCell],Vector=Metabolites[Heme],Reference=Concentration"/>
        <Object cn="Separator=&#x09;"/>
        <Object cn="CN=Root,Model=Computational Model of Human Hepatocyte Iron Metabolism,Vector=Compartments[LiverCell],Vector=Metabolites[LIP],Reference=Concentration"/>
        <Object cn="Separator=&#x09;"/>
        <Object cn="CN=Root,Model=Computational Model of Human Hepatocyte Iron Metabolism,Vector=Compartments[LiverCell],Vector=Metabolites[Fpn],Reference=Concentration"/>
        <Object cn="Separator=&#x09;"/>
        <Object cn="CN=Root,Model=Computational Model of Human Hepatocyte Iron Metabolism,Vector=Compartments[LiverCell],Vector=Metabolites[IRP],Reference=Concentration"/>
        <Object cn="Separator=&#x09;"/>
        <Object cn="CN=Root,Model=Computational Model of Human Hepatocyte Iron Metabolism,Vector=Compartments[intercell],Vector=Metabolites[TfR],Reference=Concentration"/>
        <Object cn="Separator=&#x09;"/>
        <Object cn="CN=Root,Model=Computational Model of Human Hepatocyte Iron Metabolism,Vector=Compartments[intercell],Vector=Metabolites[Tf-Fe-TfR1],Reference=Concentration"/>
        <Object cn="Separator=&#x09;"/>
        <Object cn="CN=Root,Model=Computational Model of Human Hepatocyte Iron Metabolism,Vector=Compartments[intercell],Vector=Metabolites[HFE],Reference=Concentration"/>
        <Object cn="Separator=&#x09;"/>
        <Object cn="CN=Root,Model=Computational Model of Human Hepatocyte Iron Metabolism,Vector=Compartments[intercell],Vector=Metabolites[HFE-TfR],Reference=Concentration"/>
        <Object cn="Separator=&#x09;"/>
        <Object cn="CN=Root,Model=Computational Model of Human Hepatocyte Iron Metabolism,Vector=Compartments[intercell],Vector=Metabolites[Tf-Fe-TfR2],Reference=Concentration"/>
        <Object cn="Separator=&#x09;"/>
        <Object cn="CN=Root,Model=Computational Model of Human Hepatocyte Iron Metabolism,Vector=Compartments[intercell],Vector=Metabolites[2(Tf-Fe)-TfR1],Reference=Concentration"/>
        <Object cn="Separator=&#x09;"/>
        <Object cn="CN=Root,Model=Computational Model of Human Hepatocyte Iron Metabolism,Vector=Compartments[intercell],Vector=Metabolites[2HFE-TfR],Reference=Concentration"/>
        <Object cn="Separator=&#x09;"/>
        <Object cn="CN=Root,Model=Computational Model of Human Hepatocyte Iron Metabolism,Vector=Compartments[intercell],Vector=Metabolites[2HFE-TfR2],Reference=Concentration"/>
        <Object cn="Separator=&#x09;"/>
        <Object cn="CN=Root,Model=Computational Model of Human Hepatocyte Iron Metabolism,Vector=Compartments[intercell],Vector=Metabolites[2(Tf-Fe)-TfR2],Reference=Concentration"/>
        <Object cn="Separator=&#x09;"/>
        <Object cn="CN=Root,Model=Computational Model of Human Hepatocyte Iron Metabolism,Vector=Compartments[intercell],Vector=Metabolites[TfR2],Reference=Concentration"/>
        <Object cn="Separator=&#x09;"/>
        <Object cn="CN=Root,Model=Computational Model of Human Hepatocyte Iron Metabolism,Vector=Values[Fe2GutQUant],Reference=Value"/>
      </Body>
    </Report>
    <Report key="Report_23" name="Linear Noise Approximation" taskType="linearNoiseApproximation" separator="&#x09;" precision="6">
      <Comment>
        Automatically generated report.
      </Comment>
      <Header>
        <Object cn="CN=Root,Vector=TaskList[Linear Noise Approximation],Object=Description"/>
      </Header>
      <Footer>
        <Object cn="String=&#x0a;"/>
        <Object cn="CN=Root,Vector=TaskList[Linear Noise Approximation],Object=Result"/>
      </Footer>
    </Report>
  </ListOfReports>
  <ListOfPlots>
    <PlotSpecification name="Concentrations, Volumes, and Global Quantity Values" type="Plot2D" active="0">
      <Parameter name="log X" type="bool" value="0"/>
      <Parameter name="log Y" type="bool" value="0"/>
      <ListOfPlotItems>
        <PlotItem name="[2Fe2TFTfR1]" type="Curve2D">
          <Parameter name="Color" type="string" value="auto"/>
          <Parameter name="Line subtype" type="unsignedInteger" value="0"/>
          <Parameter name="Line type" type="unsignedInteger" value="0"/>
          <Parameter name="Line width" type="unsignedFloat" value="1"/>
          <Parameter name="Recording Activity" type="string" value="during"/>
          <Parameter name="Symbol subtype" type="unsignedInteger" value="0"/>
          <ListOfChannels>
            <ChannelSpec cn="CN=Root,Model=Computational Model of Human Hepatocyte Iron Metabolism,Reference=Time"/>
            <ChannelSpec cn="CN=Root,Model=Computational Model of Human Hepatocyte Iron Metabolism,Vector=Compartments[intercell],Vector=Metabolites[2(Tf-Fe)-TfR1],Reference=Concentration"/>
          </ListOfChannels>
        </PlotItem>
        <PlotItem name="[2Fe2TFTfR1_Internal]" type="Curve2D">
          <Parameter name="Color" type="string" value="auto"/>
          <Parameter name="Line subtype" type="unsignedInteger" value="0"/>
          <Parameter name="Line type" type="unsignedInteger" value="0"/>
          <Parameter name="Line width" type="unsignedFloat" value="1"/>
          <Parameter name="Recording Activity" type="string" value="during"/>
          <Parameter name="Symbol subtype" type="unsignedInteger" value="0"/>
          <ListOfChannels>
            <ChannelSpec cn="CN=Root,Model=Computational Model of Human Hepatocyte Iron Metabolism,Reference=Time"/>
            <ChannelSpec cn=""/>
          </ListOfChannels>
        </PlotItem>
        <PlotItem name="[2Fe2TFTfR2]" type="Curve2D">
          <Parameter name="Color" type="string" value="auto"/>
          <Parameter name="Line subtype" type="unsignedInteger" value="0"/>
          <Parameter name="Line type" type="unsignedInteger" value="0"/>
          <Parameter name="Line width" type="unsignedFloat" value="1"/>
          <Parameter name="Recording Activity" type="string" value="during"/>
          <Parameter name="Symbol subtype" type="unsignedInteger" value="0"/>
          <ListOfChannels>
            <ChannelSpec cn="CN=Root,Model=Computational Model of Human Hepatocyte Iron Metabolism,Reference=Time"/>
            <ChannelSpec cn="CN=Root,Model=Computational Model of Human Hepatocyte Iron Metabolism,Vector=Compartments[intercell],Vector=Metabolites[2(Tf-Fe)-TfR2],Reference=Concentration"/>
          </ListOfChannels>
        </PlotItem>
        <PlotItem name="[2Fe2TFTfR2_Internal]" type="Curve2D">
          <Parameter name="Color" type="string" value="auto"/>
          <Parameter name="Line subtype" type="unsignedInteger" value="0"/>
          <Parameter name="Line type" type="unsignedInteger" value="0"/>
          <Parameter name="Line width" type="unsignedFloat" value="1"/>
          <Parameter name="Recording Activity" type="string" value="during"/>
          <Parameter name="Symbol subtype" type="unsignedInteger" value="0"/>
          <ListOfChannels>
            <ChannelSpec cn="CN=Root,Model=Computational Model of Human Hepatocyte Iron Metabolism,Reference=Time"/>
            <ChannelSpec cn=""/>
          </ListOfChannels>
        </PlotItem>
        <PlotItem name="[2HFETfR2]" type="Curve2D">
          <Parameter name="Color" type="string" value="auto"/>
          <Parameter name="Line subtype" type="unsignedInteger" value="0"/>
          <Parameter name="Line type" type="unsignedInteger" value="0"/>
          <Parameter name="Line width" type="unsignedFloat" value="1"/>
          <Parameter name="Recording Activity" type="string" value="during"/>
          <Parameter name="Symbol subtype" type="unsignedInteger" value="0"/>
          <ListOfChannels>
            <ChannelSpec cn="CN=Root,Model=Computational Model of Human Hepatocyte Iron Metabolism,Reference=Time"/>
            <ChannelSpec cn="CN=Root,Model=Computational Model of Human Hepatocyte Iron Metabolism,Vector=Compartments[intercell],Vector=Metabolites[2HFE-TfR2],Reference=Concentration"/>
          </ListOfChannels>
        </PlotItem>
        <PlotItem name="[2HFETfR]" type="Curve2D">
          <Parameter name="Color" type="string" value="auto"/>
          <Parameter name="Line subtype" type="unsignedInteger" value="0"/>
          <Parameter name="Line type" type="unsignedInteger" value="0"/>
          <Parameter name="Line width" type="unsignedFloat" value="1"/>
          <Parameter name="Recording Activity" type="string" value="during"/>
          <Parameter name="Symbol subtype" type="unsignedInteger" value="0"/>
          <ListOfChannels>
            <ChannelSpec cn="CN=Root,Model=Computational Model of Human Hepatocyte Iron Metabolism,Reference=Time"/>
            <ChannelSpec cn="CN=Root,Model=Computational Model of Human Hepatocyte Iron Metabolism,Vector=Compartments[intercell],Vector=Metabolites[2HFE-TfR],Reference=Concentration"/>
          </ListOfChannels>
        </PlotItem>
        <PlotItem name="[2HFETfRintestinal]" type="Curve2D">
          <Parameter name="Color" type="string" value="auto"/>
          <Parameter name="Line subtype" type="unsignedInteger" value="0"/>
          <Parameter name="Line type" type="unsignedInteger" value="0"/>
          <Parameter name="Line width" type="unsignedFloat" value="1"/>
          <Parameter name="Recording Activity" type="string" value="during"/>
          <Parameter name="Symbol subtype" type="unsignedInteger" value="0"/>
          <ListOfChannels>
            <ChannelSpec cn="CN=Root,Model=Computational Model of Human Hepatocyte Iron Metabolism,Reference=Time"/>
            <ChannelSpec cn=""/>
          </ListOfChannels>
        </PlotItem>
        <PlotItem name="[DMT1]" type="Curve2D">
          <Parameter name="Color" type="string" value="auto"/>
          <Parameter name="Line subtype" type="unsignedInteger" value="0"/>
          <Parameter name="Line type" type="unsignedInteger" value="0"/>
          <Parameter name="Line width" type="unsignedFloat" value="1"/>
          <Parameter name="Recording Activity" type="string" value="during"/>
          <Parameter name="Symbol subtype" type="unsignedInteger" value="0"/>
          <ListOfChannels>
            <ChannelSpec cn="CN=Root,Model=Computational Model of Human Hepatocyte Iron Metabolism,Reference=Time"/>
            <ChannelSpec cn=""/>
          </ListOfChannels>
        </PlotItem>
        <PlotItem name="[DMT1intestinal]" type="Curve2D">
          <Parameter name="Color" type="string" value="auto"/>
          <Parameter name="Line subtype" type="unsignedInteger" value="0"/>
          <Parameter name="Line type" type="unsignedInteger" value="0"/>
          <Parameter name="Line width" type="unsignedFloat" value="1"/>
          <Parameter name="Recording Activity" type="string" value="during"/>
          <Parameter name="Symbol subtype" type="unsignedInteger" value="0"/>
          <ListOfChannels>
            <ChannelSpec cn="CN=Root,Model=Computational Model of Human Hepatocyte Iron Metabolism,Reference=Time"/>
            <ChannelSpec cn=""/>
          </ListOfChannels>
        </PlotItem>
        <PlotItem name="[FIH]" type="Curve2D">
          <Parameter name="Color" type="string" value="auto"/>
          <Parameter name="Line subtype" type="unsignedInteger" value="0"/>
          <Parameter name="Line type" type="unsignedInteger" value="0"/>
          <Parameter name="Line width" type="unsignedFloat" value="1"/>
          <Parameter name="Recording Activity" type="string" value="during"/>
          <Parameter name="Symbol subtype" type="unsignedInteger" value="0"/>
          <ListOfChannels>
            <ChannelSpec cn="CN=Root,Model=Computational Model of Human Hepatocyte Iron Metabolism,Reference=Time"/>
            <ChannelSpec cn=""/>
          </ListOfChannels>
        </PlotItem>
        <PlotItem name="[FIHintestinal]" type="Curve2D">
          <Parameter name="Color" type="string" value="auto"/>
          <Parameter name="Line subtype" type="unsignedInteger" value="0"/>
          <Parameter name="Line type" type="unsignedInteger" value="0"/>
          <Parameter name="Line width" type="unsignedFloat" value="1"/>
          <Parameter name="Recording Activity" type="string" value="during"/>
          <Parameter name="Symbol subtype" type="unsignedInteger" value="0"/>
          <ListOfChannels>
            <ChannelSpec cn="CN=Root,Model=Computational Model of Human Hepatocyte Iron Metabolism,Reference=Time"/>
            <ChannelSpec cn=""/>
          </ListOfChannels>
        </PlotItem>
        <PlotItem name="[Fe2TFTfR1]" type="Curve2D">
          <Parameter name="Color" type="string" value="auto"/>
          <Parameter name="Line subtype" type="unsignedInteger" value="0"/>
          <Parameter name="Line type" type="unsignedInteger" value="0"/>
          <Parameter name="Line width" type="unsignedFloat" value="1"/>
          <Parameter name="Recording Activity" type="string" value="during"/>
          <Parameter name="Symbol subtype" type="unsignedInteger" value="0"/>
          <ListOfChannels>
            <ChannelSpec cn="CN=Root,Model=Computational Model of Human Hepatocyte Iron Metabolism,Reference=Time"/>
            <ChannelSpec cn="CN=Root,Model=Computational Model of Human Hepatocyte Iron Metabolism,Vector=Compartments[intercell],Vector=Metabolites[Tf-Fe-TfR1],Reference=Concentration"/>
          </ListOfChannels>
        </PlotItem>
        <PlotItem name="[Fe2TFTfR1_Internal]" type="Curve2D">
          <Parameter name="Color" type="string" value="auto"/>
          <Parameter name="Line subtype" type="unsignedInteger" value="0"/>
          <Parameter name="Line type" type="unsignedInteger" value="0"/>
          <Parameter name="Line width" type="unsignedFloat" value="1"/>
          <Parameter name="Recording Activity" type="string" value="during"/>
          <Parameter name="Symbol subtype" type="unsignedInteger" value="0"/>
          <ListOfChannels>
            <ChannelSpec cn="CN=Root,Model=Computational Model of Human Hepatocyte Iron Metabolism,Reference=Time"/>
            <ChannelSpec cn=""/>
          </ListOfChannels>
        </PlotItem>
        <PlotItem name="[Fe2TFTfR2]" type="Curve2D">
          <Parameter name="Color" type="string" value="auto"/>
          <Parameter name="Line subtype" type="unsignedInteger" value="0"/>
          <Parameter name="Line type" type="unsignedInteger" value="0"/>
          <Parameter name="Line width" type="unsignedFloat" value="1"/>
          <Parameter name="Recording Activity" type="string" value="during"/>
          <Parameter name="Symbol subtype" type="unsignedInteger" value="0"/>
          <ListOfChannels>
            <ChannelSpec cn="CN=Root,Model=Computational Model of Human Hepatocyte Iron Metabolism,Reference=Time"/>
            <ChannelSpec cn="CN=Root,Model=Computational Model of Human Hepatocyte Iron Metabolism,Vector=Compartments[intercell],Vector=Metabolites[Tf-Fe-TfR2],Reference=Concentration"/>
          </ListOfChannels>
        </PlotItem>
        <PlotItem name="[Fe2TFTfR2_Internal]" type="Curve2D">
          <Parameter name="Color" type="string" value="auto"/>
          <Parameter name="Line subtype" type="unsignedInteger" value="0"/>
          <Parameter name="Line type" type="unsignedInteger" value="0"/>
          <Parameter name="Line width" type="unsignedFloat" value="1"/>
          <Parameter name="Recording Activity" type="string" value="during"/>
          <Parameter name="Symbol subtype" type="unsignedInteger" value="0"/>
          <ListOfChannels>
            <ChannelSpec cn="CN=Root,Model=Computational Model of Human Hepatocyte Iron Metabolism,Reference=Time"/>
            <ChannelSpec cn=""/>
          </ListOfChannels>
        </PlotItem>
        <PlotItem name="[Fe2TfC-lobe_intercell]" type="Curve2D">
          <Parameter name="Color" type="string" value="auto"/>
          <Parameter name="Line subtype" type="unsignedInteger" value="0"/>
          <Parameter name="Line type" type="unsignedInteger" value="0"/>
          <Parameter name="Line width" type="unsignedFloat" value="1"/>
          <Parameter name="Recording Activity" type="string" value="during"/>
          <Parameter name="Symbol subtype" type="unsignedInteger" value="0"/>
          <ListOfChannels>
            <ChannelSpec cn="CN=Root,Model=Computational Model of Human Hepatocyte Iron Metabolism,Reference=Time"/>
            <ChannelSpec cn=""/>
          </ListOfChannels>
        </PlotItem>
        <PlotItem name="[Fe2Tf_intercell]" type="Curve2D">
          <Parameter name="Color" type="string" value="auto"/>
          <Parameter name="Line subtype" type="unsignedInteger" value="0"/>
          <Parameter name="Line type" type="unsignedInteger" value="0"/>
          <Parameter name="Line width" type="unsignedFloat" value="1"/>
          <Parameter name="Recording Activity" type="string" value="during"/>
          <Parameter name="Symbol subtype" type="unsignedInteger" value="0"/>
          <ListOfChannels>
            <ChannelSpec cn="CN=Root,Model=Computational Model of Human Hepatocyte Iron Metabolism,Reference=Time"/>
            <ChannelSpec cn="CN=Root,Model=Computational Model of Human Hepatocyte Iron Metabolism,Vector=Compartments[intercell],Vector=Metabolites[Tf-Fe_intercell],Reference=Concentration"/>
          </ListOfChannels>
        </PlotItem>
        <PlotItem name="[Fe2_intercell]" type="Curve2D">
          <Parameter name="Color" type="string" value="auto"/>
          <Parameter name="Line subtype" type="unsignedInteger" value="0"/>
          <Parameter name="Line type" type="unsignedInteger" value="0"/>
          <Parameter name="Line width" type="unsignedFloat" value="1"/>
          <Parameter name="Recording Activity" type="string" value="during"/>
          <Parameter name="Symbol subtype" type="unsignedInteger" value="0"/>
          <ListOfChannels>
            <ChannelSpec cn="CN=Root,Model=Computational Model of Human Hepatocyte Iron Metabolism,Reference=Time"/>
            <ChannelSpec cn=""/>
          </ListOfChannels>
        </PlotItem>
        <PlotItem name="[Fe2gut]" type="Curve2D">
          <Parameter name="Color" type="string" value="auto"/>
          <Parameter name="Line subtype" type="unsignedInteger" value="0"/>
          <Parameter name="Line type" type="unsignedInteger" value="0"/>
          <Parameter name="Line width" type="unsignedFloat" value="1"/>
          <Parameter name="Recording Activity" type="string" value="during"/>
          <Parameter name="Symbol subtype" type="unsignedInteger" value="0"/>
          <ListOfChannels>
            <ChannelSpec cn="CN=Root,Model=Computational Model of Human Hepatocyte Iron Metabolism,Reference=Time"/>
            <ChannelSpec cn=""/>
          </ListOfChannels>
        </PlotItem>
        <PlotItem name="[Fe3]" type="Curve2D">
          <Parameter name="Color" type="string" value="auto"/>
          <Parameter name="Line subtype" type="unsignedInteger" value="0"/>
          <Parameter name="Line type" type="unsignedInteger" value="0"/>
          <Parameter name="Line width" type="unsignedFloat" value="1"/>
          <Parameter name="Recording Activity" type="string" value="during"/>
          <Parameter name="Symbol subtype" type="unsignedInteger" value="0"/>
          <ListOfChannels>
            <ChannelSpec cn="CN=Root,Model=Computational Model of Human Hepatocyte Iron Metabolism,Reference=Time"/>
            <ChannelSpec cn=""/>
          </ListOfChannels>
        </PlotItem>
        <PlotItem name="[Fe3_intercell]" type="Curve2D">
          <Parameter name="Color" type="string" value="auto"/>
          <Parameter name="Line subtype" type="unsignedInteger" value="0"/>
          <Parameter name="Line type" type="unsignedInteger" value="0"/>
          <Parameter name="Line width" type="unsignedFloat" value="1"/>
          <Parameter name="Recording Activity" type="string" value="during"/>
          <Parameter name="Symbol subtype" type="unsignedInteger" value="0"/>
          <ListOfChannels>
            <ChannelSpec cn="CN=Root,Model=Computational Model of Human Hepatocyte Iron Metabolism,Reference=Time"/>
            <ChannelSpec cn=""/>
          </ListOfChannels>
        </PlotItem>
        <PlotItem name="[Fe3intestinal]" type="Curve2D">
          <Parameter name="Color" type="string" value="auto"/>
          <Parameter name="Line subtype" type="unsignedInteger" value="0"/>
          <Parameter name="Line type" type="unsignedInteger" value="0"/>
          <Parameter name="Line width" type="unsignedFloat" value="1"/>
          <Parameter name="Recording Activity" type="string" value="during"/>
          <Parameter name="Symbol subtype" type="unsignedInteger" value="0"/>
          <ListOfChannels>
            <ChannelSpec cn="CN=Root,Model=Computational Model of Human Hepatocyte Iron Metabolism,Reference=Time"/>
            <ChannelSpec cn=""/>
          </ListOfChannels>
        </PlotItem>
        <PlotItem name="[FeFn]" type="Curve2D">
          <Parameter name="Color" type="string" value="auto"/>
          <Parameter name="Line subtype" type="unsignedInteger" value="0"/>
          <Parameter name="Line type" type="unsignedInteger" value="0"/>
          <Parameter name="Line width" type="unsignedFloat" value="1"/>
          <Parameter name="Recording Activity" type="string" value="during"/>
          <Parameter name="Symbol subtype" type="unsignedInteger" value="0"/>
          <ListOfChannels>
            <ChannelSpec cn="CN=Root,Model=Computational Model of Human Hepatocyte Iron Metabolism,Reference=Time"/>
            <ChannelSpec cn="CN=Root,Model=Computational Model of Human Hepatocyte Iron Metabolism,Vector=Compartments[LiverCell],Vector=Metabolites[Fe-FT],Reference=Concentration"/>
          </ListOfChannels>
        </PlotItem>
        <PlotItem name="[FeFnintestinal]" type="Curve2D">
          <Parameter name="Color" type="string" value="auto"/>
          <Parameter name="Line subtype" type="unsignedInteger" value="0"/>
          <Parameter name="Line type" type="unsignedInteger" value="0"/>
          <Parameter name="Line width" type="unsignedFloat" value="1"/>
          <Parameter name="Recording Activity" type="string" value="during"/>
          <Parameter name="Symbol subtype" type="unsignedInteger" value="0"/>
          <ListOfChannels>
            <ChannelSpec cn="CN=Root,Model=Computational Model of Human Hepatocyte Iron Metabolism,Reference=Time"/>
            <ChannelSpec cn=""/>
          </ListOfChannels>
        </PlotItem>
        <PlotItem name="[Fn1]" type="Curve2D">
          <Parameter name="Color" type="string" value="auto"/>
          <Parameter name="Line subtype" type="unsignedInteger" value="0"/>
          <Parameter name="Line type" type="unsignedInteger" value="0"/>
          <Parameter name="Line width" type="unsignedFloat" value="1"/>
          <Parameter name="Recording Activity" type="string" value="during"/>
          <Parameter name="Symbol subtype" type="unsignedInteger" value="0"/>
          <ListOfChannels>
            <ChannelSpec cn="CN=Root,Model=Computational Model of Human Hepatocyte Iron Metabolism,Reference=Time"/>
            <ChannelSpec cn="CN=Root,Model=Computational Model of Human Hepatocyte Iron Metabolism,Vector=Compartments[LiverCell],Vector=Metabolites[FT1],Reference=Concentration"/>
          </ListOfChannels>
        </PlotItem>
        <PlotItem name="[Fn1intestinal]" type="Curve2D">
          <Parameter name="Color" type="string" value="auto"/>
          <Parameter name="Line subtype" type="unsignedInteger" value="0"/>
          <Parameter name="Line type" type="unsignedInteger" value="0"/>
          <Parameter name="Line width" type="unsignedFloat" value="1"/>
          <Parameter name="Recording Activity" type="string" value="during"/>
          <Parameter name="Symbol subtype" type="unsignedInteger" value="0"/>
          <ListOfChannels>
            <ChannelSpec cn="CN=Root,Model=Computational Model of Human Hepatocyte Iron Metabolism,Reference=Time"/>
            <ChannelSpec cn=""/>
          </ListOfChannels>
        </PlotItem>
        <PlotItem name="[Fn]" type="Curve2D">
          <Parameter name="Color" type="string" value="auto"/>
          <Parameter name="Line subtype" type="unsignedInteger" value="0"/>
          <Parameter name="Line type" type="unsignedInteger" value="0"/>
          <Parameter name="Line width" type="unsignedFloat" value="1"/>
          <Parameter name="Recording Activity" type="string" value="during"/>
          <Parameter name="Symbol subtype" type="unsignedInteger" value="0"/>
          <ListOfChannels>
            <ChannelSpec cn="CN=Root,Model=Computational Model of Human Hepatocyte Iron Metabolism,Reference=Time"/>
            <ChannelSpec cn="CN=Root,Model=Computational Model of Human Hepatocyte Iron Metabolism,Vector=Compartments[LiverCell],Vector=Metabolites[FT],Reference=Concentration"/>
          </ListOfChannels>
        </PlotItem>
        <PlotItem name="[Fnintestinal]" type="Curve2D">
          <Parameter name="Color" type="string" value="auto"/>
          <Parameter name="Line subtype" type="unsignedInteger" value="0"/>
          <Parameter name="Line type" type="unsignedInteger" value="0"/>
          <Parameter name="Line width" type="unsignedFloat" value="1"/>
          <Parameter name="Recording Activity" type="string" value="during"/>
          <Parameter name="Symbol subtype" type="unsignedInteger" value="0"/>
          <ListOfChannels>
            <ChannelSpec cn="CN=Root,Model=Computational Model of Human Hepatocyte Iron Metabolism,Reference=Time"/>
            <ChannelSpec cn=""/>
          </ListOfChannels>
        </PlotItem>
        <PlotItem name="[Fpn]" type="Curve2D">
          <Parameter name="Color" type="string" value="auto"/>
          <Parameter name="Line subtype" type="unsignedInteger" value="0"/>
          <Parameter name="Line type" type="unsignedInteger" value="0"/>
          <Parameter name="Line width" type="unsignedFloat" value="1"/>
          <Parameter name="Recording Activity" type="string" value="during"/>
          <Parameter name="Symbol subtype" type="unsignedInteger" value="0"/>
          <ListOfChannels>
            <ChannelSpec cn="CN=Root,Model=Computational Model of Human Hepatocyte Iron Metabolism,Reference=Time"/>
            <ChannelSpec cn="CN=Root,Model=Computational Model of Human Hepatocyte Iron Metabolism,Vector=Compartments[LiverCell],Vector=Metabolites[Fpn],Reference=Concentration"/>
          </ListOfChannels>
        </PlotItem>
        <PlotItem name="[Fpnintestinal]" type="Curve2D">
          <Parameter name="Color" type="string" value="auto"/>
          <Parameter name="Line subtype" type="unsignedInteger" value="0"/>
          <Parameter name="Line type" type="unsignedInteger" value="0"/>
          <Parameter name="Line width" type="unsignedFloat" value="1"/>
          <Parameter name="Recording Activity" type="string" value="during"/>
          <Parameter name="Symbol subtype" type="unsignedInteger" value="0"/>
          <ListOfChannels>
            <ChannelSpec cn="CN=Root,Model=Computational Model of Human Hepatocyte Iron Metabolism,Reference=Time"/>
            <ChannelSpec cn=""/>
          </ListOfChannels>
        </PlotItem>
        <PlotItem name="[HFETfR2]" type="Curve2D">
          <Parameter name="Color" type="string" value="auto"/>
          <Parameter name="Line subtype" type="unsignedInteger" value="0"/>
          <Parameter name="Line type" type="unsignedInteger" value="0"/>
          <Parameter name="Line width" type="unsignedFloat" value="1"/>
          <Parameter name="Recording Activity" type="string" value="during"/>
          <Parameter name="Symbol subtype" type="unsignedInteger" value="0"/>
          <ListOfChannels>
            <ChannelSpec cn="CN=Root,Model=Computational Model of Human Hepatocyte Iron Metabolism,Reference=Time"/>
            <ChannelSpec cn=""/>
          </ListOfChannels>
        </PlotItem>
        <PlotItem name="[HFETfR]" type="Curve2D">
          <Parameter name="Color" type="string" value="auto"/>
          <Parameter name="Line subtype" type="unsignedInteger" value="0"/>
          <Parameter name="Line type" type="unsignedInteger" value="0"/>
          <Parameter name="Line width" type="unsignedFloat" value="1"/>
          <Parameter name="Recording Activity" type="string" value="during"/>
          <Parameter name="Symbol subtype" type="unsignedInteger" value="0"/>
          <ListOfChannels>
            <ChannelSpec cn="CN=Root,Model=Computational Model of Human Hepatocyte Iron Metabolism,Reference=Time"/>
            <ChannelSpec cn="CN=Root,Model=Computational Model of Human Hepatocyte Iron Metabolism,Vector=Compartments[intercell],Vector=Metabolites[HFE-TfR],Reference=Concentration"/>
          </ListOfChannels>
        </PlotItem>
        <PlotItem name="[HFETfRintestinal]" type="Curve2D">
          <Parameter name="Color" type="string" value="auto"/>
          <Parameter name="Line subtype" type="unsignedInteger" value="0"/>
          <Parameter name="Line type" type="unsignedInteger" value="0"/>
          <Parameter name="Line width" type="unsignedFloat" value="1"/>
          <Parameter name="Recording Activity" type="string" value="during"/>
          <Parameter name="Symbol subtype" type="unsignedInteger" value="0"/>
          <ListOfChannels>
            <ChannelSpec cn="CN=Root,Model=Computational Model of Human Hepatocyte Iron Metabolism,Reference=Time"/>
            <ChannelSpec cn=""/>
          </ListOfChannels>
        </PlotItem>
        <PlotItem name="[HFE]" type="Curve2D">
          <Parameter name="Color" type="string" value="auto"/>
          <Parameter name="Line subtype" type="unsignedInteger" value="0"/>
          <Parameter name="Line type" type="unsignedInteger" value="0"/>
          <Parameter name="Line width" type="unsignedFloat" value="1"/>
          <Parameter name="Recording Activity" type="string" value="during"/>
          <Parameter name="Symbol subtype" type="unsignedInteger" value="0"/>
          <ListOfChannels>
            <ChannelSpec cn="CN=Root,Model=Computational Model of Human Hepatocyte Iron Metabolism,Reference=Time"/>
            <ChannelSpec cn="CN=Root,Model=Computational Model of Human Hepatocyte Iron Metabolism,Vector=Compartments[intercell],Vector=Metabolites[HFE],Reference=Concentration"/>
          </ListOfChannels>
        </PlotItem>
        <PlotItem name="[HFEintestinal]" type="Curve2D">
          <Parameter name="Color" type="string" value="auto"/>
          <Parameter name="Line subtype" type="unsignedInteger" value="0"/>
          <Parameter name="Line type" type="unsignedInteger" value="0"/>
          <Parameter name="Line width" type="unsignedFloat" value="1"/>
          <Parameter name="Recording Activity" type="string" value="during"/>
          <Parameter name="Symbol subtype" type="unsignedInteger" value="0"/>
          <ListOfChannels>
            <ChannelSpec cn="CN=Root,Model=Computational Model of Human Hepatocyte Iron Metabolism,Reference=Time"/>
            <ChannelSpec cn=""/>
          </ListOfChannels>
        </PlotItem>
        <PlotItem name="[HIF2a]" type="Curve2D">
          <Parameter name="Color" type="string" value="auto"/>
          <Parameter name="Line subtype" type="unsignedInteger" value="0"/>
          <Parameter name="Line type" type="unsignedInteger" value="0"/>
          <Parameter name="Line width" type="unsignedFloat" value="1"/>
          <Parameter name="Recording Activity" type="string" value="during"/>
          <Parameter name="Symbol subtype" type="unsignedInteger" value="0"/>
          <ListOfChannels>
            <ChannelSpec cn="CN=Root,Model=Computational Model of Human Hepatocyte Iron Metabolism,Reference=Time"/>
            <ChannelSpec cn=""/>
          </ListOfChannels>
        </PlotItem>
        <PlotItem name="[HIF2aintestinal]" type="Curve2D">
          <Parameter name="Color" type="string" value="auto"/>
          <Parameter name="Line subtype" type="unsignedInteger" value="0"/>
          <Parameter name="Line type" type="unsignedInteger" value="0"/>
          <Parameter name="Line width" type="unsignedFloat" value="1"/>
          <Parameter name="Recording Activity" type="string" value="during"/>
          <Parameter name="Symbol subtype" type="unsignedInteger" value="0"/>
          <ListOfChannels>
            <ChannelSpec cn="CN=Root,Model=Computational Model of Human Hepatocyte Iron Metabolism,Reference=Time"/>
            <ChannelSpec cn=""/>
          </ListOfChannels>
        </PlotItem>
        <PlotItem name="[H]" type="Curve2D">
          <Parameter name="Color" type="string" value="auto"/>
          <Parameter name="Line subtype" type="unsignedInteger" value="0"/>
          <Parameter name="Line type" type="unsignedInteger" value="0"/>
          <Parameter name="Line width" type="unsignedFloat" value="1"/>
          <Parameter name="Recording Activity" type="string" value="during"/>
          <Parameter name="Symbol subtype" type="unsignedInteger" value="0"/>
          <ListOfChannels>
            <ChannelSpec cn="CN=Root,Model=Computational Model of Human Hepatocyte Iron Metabolism,Reference=Time"/>
            <ChannelSpec cn="CN=Root,Model=Computational Model of Human Hepatocyte Iron Metabolism,Vector=Compartments[LiverCell],Vector=Metabolites[Hamp],Reference=Concentration"/>
          </ListOfChannels>
        </PlotItem>
        <PlotItem name="[H_intercell]" type="Curve2D">
          <Parameter name="Color" type="string" value="auto"/>
          <Parameter name="Line subtype" type="unsignedInteger" value="0"/>
          <Parameter name="Line type" type="unsignedInteger" value="0"/>
          <Parameter name="Line width" type="unsignedFloat" value="1"/>
          <Parameter name="Recording Activity" type="string" value="during"/>
          <Parameter name="Symbol subtype" type="unsignedInteger" value="0"/>
          <ListOfChannels>
            <ChannelSpec cn="CN=Root,Model=Computational Model of Human Hepatocyte Iron Metabolism,Reference=Time"/>
            <ChannelSpec cn=""/>
          </ListOfChannels>
        </PlotItem>
        <PlotItem name="[HemeOxygenase1]" type="Curve2D">
          <Parameter name="Color" type="string" value="auto"/>
          <Parameter name="Line subtype" type="unsignedInteger" value="0"/>
          <Parameter name="Line type" type="unsignedInteger" value="0"/>
          <Parameter name="Line width" type="unsignedFloat" value="1"/>
          <Parameter name="Recording Activity" type="string" value="during"/>
          <Parameter name="Symbol subtype" type="unsignedInteger" value="0"/>
          <ListOfChannels>
            <ChannelSpec cn="CN=Root,Model=Computational Model of Human Hepatocyte Iron Metabolism,Reference=Time"/>
            <ChannelSpec cn="CN=Root,Model=Computational Model of Human Hepatocyte Iron Metabolism,Vector=Compartments[LiverCell],Vector=Metabolites[HO-1],Reference=Concentration"/>
          </ListOfChannels>
        </PlotItem>
        <PlotItem name="[HemeOxygenase1intestinal]" type="Curve2D">
          <Parameter name="Color" type="string" value="auto"/>
          <Parameter name="Line subtype" type="unsignedInteger" value="0"/>
          <Parameter name="Line type" type="unsignedInteger" value="0"/>
          <Parameter name="Line width" type="unsignedFloat" value="1"/>
          <Parameter name="Recording Activity" type="string" value="during"/>
          <Parameter name="Symbol subtype" type="unsignedInteger" value="0"/>
          <ListOfChannels>
            <ChannelSpec cn="CN=Root,Model=Computational Model of Human Hepatocyte Iron Metabolism,Reference=Time"/>
            <ChannelSpec cn=""/>
          </ListOfChannels>
        </PlotItem>
        <PlotItem name="[Heme]" type="Curve2D">
          <Parameter name="Color" type="string" value="auto"/>
          <Parameter name="Line subtype" type="unsignedInteger" value="0"/>
          <Parameter name="Line type" type="unsignedInteger" value="0"/>
          <Parameter name="Line width" type="unsignedFloat" value="1"/>
          <Parameter name="Recording Activity" type="string" value="during"/>
          <Parameter name="Symbol subtype" type="unsignedInteger" value="0"/>
          <ListOfChannels>
            <ChannelSpec cn="CN=Root,Model=Computational Model of Human Hepatocyte Iron Metabolism,Reference=Time"/>
            <ChannelSpec cn="CN=Root,Model=Computational Model of Human Hepatocyte Iron Metabolism,Vector=Compartments[LiverCell],Vector=Metabolites[Heme],Reference=Concentration"/>
          </ListOfChannels>
        </PlotItem>
        <PlotItem name="[Hemeintestinal]" type="Curve2D">
          <Parameter name="Color" type="string" value="auto"/>
          <Parameter name="Line subtype" type="unsignedInteger" value="0"/>
          <Parameter name="Line type" type="unsignedInteger" value="0"/>
          <Parameter name="Line width" type="unsignedFloat" value="1"/>
          <Parameter name="Recording Activity" type="string" value="during"/>
          <Parameter name="Symbol subtype" type="unsignedInteger" value="0"/>
          <ListOfChannels>
            <ChannelSpec cn="CN=Root,Model=Computational Model of Human Hepatocyte Iron Metabolism,Reference=Time"/>
            <ChannelSpec cn=""/>
          </ListOfChannels>
        </PlotItem>
        <PlotItem name="[Hintestinal]" type="Curve2D">
          <Parameter name="Color" type="string" value="auto"/>
          <Parameter name="Line subtype" type="unsignedInteger" value="0"/>
          <Parameter name="Line type" type="unsignedInteger" value="0"/>
          <Parameter name="Line width" type="unsignedFloat" value="1"/>
          <Parameter name="Recording Activity" type="string" value="during"/>
          <Parameter name="Symbol subtype" type="unsignedInteger" value="0"/>
          <ListOfChannels>
            <ChannelSpec cn="CN=Root,Model=Computational Model of Human Hepatocyte Iron Metabolism,Reference=Time"/>
            <ChannelSpec cn=""/>
          </ListOfChannels>
        </PlotItem>
        <PlotItem name="[IRP]" type="Curve2D">
          <Parameter name="Color" type="string" value="auto"/>
          <Parameter name="Line subtype" type="unsignedInteger" value="0"/>
          <Parameter name="Line type" type="unsignedInteger" value="0"/>
          <Parameter name="Line width" type="unsignedFloat" value="1"/>
          <Parameter name="Recording Activity" type="string" value="during"/>
          <Parameter name="Symbol subtype" type="unsignedInteger" value="0"/>
          <ListOfChannels>
            <ChannelSpec cn="CN=Root,Model=Computational Model of Human Hepatocyte Iron Metabolism,Reference=Time"/>
            <ChannelSpec cn="CN=Root,Model=Computational Model of Human Hepatocyte Iron Metabolism,Vector=Compartments[LiverCell],Vector=Metabolites[IRP],Reference=Concentration"/>
          </ListOfChannels>
        </PlotItem>
        <PlotItem name="[IRPintestinal]" type="Curve2D">
          <Parameter name="Color" type="string" value="auto"/>
          <Parameter name="Line subtype" type="unsignedInteger" value="0"/>
          <Parameter name="Line type" type="unsignedInteger" value="0"/>
          <Parameter name="Line width" type="unsignedFloat" value="1"/>
          <Parameter name="Recording Activity" type="string" value="during"/>
          <Parameter name="Symbol subtype" type="unsignedInteger" value="0"/>
          <ListOfChannels>
            <ChannelSpec cn="CN=Root,Model=Computational Model of Human Hepatocyte Iron Metabolism,Reference=Time"/>
            <ChannelSpec cn=""/>
          </ListOfChannels>
        </PlotItem>
        <PlotItem name="[LIP]" type="Curve2D">
          <Parameter name="Color" type="string" value="auto"/>
          <Parameter name="Line subtype" type="unsignedInteger" value="0"/>
          <Parameter name="Line type" type="unsignedInteger" value="0"/>
          <Parameter name="Line width" type="unsignedFloat" value="1"/>
          <Parameter name="Recording Activity" type="string" value="during"/>
          <Parameter name="Symbol subtype" type="unsignedInteger" value="0"/>
          <ListOfChannels>
            <ChannelSpec cn="CN=Root,Model=Computational Model of Human Hepatocyte Iron Metabolism,Reference=Time"/>
            <ChannelSpec cn="CN=Root,Model=Computational Model of Human Hepatocyte Iron Metabolism,Vector=Compartments[LiverCell],Vector=Metabolites[LIP],Reference=Concentration"/>
          </ListOfChannels>
        </PlotItem>
        <PlotItem name="[LIPintestinal]" type="Curve2D">
          <Parameter name="Color" type="string" value="auto"/>
          <Parameter name="Line subtype" type="unsignedInteger" value="0"/>
          <Parameter name="Line type" type="unsignedInteger" value="0"/>
          <Parameter name="Line width" type="unsignedFloat" value="1"/>
          <Parameter name="Recording Activity" type="string" value="during"/>
          <Parameter name="Symbol subtype" type="unsignedInteger" value="0"/>
          <ListOfChannels>
            <ChannelSpec cn="CN=Root,Model=Computational Model of Human Hepatocyte Iron Metabolism,Reference=Time"/>
            <ChannelSpec cn=""/>
          </ListOfChannels>
        </PlotItem>
        <PlotItem name="[O2]" type="Curve2D">
          <Parameter name="Color" type="string" value="auto"/>
          <Parameter name="Line subtype" type="unsignedInteger" value="0"/>
          <Parameter name="Line type" type="unsignedInteger" value="0"/>
          <Parameter name="Line width" type="unsignedFloat" value="1"/>
          <Parameter name="Recording Activity" type="string" value="during"/>
          <Parameter name="Symbol subtype" type="unsignedInteger" value="0"/>
          <ListOfChannels>
            <ChannelSpec cn="CN=Root,Model=Computational Model of Human Hepatocyte Iron Metabolism,Reference=Time"/>
            <ChannelSpec cn=""/>
          </ListOfChannels>
        </PlotItem>
        <PlotItem name="[O2intestinal]" type="Curve2D">
          <Parameter name="Color" type="string" value="auto"/>
          <Parameter name="Line subtype" type="unsignedInteger" value="0"/>
          <Parameter name="Line type" type="unsignedInteger" value="0"/>
          <Parameter name="Line width" type="unsignedFloat" value="1"/>
          <Parameter name="Recording Activity" type="string" value="during"/>
          <Parameter name="Symbol subtype" type="unsignedInteger" value="0"/>
          <ListOfChannels>
            <ChannelSpec cn="CN=Root,Model=Computational Model of Human Hepatocyte Iron Metabolism,Reference=Time"/>
            <ChannelSpec cn=""/>
          </ListOfChannels>
        </PlotItem>
        <PlotItem name="[OHp]" type="Curve2D">
          <Parameter name="Color" type="string" value="auto"/>
          <Parameter name="Line subtype" type="unsignedInteger" value="0"/>
          <Parameter name="Line type" type="unsignedInteger" value="0"/>
          <Parameter name="Line width" type="unsignedFloat" value="1"/>
          <Parameter name="Recording Activity" type="string" value="during"/>
          <Parameter name="Symbol subtype" type="unsignedInteger" value="0"/>
          <ListOfChannels>
            <ChannelSpec cn="CN=Root,Model=Computational Model of Human Hepatocyte Iron Metabolism,Reference=Time"/>
            <ChannelSpec cn=""/>
          </ListOfChannels>
        </PlotItem>
        <PlotItem name="[OHpintestinal]" type="Curve2D">
          <Parameter name="Color" type="string" value="auto"/>
          <Parameter name="Line subtype" type="unsignedInteger" value="0"/>
          <Parameter name="Line type" type="unsignedInteger" value="0"/>
          <Parameter name="Line width" type="unsignedFloat" value="1"/>
          <Parameter name="Recording Activity" type="string" value="during"/>
          <Parameter name="Symbol subtype" type="unsignedInteger" value="0"/>
          <ListOfChannels>
            <ChannelSpec cn="CN=Root,Model=Computational Model of Human Hepatocyte Iron Metabolism,Reference=Time"/>
            <ChannelSpec cn=""/>
          </ListOfChannels>
        </PlotItem>
        <PlotItem name="[PHDFe]" type="Curve2D">
          <Parameter name="Color" type="string" value="auto"/>
          <Parameter name="Line subtype" type="unsignedInteger" value="0"/>
          <Parameter name="Line type" type="unsignedInteger" value="0"/>
          <Parameter name="Line width" type="unsignedFloat" value="1"/>
          <Parameter name="Recording Activity" type="string" value="during"/>
          <Parameter name="Symbol subtype" type="unsignedInteger" value="0"/>
          <ListOfChannels>
            <ChannelSpec cn="CN=Root,Model=Computational Model of Human Hepatocyte Iron Metabolism,Reference=Time"/>
            <ChannelSpec cn=""/>
          </ListOfChannels>
        </PlotItem>
        <PlotItem name="[PHDFeintestinal]" type="Curve2D">
          <Parameter name="Color" type="string" value="auto"/>
          <Parameter name="Line subtype" type="unsignedInteger" value="0"/>
          <Parameter name="Line type" type="unsignedInteger" value="0"/>
          <Parameter name="Line width" type="unsignedFloat" value="1"/>
          <Parameter name="Recording Activity" type="string" value="during"/>
          <Parameter name="Symbol subtype" type="unsignedInteger" value="0"/>
          <ListOfChannels>
            <ChannelSpec cn="CN=Root,Model=Computational Model of Human Hepatocyte Iron Metabolism,Reference=Time"/>
            <ChannelSpec cn=""/>
          </ListOfChannels>
        </PlotItem>
        <PlotItem name="[PHDFer]" type="Curve2D">
          <Parameter name="Color" type="string" value="auto"/>
          <Parameter name="Line subtype" type="unsignedInteger" value="0"/>
          <Parameter name="Line type" type="unsignedInteger" value="0"/>
          <Parameter name="Line width" type="unsignedFloat" value="1"/>
          <Parameter name="Recording Activity" type="string" value="during"/>
          <Parameter name="Symbol subtype" type="unsignedInteger" value="0"/>
          <ListOfChannels>
            <ChannelSpec cn="CN=Root,Model=Computational Model of Human Hepatocyte Iron Metabolism,Reference=Time"/>
            <ChannelSpec cn=""/>
          </ListOfChannels>
        </PlotItem>
        <PlotItem name="[PHDFerintestinal]" type="Curve2D">
          <Parameter name="Color" type="string" value="auto"/>
          <Parameter name="Line subtype" type="unsignedInteger" value="0"/>
          <Parameter name="Line type" type="unsignedInteger" value="0"/>
          <Parameter name="Line width" type="unsignedFloat" value="1"/>
          <Parameter name="Recording Activity" type="string" value="during"/>
          <Parameter name="Symbol subtype" type="unsignedInteger" value="0"/>
          <ListOfChannels>
            <ChannelSpec cn="CN=Root,Model=Computational Model of Human Hepatocyte Iron Metabolism,Reference=Time"/>
            <ChannelSpec cn=""/>
          </ListOfChannels>
        </PlotItem>
        <PlotItem name="[PHDFreintestinal]" type="Curve2D">
          <Parameter name="Color" type="string" value="auto"/>
          <Parameter name="Line subtype" type="unsignedInteger" value="0"/>
          <Parameter name="Line type" type="unsignedInteger" value="0"/>
          <Parameter name="Line width" type="unsignedFloat" value="1"/>
          <Parameter name="Recording Activity" type="string" value="during"/>
          <Parameter name="Symbol subtype" type="unsignedInteger" value="0"/>
          <ListOfChannels>
            <ChannelSpec cn="CN=Root,Model=Computational Model of Human Hepatocyte Iron Metabolism,Reference=Time"/>
            <ChannelSpec cn="CN=Root"/>
          </ListOfChannels>
        </PlotItem>
        <PlotItem name="[PHD]" type="Curve2D">
          <Parameter name="Color" type="string" value="auto"/>
          <Parameter name="Line subtype" type="unsignedInteger" value="0"/>
          <Parameter name="Line type" type="unsignedInteger" value="0"/>
          <Parameter name="Line width" type="unsignedFloat" value="1"/>
          <Parameter name="Recording Activity" type="string" value="during"/>
          <Parameter name="Symbol subtype" type="unsignedInteger" value="0"/>
          <ListOfChannels>
            <ChannelSpec cn="CN=Root,Model=Computational Model of Human Hepatocyte Iron Metabolism,Reference=Time"/>
            <ChannelSpec cn=""/>
          </ListOfChannels>
        </PlotItem>
        <PlotItem name="[PHDintestinal]" type="Curve2D">
          <Parameter name="Color" type="string" value="auto"/>
          <Parameter name="Line subtype" type="unsignedInteger" value="0"/>
          <Parameter name="Line type" type="unsignedInteger" value="0"/>
          <Parameter name="Line width" type="unsignedFloat" value="1"/>
          <Parameter name="Recording Activity" type="string" value="during"/>
          <Parameter name="Symbol subtype" type="unsignedInteger" value="0"/>
          <ListOfChannels>
            <ChannelSpec cn="CN=Root,Model=Computational Model of Human Hepatocyte Iron Metabolism,Reference=Time"/>
            <ChannelSpec cn=""/>
          </ListOfChannels>
        </PlotItem>
        <PlotItem name="[PHDr]" type="Curve2D">
          <Parameter name="Color" type="string" value="auto"/>
          <Parameter name="Line subtype" type="unsignedInteger" value="0"/>
          <Parameter name="Line type" type="unsignedInteger" value="0"/>
          <Parameter name="Line width" type="unsignedFloat" value="1"/>
          <Parameter name="Recording Activity" type="string" value="during"/>
          <Parameter name="Symbol subtype" type="unsignedInteger" value="0"/>
          <ListOfChannels>
            <ChannelSpec cn="CN=Root,Model=Computational Model of Human Hepatocyte Iron Metabolism,Reference=Time"/>
            <ChannelSpec cn=""/>
          </ListOfChannels>
        </PlotItem>
        <PlotItem name="[PHDrintestinal]" type="Curve2D">
          <Parameter name="Color" type="string" value="auto"/>
          <Parameter name="Line subtype" type="unsignedInteger" value="0"/>
          <Parameter name="Line type" type="unsignedInteger" value="0"/>
          <Parameter name="Line width" type="unsignedFloat" value="1"/>
          <Parameter name="Recording Activity" type="string" value="during"/>
          <Parameter name="Symbol subtype" type="unsignedInteger" value="0"/>
          <ListOfChannels>
            <ChannelSpec cn="CN=Root,Model=Computational Model of Human Hepatocyte Iron Metabolism,Reference=Time"/>
            <ChannelSpec cn=""/>
          </ListOfChannels>
        </PlotItem>
        <PlotItem name="[TFTfR1_Internal]" type="Curve2D">
          <Parameter name="Color" type="string" value="auto"/>
          <Parameter name="Line subtype" type="unsignedInteger" value="0"/>
          <Parameter name="Line type" type="unsignedInteger" value="0"/>
          <Parameter name="Line width" type="unsignedFloat" value="1"/>
          <Parameter name="Recording Activity" type="string" value="during"/>
          <Parameter name="Symbol subtype" type="unsignedInteger" value="0"/>
          <ListOfChannels>
            <ChannelSpec cn="CN=Root,Model=Computational Model of Human Hepatocyte Iron Metabolism,Reference=Time"/>
            <ChannelSpec cn=""/>
          </ListOfChannels>
        </PlotItem>
        <PlotItem name="[TFTfR2_Internal]" type="Curve2D">
          <Parameter name="Color" type="string" value="auto"/>
          <Parameter name="Line subtype" type="unsignedInteger" value="0"/>
          <Parameter name="Line type" type="unsignedInteger" value="0"/>
          <Parameter name="Line width" type="unsignedFloat" value="1"/>
          <Parameter name="Recording Activity" type="string" value="during"/>
          <Parameter name="Symbol subtype" type="unsignedInteger" value="0"/>
          <ListOfChannels>
            <ChannelSpec cn="CN=Root,Model=Computational Model of Human Hepatocyte Iron Metabolism,Reference=Time"/>
            <ChannelSpec cn=""/>
          </ListOfChannels>
        </PlotItem>
        <PlotItem name="[TfR2]" type="Curve2D">
          <Parameter name="Color" type="string" value="auto"/>
          <Parameter name="Line subtype" type="unsignedInteger" value="0"/>
          <Parameter name="Line type" type="unsignedInteger" value="0"/>
          <Parameter name="Line width" type="unsignedFloat" value="1"/>
          <Parameter name="Recording Activity" type="string" value="during"/>
          <Parameter name="Symbol subtype" type="unsignedInteger" value="0"/>
          <ListOfChannels>
            <ChannelSpec cn="CN=Root,Model=Computational Model of Human Hepatocyte Iron Metabolism,Reference=Time"/>
            <ChannelSpec cn="CN=Root,Model=Computational Model of Human Hepatocyte Iron Metabolism,Vector=Compartments[intercell],Vector=Metabolites[TfR2],Reference=Concentration"/>
          </ListOfChannels>
        </PlotItem>
        <PlotItem name="[TfR]" type="Curve2D">
          <Parameter name="Color" type="string" value="auto"/>
          <Parameter name="Line subtype" type="unsignedInteger" value="0"/>
          <Parameter name="Line type" type="unsignedInteger" value="0"/>
          <Parameter name="Line width" type="unsignedFloat" value="1"/>
          <Parameter name="Recording Activity" type="string" value="during"/>
          <Parameter name="Symbol subtype" type="unsignedInteger" value="0"/>
          <ListOfChannels>
            <ChannelSpec cn="CN=Root,Model=Computational Model of Human Hepatocyte Iron Metabolism,Reference=Time"/>
            <ChannelSpec cn="CN=Root,Model=Computational Model of Human Hepatocyte Iron Metabolism,Vector=Compartments[intercell],Vector=Metabolites[TfR],Reference=Concentration"/>
          </ListOfChannels>
        </PlotItem>
        <PlotItem name="[TfRintestinal]" type="Curve2D">
          <Parameter name="Color" type="string" value="auto"/>
          <Parameter name="Line subtype" type="unsignedInteger" value="0"/>
          <Parameter name="Line type" type="unsignedInteger" value="0"/>
          <Parameter name="Line width" type="unsignedFloat" value="1"/>
          <Parameter name="Recording Activity" type="string" value="during"/>
          <Parameter name="Symbol subtype" type="unsignedInteger" value="0"/>
          <ListOfChannels>
            <ChannelSpec cn="CN=Root,Model=Computational Model of Human Hepatocyte Iron Metabolism,Reference=Time"/>
            <ChannelSpec cn=""/>
          </ListOfChannels>
        </PlotItem>
        <PlotItem name="[inactivePHD]" type="Curve2D">
          <Parameter name="Color" type="string" value="auto"/>
          <Parameter name="Line subtype" type="unsignedInteger" value="0"/>
          <Parameter name="Line type" type="unsignedInteger" value="0"/>
          <Parameter name="Line width" type="unsignedFloat" value="1"/>
          <Parameter name="Recording Activity" type="string" value="during"/>
          <Parameter name="Symbol subtype" type="unsignedInteger" value="0"/>
          <ListOfChannels>
            <ChannelSpec cn="CN=Root,Model=Computational Model of Human Hepatocyte Iron Metabolism,Reference=Time"/>
            <ChannelSpec cn=""/>
          </ListOfChannels>
        </PlotItem>
        <PlotItem name="[inactivePHDintestinal]" type="Curve2D">
          <Parameter name="Color" type="string" value="auto"/>
          <Parameter name="Line subtype" type="unsignedInteger" value="0"/>
          <Parameter name="Line type" type="unsignedInteger" value="0"/>
          <Parameter name="Line width" type="unsignedFloat" value="1"/>
          <Parameter name="Recording Activity" type="string" value="during"/>
          <Parameter name="Symbol subtype" type="unsignedInteger" value="0"/>
          <ListOfChannels>
            <ChannelSpec cn="CN=Root,Model=Computational Model of Human Hepatocyte Iron Metabolism,Reference=Time"/>
            <ChannelSpec cn=""/>
          </ListOfChannels>
        </PlotItem>
      </ListOfPlotItems>
    </PlotSpecification>
    <PlotSpecification name="Reaction Fluxes" type="Plot2D" active="0">
      <Parameter name="log X" type="bool" value="0"/>
      <Parameter name="log Y" type="bool" value="0"/>
      <ListOfPlotItems>
        <PlotItem name="(R1).Flux" type="Curve2D">
          <Parameter name="Color" type="string" value="auto"/>
          <Parameter name="Line subtype" type="unsignedInteger" value="0"/>
          <Parameter name="Line type" type="unsignedInteger" value="0"/>
          <Parameter name="Line width" type="unsignedFloat" value="1"/>
          <Parameter name="Recording Activity" type="string" value="during"/>
          <Parameter name="Symbol subtype" type="unsignedInteger" value="0"/>
          <ListOfChannels>
            <ChannelSpec cn="CN=Root,Model=Computational Model of Human Hepatocyte Iron Metabolism,Reference=Time"/>
            <ChannelSpec cn="CN=Root,Model=Computational Model of Human Hepatocyte Iron Metabolism,Vector=Reactions[Fpn Export],Reference=Flux"/>
          </ListOfChannels>
        </PlotItem>
        <PlotItem name="(R5).Flux" type="Curve2D">
          <Parameter name="Color" type="string" value="auto"/>
          <Parameter name="Line subtype" type="unsignedInteger" value="0"/>
          <Parameter name="Line type" type="unsignedInteger" value="0"/>
          <Parameter name="Line width" type="unsignedFloat" value="1"/>
          <Parameter name="Recording Activity" type="string" value="during"/>
          <Parameter name="Symbol subtype" type="unsignedInteger" value="0"/>
          <ListOfChannels>
            <ChannelSpec cn="CN=Root,Model=Computational Model of Human Hepatocyte Iron Metabolism,Reference=Time"/>
            <ChannelSpec cn="CN=Root,Model=Computational Model of Human Hepatocyte Iron Metabolism,Vector=Reactions[TfR1 expression],Reference=Flux"/>
          </ListOfChannels>
        </PlotItem>
        <PlotItem name="(R6).Flux" type="Curve2D">
          <Parameter name="Color" type="string" value="auto"/>
          <Parameter name="Line subtype" type="unsignedInteger" value="0"/>
          <Parameter name="Line type" type="unsignedInteger" value="0"/>
          <Parameter name="Line width" type="unsignedFloat" value="1"/>
          <Parameter name="Recording Activity" type="string" value="during"/>
          <Parameter name="Symbol subtype" type="unsignedInteger" value="0"/>
          <ListOfChannels>
            <ChannelSpec cn="CN=Root,Model=Computational Model of Human Hepatocyte Iron Metabolism,Reference=Time"/>
            <ChannelSpec cn="CN=Root,Model=Computational Model of Human Hepatocyte Iron Metabolism,Vector=Reactions[TfR1 degradation],Reference=Flux"/>
          </ListOfChannels>
        </PlotItem>
        <PlotItem name="(R7).Flux" type="Curve2D">
          <Parameter name="Color" type="string" value="auto"/>
          <Parameter name="Line subtype" type="unsignedInteger" value="0"/>
          <Parameter name="Line type" type="unsignedInteger" value="0"/>
          <Parameter name="Line width" type="unsignedFloat" value="1"/>
          <Parameter name="Recording Activity" type="string" value="during"/>
          <Parameter name="Symbol subtype" type="unsignedInteger" value="0"/>
          <ListOfChannels>
            <ChannelSpec cn="CN=Root,Model=Computational Model of Human Hepatocyte Iron Metabolism,Reference=Time"/>
            <ChannelSpec cn="CN=Root,Model=Computational Model of Human Hepatocyte Iron Metabolism,Vector=Reactions[Ferroportin Expression],Reference=Flux"/>
          </ListOfChannels>
        </PlotItem>
        <PlotItem name="(R8).Flux" type="Curve2D">
          <Parameter name="Color" type="string" value="auto"/>
          <Parameter name="Line subtype" type="unsignedInteger" value="0"/>
          <Parameter name="Line type" type="unsignedInteger" value="0"/>
          <Parameter name="Line width" type="unsignedFloat" value="1"/>
          <Parameter name="Recording Activity" type="string" value="during"/>
          <Parameter name="Symbol subtype" type="unsignedInteger" value="0"/>
          <ListOfChannels>
            <ChannelSpec cn="CN=Root,Model=Computational Model of Human Hepatocyte Iron Metabolism,Reference=Time"/>
            <ChannelSpec cn="CN=Root,Model=Computational Model of Human Hepatocyte Iron Metabolism,Vector=Reactions[Ferroportin degradation],Reference=Flux"/>
          </ListOfChannels>
        </PlotItem>
        <PlotItem name="(R11).Flux" type="Curve2D">
          <Parameter name="Color" type="string" value="auto"/>
          <Parameter name="Line subtype" type="unsignedInteger" value="0"/>
          <Parameter name="Line type" type="unsignedInteger" value="0"/>
          <Parameter name="Line width" type="unsignedFloat" value="1"/>
          <Parameter name="Recording Activity" type="string" value="during"/>
          <Parameter name="Symbol subtype" type="unsignedInteger" value="0"/>
          <ListOfChannels>
            <ChannelSpec cn="CN=Root,Model=Computational Model of Human Hepatocyte Iron Metabolism,Reference=Time"/>
            <ChannelSpec cn="CN=Root,Model=Computational Model of Human Hepatocyte Iron Metabolism,Vector=Reactions[IRP expresion],Reference=Flux"/>
          </ListOfChannels>
        </PlotItem>
        <PlotItem name="(R12).Flux" type="Curve2D">
          <Parameter name="Color" type="string" value="auto"/>
          <Parameter name="Line subtype" type="unsignedInteger" value="0"/>
          <Parameter name="Line type" type="unsignedInteger" value="0"/>
          <Parameter name="Line width" type="unsignedFloat" value="1"/>
          <Parameter name="Recording Activity" type="string" value="during"/>
          <Parameter name="Symbol subtype" type="unsignedInteger" value="0"/>
          <ListOfChannels>
            <ChannelSpec cn="CN=Root,Model=Computational Model of Human Hepatocyte Iron Metabolism,Reference=Time"/>
            <ChannelSpec cn="CN=Root,Model=Computational Model of Human Hepatocyte Iron Metabolism,Vector=Reactions[IRP degradation],Reference=Flux"/>
          </ListOfChannels>
        </PlotItem>
        <PlotItem name="(R13).Flux" type="Curve2D">
          <Parameter name="Color" type="string" value="auto"/>
          <Parameter name="Line subtype" type="unsignedInteger" value="0"/>
          <Parameter name="Line type" type="unsignedInteger" value="0"/>
          <Parameter name="Line width" type="unsignedFloat" value="1"/>
          <Parameter name="Recording Activity" type="string" value="during"/>
          <Parameter name="Symbol subtype" type="unsignedInteger" value="0"/>
          <ListOfChannels>
            <ChannelSpec cn="CN=Root,Model=Computational Model of Human Hepatocyte Iron Metabolism,Reference=Time"/>
            <ChannelSpec cn="CN=Root,Model=Computational Model of Human Hepatocyte Iron Metabolism,Vector=Reactions[Fpn degradation],Reference=Flux"/>
          </ListOfChannels>
        </PlotItem>
        <PlotItem name="(R15s).Flux" type="Curve2D">
          <Parameter name="Color" type="string" value="auto"/>
          <Parameter name="Line subtype" type="unsignedInteger" value="0"/>
          <Parameter name="Line type" type="unsignedInteger" value="0"/>
          <Parameter name="Line width" type="unsignedFloat" value="1"/>
          <Parameter name="Recording Activity" type="string" value="during"/>
          <Parameter name="Symbol subtype" type="unsignedInteger" value="0"/>
          <ListOfChannels>
            <ChannelSpec cn="CN=Root,Model=Computational Model of Human Hepatocyte Iron Metabolism,Reference=Time"/>
            <ChannelSpec cn="CN=Root,Model=Computational Model of Human Hepatocyte Iron Metabolism,Vector=Reactions[HFE degradation],Reference=Flux"/>
          </ListOfChannels>
        </PlotItem>
        <PlotItem name="(R16s).Flux" type="Curve2D">
          <Parameter name="Color" type="string" value="auto"/>
          <Parameter name="Line subtype" type="unsignedInteger" value="0"/>
          <Parameter name="Line type" type="unsignedInteger" value="0"/>
          <Parameter name="Line width" type="unsignedFloat" value="1"/>
          <Parameter name="Recording Activity" type="string" value="during"/>
          <Parameter name="Symbol subtype" type="unsignedInteger" value="0"/>
          <ListOfChannels>
            <ChannelSpec cn="CN=Root,Model=Computational Model of Human Hepatocyte Iron Metabolism,Reference=Time"/>
            <ChannelSpec cn="CN=Root,Model=Computational Model of Human Hepatocyte Iron Metabolism,Vector=Reactions[HFE expression],Reference=Flux"/>
          </ListOfChannels>
        </PlotItem>
        <PlotItem name="(R18s).Flux" type="Curve2D">
          <Parameter name="Color" type="string" value="auto"/>
          <Parameter name="Line subtype" type="unsignedInteger" value="0"/>
          <Parameter name="Line type" type="unsignedInteger" value="0"/>
          <Parameter name="Line width" type="unsignedFloat" value="1"/>
          <Parameter name="Recording Activity" type="string" value="during"/>
          <Parameter name="Symbol subtype" type="unsignedInteger" value="0"/>
          <ListOfChannels>
            <ChannelSpec cn="CN=Root,Model=Computational Model of Human Hepatocyte Iron Metabolism,Reference=Time"/>
            <ChannelSpec cn="CN=Root,Model=Computational Model of Human Hepatocyte Iron Metabolism,Vector=Reactions[TfR2 expression],Reference=Flux"/>
          </ListOfChannels>
        </PlotItem>
        <PlotItem name="(R19s).Flux" type="Curve2D">
          <Parameter name="Color" type="string" value="auto"/>
          <Parameter name="Line subtype" type="unsignedInteger" value="0"/>
          <Parameter name="Line type" type="unsignedInteger" value="0"/>
          <Parameter name="Line width" type="unsignedFloat" value="1"/>
          <Parameter name="Recording Activity" type="string" value="during"/>
          <Parameter name="Symbol subtype" type="unsignedInteger" value="0"/>
          <ListOfChannels>
            <ChannelSpec cn="CN=Root,Model=Computational Model of Human Hepatocyte Iron Metabolism,Reference=Time"/>
            <ChannelSpec cn="CN=Root,Model=Computational Model of Human Hepatocyte Iron Metabolism,Vector=Reactions[TfR2 degradation],Reference=Flux"/>
          </ListOfChannels>
        </PlotItem>
        <PlotItem name="(R21s).Flux" type="Curve2D">
          <Parameter name="Color" type="string" value="auto"/>
          <Parameter name="Line subtype" type="unsignedInteger" value="0"/>
          <Parameter name="Line type" type="unsignedInteger" value="0"/>
          <Parameter name="Line width" type="unsignedFloat" value="1"/>
          <Parameter name="Recording Activity" type="string" value="during"/>
          <Parameter name="Symbol subtype" type="unsignedInteger" value="0"/>
          <ListOfChannels>
            <ChannelSpec cn="CN=Root,Model=Computational Model of Human Hepatocyte Iron Metabolism,Reference=Time"/>
            <ChannelSpec cn="CN=Root,Model=Computational Model of Human Hepatocyte Iron Metabolism,Vector=Reactions[Hepcidin expression],Reference=Flux"/>
          </ListOfChannels>
        </PlotItem>
        <PlotItem name="(R22s).Flux" type="Curve2D">
          <Parameter name="Color" type="string" value="auto"/>
          <Parameter name="Line subtype" type="unsignedInteger" value="0"/>
          <Parameter name="Line type" type="unsignedInteger" value="0"/>
          <Parameter name="Line width" type="unsignedFloat" value="1"/>
          <Parameter name="Recording Activity" type="string" value="during"/>
          <Parameter name="Symbol subtype" type="unsignedInteger" value="0"/>
          <ListOfChannels>
            <ChannelSpec cn="CN=Root,Model=Computational Model of Human Hepatocyte Iron Metabolism,Reference=Time"/>
            <ChannelSpec cn="CN=Root,Model=Computational Model of Human Hepatocyte Iron Metabolism,Vector=Reactions[Hepcidin degradation],Reference=Flux"/>
          </ListOfChannels>
        </PlotItem>
        <PlotItem name="(R23s).Flux" type="Curve2D">
          <Parameter name="Color" type="string" value="auto"/>
          <Parameter name="Line subtype" type="unsignedInteger" value="0"/>
          <Parameter name="Line type" type="unsignedInteger" value="0"/>
          <Parameter name="Line width" type="unsignedFloat" value="1"/>
          <Parameter name="Recording Activity" type="string" value="during"/>
          <Parameter name="Symbol subtype" type="unsignedInteger" value="0"/>
          <ListOfChannels>
            <ChannelSpec cn="CN=Root,Model=Computational Model of Human Hepatocyte Iron Metabolism,Reference=Time"/>
            <ChannelSpec cn="CN=Root,Model=Computational Model of Human Hepatocyte Iron Metabolism,Vector=Reactions[Heme oxygenation],Reference=Flux"/>
          </ListOfChannels>
        </PlotItem>
        <PlotItem name="(R24s).Flux" type="Curve2D">
          <Parameter name="Color" type="string" value="auto"/>
          <Parameter name="Line subtype" type="unsignedInteger" value="0"/>
          <Parameter name="Line type" type="unsignedInteger" value="0"/>
          <Parameter name="Line width" type="unsignedFloat" value="1"/>
          <Parameter name="Recording Activity" type="string" value="during"/>
          <Parameter name="Symbol subtype" type="unsignedInteger" value="0"/>
          <ListOfChannels>
            <ChannelSpec cn="CN=Root,Model=Computational Model of Human Hepatocyte Iron Metabolism,Reference=Time"/>
            <ChannelSpec cn=""/>
          </ListOfChannels>
        </PlotItem>
        <PlotItem name="(R14s (forward)).Flux" type="Curve2D">
          <Parameter name="Color" type="string" value="auto"/>
          <Parameter name="Line subtype" type="unsignedInteger" value="0"/>
          <Parameter name="Line type" type="unsignedInteger" value="0"/>
          <Parameter name="Line width" type="unsignedFloat" value="1"/>
          <Parameter name="Recording Activity" type="string" value="during"/>
          <Parameter name="Symbol subtype" type="unsignedInteger" value="0"/>
          <ListOfChannels>
            <ChannelSpec cn="CN=Root,Model=Computational Model of Human Hepatocyte Iron Metabolism,Reference=Time"/>
            <ChannelSpec cn="CN=Root,Model=Computational Model of Human Hepatocyte Iron Metabolism,Vector=Reactions[HFE TfR1 binding],Reference=Flux"/>
          </ListOfChannels>
        </PlotItem>
        <PlotItem name="(R14s (backward)).Flux" type="Curve2D">
          <Parameter name="Color" type="string" value="auto"/>
          <Parameter name="Line subtype" type="unsignedInteger" value="0"/>
          <Parameter name="Line type" type="unsignedInteger" value="0"/>
          <Parameter name="Line width" type="unsignedFloat" value="1"/>
          <Parameter name="Recording Activity" type="string" value="during"/>
          <Parameter name="Symbol subtype" type="unsignedInteger" value="0"/>
          <ListOfChannels>
            <ChannelSpec cn="CN=Root,Model=Computational Model of Human Hepatocyte Iron Metabolism,Reference=Time"/>
            <ChannelSpec cn="CN=Root,Model=Computational Model of Human Hepatocyte Iron Metabolism,Vector=Reactions[HFE TfR1 release],Reference=Flux"/>
          </ListOfChannels>
        </PlotItem>
        <PlotItem name="(R25s (forward)).Flux" type="Curve2D">
          <Parameter name="Color" type="string" value="auto"/>
          <Parameter name="Line subtype" type="unsignedInteger" value="0"/>
          <Parameter name="Line type" type="unsignedInteger" value="0"/>
          <Parameter name="Line width" type="unsignedFloat" value="1"/>
          <Parameter name="Recording Activity" type="string" value="during"/>
          <Parameter name="Symbol subtype" type="unsignedInteger" value="0"/>
          <ListOfChannels>
            <ChannelSpec cn="CN=Root,Model=Computational Model of Human Hepatocyte Iron Metabolism,Reference=Time"/>
            <ChannelSpec cn="CN=Root,Model=Computational Model of Human Hepatocyte Iron Metabolism,Vector=Reactions[TfR1 binding],Reference=Flux"/>
          </ListOfChannels>
        </PlotItem>
        <PlotItem name="(R25s (backward)).Flux" type="Curve2D">
          <Parameter name="Color" type="string" value="auto"/>
          <Parameter name="Line subtype" type="unsignedInteger" value="0"/>
          <Parameter name="Line type" type="unsignedInteger" value="0"/>
          <Parameter name="Line width" type="unsignedFloat" value="1"/>
          <Parameter name="Recording Activity" type="string" value="during"/>
          <Parameter name="Symbol subtype" type="unsignedInteger" value="0"/>
          <ListOfChannels>
            <ChannelSpec cn="CN=Root,Model=Computational Model of Human Hepatocyte Iron Metabolism,Reference=Time"/>
            <ChannelSpec cn="CN=Root,Model=Computational Model of Human Hepatocyte Iron Metabolism,Vector=Reactions[TfR1 release],Reference=Flux"/>
          </ListOfChannels>
        </PlotItem>
        <PlotItem name="(R26s (forward)).Flux" type="Curve2D">
          <Parameter name="Color" type="string" value="auto"/>
          <Parameter name="Line subtype" type="unsignedInteger" value="0"/>
          <Parameter name="Line type" type="unsignedInteger" value="0"/>
          <Parameter name="Line width" type="unsignedFloat" value="1"/>
          <Parameter name="Recording Activity" type="string" value="during"/>
          <Parameter name="Symbol subtype" type="unsignedInteger" value="0"/>
          <ListOfChannels>
            <ChannelSpec cn="CN=Root,Model=Computational Model of Human Hepatocyte Iron Metabolism,Reference=Time"/>
            <ChannelSpec cn="CN=Root,Model=Computational Model of Human Hepatocyte Iron Metabolism,Vector=Reactions[HFE TfR2 binding],Reference=Flux"/>
          </ListOfChannels>
        </PlotItem>
        <PlotItem name="(R26s (backward)).Flux" type="Curve2D">
          <Parameter name="Color" type="string" value="auto"/>
          <Parameter name="Line subtype" type="unsignedInteger" value="0"/>
          <Parameter name="Line type" type="unsignedInteger" value="0"/>
          <Parameter name="Line width" type="unsignedFloat" value="1"/>
          <Parameter name="Recording Activity" type="string" value="during"/>
          <Parameter name="Symbol subtype" type="unsignedInteger" value="0"/>
          <ListOfChannels>
            <ChannelSpec cn="CN=Root,Model=Computational Model of Human Hepatocyte Iron Metabolism,Reference=Time"/>
            <ChannelSpec cn="CN=Root,Model=Computational Model of Human Hepatocyte Iron Metabolism,Vector=Reactions[HFE TfR2 release],Reference=Flux"/>
          </ListOfChannels>
        </PlotItem>
        <PlotItem name="(R30s (forward)).Flux" type="Curve2D">
          <Parameter name="Color" type="string" value="auto"/>
          <Parameter name="Line subtype" type="unsignedInteger" value="0"/>
          <Parameter name="Line type" type="unsignedInteger" value="0"/>
          <Parameter name="Line width" type="unsignedFloat" value="1"/>
          <Parameter name="Recording Activity" type="string" value="during"/>
          <Parameter name="Symbol subtype" type="unsignedInteger" value="0"/>
          <ListOfChannels>
            <ChannelSpec cn="CN=Root,Model=Computational Model of Human Hepatocyte Iron Metabolism,Reference=Time"/>
            <ChannelSpec cn="CN=Root,Model=Computational Model of Human Hepatocyte Iron Metabolism,Vector=Reactions[TfR2 binding],Reference=Flux"/>
          </ListOfChannels>
        </PlotItem>
        <PlotItem name="(R30s (backward)).Flux" type="Curve2D">
          <Parameter name="Color" type="string" value="auto"/>
          <Parameter name="Line subtype" type="unsignedInteger" value="0"/>
          <Parameter name="Line type" type="unsignedInteger" value="0"/>
          <Parameter name="Line width" type="unsignedFloat" value="1"/>
          <Parameter name="Recording Activity" type="string" value="during"/>
          <Parameter name="Symbol subtype" type="unsignedInteger" value="0"/>
          <ListOfChannels>
            <ChannelSpec cn="CN=Root,Model=Computational Model of Human Hepatocyte Iron Metabolism,Reference=Time"/>
            <ChannelSpec cn="CN=Root,Model=Computational Model of Human Hepatocyte Iron Metabolism,Vector=Reactions[TfR2 release],Reference=Flux"/>
          </ListOfChannels>
        </PlotItem>
        <PlotItem name="(R31s (forward)).Flux" type="Curve2D">
          <Parameter name="Color" type="string" value="auto"/>
          <Parameter name="Line subtype" type="unsignedInteger" value="0"/>
          <Parameter name="Line type" type="unsignedInteger" value="0"/>
          <Parameter name="Line width" type="unsignedFloat" value="1"/>
          <Parameter name="Recording Activity" type="string" value="during"/>
          <Parameter name="Symbol subtype" type="unsignedInteger" value="0"/>
          <ListOfChannels>
            <ChannelSpec cn="CN=Root,Model=Computational Model of Human Hepatocyte Iron Metabolism,Reference=Time"/>
            <ChannelSpec cn="CN=Root,Model=Computational Model of Human Hepatocyte Iron Metabolism,Vector=Reactions[TfR1 binding 2],Reference=Flux"/>
          </ListOfChannels>
        </PlotItem>
        <PlotItem name="(R31s (backward)).Flux" type="Curve2D">
          <Parameter name="Color" type="string" value="auto"/>
          <Parameter name="Line subtype" type="unsignedInteger" value="0"/>
          <Parameter name="Line type" type="unsignedInteger" value="0"/>
          <Parameter name="Line width" type="unsignedFloat" value="1"/>
          <Parameter name="Recording Activity" type="string" value="during"/>
          <Parameter name="Symbol subtype" type="unsignedInteger" value="0"/>
          <ListOfChannels>
            <ChannelSpec cn="CN=Root,Model=Computational Model of Human Hepatocyte Iron Metabolism,Reference=Time"/>
            <ChannelSpec cn="CN=Root,Model=Computational Model of Human Hepatocyte Iron Metabolism,Vector=Reactions[TfR1 release 2],Reference=Flux"/>
          </ListOfChannels>
        </PlotItem>
        <PlotItem name="(R32s (forward)).Flux" type="Curve2D">
          <Parameter name="Color" type="string" value="auto"/>
          <Parameter name="Line subtype" type="unsignedInteger" value="0"/>
          <Parameter name="Line type" type="unsignedInteger" value="0"/>
          <Parameter name="Line width" type="unsignedFloat" value="1"/>
          <Parameter name="Recording Activity" type="string" value="during"/>
          <Parameter name="Symbol subtype" type="unsignedInteger" value="0"/>
          <ListOfChannels>
            <ChannelSpec cn="CN=Root,Model=Computational Model of Human Hepatocyte Iron Metabolism,Reference=Time"/>
            <ChannelSpec cn="CN=Root,Model=Computational Model of Human Hepatocyte Iron Metabolism,Vector=Reactions[HFE TfR1 binding 2],Reference=Flux"/>
          </ListOfChannels>
        </PlotItem>
        <PlotItem name="(R32s (backward)).Flux" type="Curve2D">
          <Parameter name="Color" type="string" value="auto"/>
          <Parameter name="Line subtype" type="unsignedInteger" value="0"/>
          <Parameter name="Line type" type="unsignedInteger" value="0"/>
          <Parameter name="Line width" type="unsignedFloat" value="1"/>
          <Parameter name="Recording Activity" type="string" value="during"/>
          <Parameter name="Symbol subtype" type="unsignedInteger" value="0"/>
          <ListOfChannels>
            <ChannelSpec cn="CN=Root,Model=Computational Model of Human Hepatocyte Iron Metabolism,Reference=Time"/>
            <ChannelSpec cn="CN=Root,Model=Computational Model of Human Hepatocyte Iron Metabolism,Vector=Reactions[HFE TfR1 release 2],Reference=Flux"/>
          </ListOfChannels>
        </PlotItem>
        <PlotItem name="(R33s (forward)).Flux" type="Curve2D">
          <Parameter name="Color" type="string" value="auto"/>
          <Parameter name="Line subtype" type="unsignedInteger" value="0"/>
          <Parameter name="Line type" type="unsignedInteger" value="0"/>
          <Parameter name="Line width" type="unsignedFloat" value="1"/>
          <Parameter name="Recording Activity" type="string" value="during"/>
          <Parameter name="Symbol subtype" type="unsignedInteger" value="0"/>
          <ListOfChannels>
            <ChannelSpec cn="CN=Root,Model=Computational Model of Human Hepatocyte Iron Metabolism,Reference=Time"/>
            <ChannelSpec cn="CN=Root,Model=Computational Model of Human Hepatocyte Iron Metabolism,Vector=Reactions[HFE TfR2 binding 2],Reference=Flux"/>
          </ListOfChannels>
        </PlotItem>
        <PlotItem name="(R33s (backward)).Flux" type="Curve2D">
          <Parameter name="Color" type="string" value="auto"/>
          <Parameter name="Line subtype" type="unsignedInteger" value="0"/>
          <Parameter name="Line type" type="unsignedInteger" value="0"/>
          <Parameter name="Line width" type="unsignedFloat" value="1"/>
          <Parameter name="Recording Activity" type="string" value="during"/>
          <Parameter name="Symbol subtype" type="unsignedInteger" value="0"/>
          <ListOfChannels>
            <ChannelSpec cn="CN=Root,Model=Computational Model of Human Hepatocyte Iron Metabolism,Reference=Time"/>
            <ChannelSpec cn="CN=Root,Model=Computational Model of Human Hepatocyte Iron Metabolism,Vector=Reactions[HFE TfR2 release 2],Reference=Flux"/>
          </ListOfChannels>
        </PlotItem>
        <PlotItem name="(R34s (forward)).Flux" type="Curve2D">
          <Parameter name="Color" type="string" value="auto"/>
          <Parameter name="Line subtype" type="unsignedInteger" value="0"/>
          <Parameter name="Line type" type="unsignedInteger" value="0"/>
          <Parameter name="Line width" type="unsignedFloat" value="1"/>
          <Parameter name="Recording Activity" type="string" value="during"/>
          <Parameter name="Symbol subtype" type="unsignedInteger" value="0"/>
          <ListOfChannels>
            <ChannelSpec cn="CN=Root,Model=Computational Model of Human Hepatocyte Iron Metabolism,Reference=Time"/>
            <ChannelSpec cn="CN=Root,Model=Computational Model of Human Hepatocyte Iron Metabolism,Vector=Reactions[TfR2 binding 2],Reference=Flux"/>
          </ListOfChannels>
        </PlotItem>
        <PlotItem name="(R34s (backward)).Flux" type="Curve2D">
          <Parameter name="Color" type="string" value="auto"/>
          <Parameter name="Line subtype" type="unsignedInteger" value="0"/>
          <Parameter name="Line type" type="unsignedInteger" value="0"/>
          <Parameter name="Line width" type="unsignedFloat" value="1"/>
          <Parameter name="Recording Activity" type="string" value="during"/>
          <Parameter name="Symbol subtype" type="unsignedInteger" value="0"/>
          <ListOfChannels>
            <ChannelSpec cn="CN=Root,Model=Computational Model of Human Hepatocyte Iron Metabolism,Reference=Time"/>
            <ChannelSpec cn="CN=Root,Model=Computational Model of Human Hepatocyte Iron Metabolism,Vector=Reactions[TfR2 release 2],Reference=Flux"/>
          </ListOfChannels>
        </PlotItem>
        <PlotItem name="(R36s).Flux" type="Curve2D">
          <Parameter name="Color" type="string" value="auto"/>
          <Parameter name="Line subtype" type="unsignedInteger" value="0"/>
          <Parameter name="Line type" type="unsignedInteger" value="0"/>
          <Parameter name="Line width" type="unsignedFloat" value="1"/>
          <Parameter name="Recording Activity" type="string" value="during"/>
          <Parameter name="Symbol subtype" type="unsignedInteger" value="0"/>
          <ListOfChannels>
            <ChannelSpec cn="CN=Root,Model=Computational Model of Human Hepatocyte Iron Metabolism,Reference=Time"/>
            <ChannelSpec cn="CN=Root,Model=Computational Model of Human Hepatocyte Iron Metabolism,Vector=Reactions[TfR1 iron internalisation],Reference=Flux"/>
          </ListOfChannels>
        </PlotItem>
        <PlotItem name="(R37s).Flux" type="Curve2D">
          <Parameter name="Color" type="string" value="auto"/>
          <Parameter name="Line subtype" type="unsignedInteger" value="0"/>
          <Parameter name="Line type" type="unsignedInteger" value="0"/>
          <Parameter name="Line width" type="unsignedFloat" value="1"/>
          <Parameter name="Recording Activity" type="string" value="during"/>
          <Parameter name="Symbol subtype" type="unsignedInteger" value="0"/>
          <ListOfChannels>
            <ChannelSpec cn="CN=Root,Model=Computational Model of Human Hepatocyte Iron Metabolism,Reference=Time"/>
            <ChannelSpec cn="CN=Root,Model=Computational Model of Human Hepatocyte Iron Metabolism,Vector=Reactions[TfR2 iron internalisation],Reference=Flux"/>
          </ListOfChannels>
        </PlotItem>
        <PlotItem name="(R38s).Flux" type="Curve2D">
          <Parameter name="Color" type="string" value="auto"/>
          <Parameter name="Line subtype" type="unsignedInteger" value="0"/>
          <Parameter name="Line type" type="unsignedInteger" value="0"/>
          <Parameter name="Line width" type="unsignedFloat" value="1"/>
          <Parameter name="Recording Activity" type="string" value="during"/>
          <Parameter name="Symbol subtype" type="unsignedInteger" value="0"/>
          <ListOfChannels>
            <ChannelSpec cn="CN=Root,Model=Computational Model of Human Hepatocyte Iron Metabolism,Reference=Time"/>
            <ChannelSpec cn="CN=Root,Model=Computational Model of Human Hepatocyte Iron Metabolism,Vector=Reactions[Iron release from TfR2],Reference=Flux"/>
          </ListOfChannels>
        </PlotItem>
        <PlotItem name="(R39s).Flux" type="Curve2D">
          <Parameter name="Color" type="string" value="auto"/>
          <Parameter name="Line subtype" type="unsignedInteger" value="0"/>
          <Parameter name="Line type" type="unsignedInteger" value="0"/>
          <Parameter name="Line width" type="unsignedFloat" value="1"/>
          <Parameter name="Recording Activity" type="string" value="during"/>
          <Parameter name="Symbol subtype" type="unsignedInteger" value="0"/>
          <ListOfChannels>
            <ChannelSpec cn="CN=Root,Model=Computational Model of Human Hepatocyte Iron Metabolism,Reference=Time"/>
            <ChannelSpec cn="CN=Root,Model=Computational Model of Human Hepatocyte Iron Metabolism,Vector=Reactions[Iron release from TfR1],Reference=Flux"/>
          </ListOfChannels>
        </PlotItem>
        <PlotItem name="(R40s).Flux" type="Curve2D">
          <Parameter name="Color" type="string" value="auto"/>
          <Parameter name="Line subtype" type="unsignedInteger" value="0"/>
          <Parameter name="Line type" type="unsignedInteger" value="0"/>
          <Parameter name="Line width" type="unsignedFloat" value="1"/>
          <Parameter name="Recording Activity" type="string" value="during"/>
          <Parameter name="Symbol subtype" type="unsignedInteger" value="0"/>
          <ListOfChannels>
            <ChannelSpec cn="CN=Root,Model=Computational Model of Human Hepatocyte Iron Metabolism,Reference=Time"/>
            <ChannelSpec cn="CN=Root,Model=Computational Model of Human Hepatocyte Iron Metabolism,Vector=Reactions[Iron release from TfR1 2],Reference=Flux"/>
          </ListOfChannels>
        </PlotItem>
        <PlotItem name="(R41s).Flux" type="Curve2D">
          <Parameter name="Color" type="string" value="auto"/>
          <Parameter name="Line subtype" type="unsignedInteger" value="0"/>
          <Parameter name="Line type" type="unsignedInteger" value="0"/>
          <Parameter name="Line width" type="unsignedFloat" value="1"/>
          <Parameter name="Recording Activity" type="string" value="during"/>
          <Parameter name="Symbol subtype" type="unsignedInteger" value="0"/>
          <ListOfChannels>
            <ChannelSpec cn="CN=Root,Model=Computational Model of Human Hepatocyte Iron Metabolism,Reference=Time"/>
            <ChannelSpec cn="CN=Root,Model=Computational Model of Human Hepatocyte Iron Metabolism,Vector=Reactions[Iron release from TfR2 2],Reference=Flux"/>
          </ListOfChannels>
        </PlotItem>
        <PlotItem name="(R42s).Flux" type="Curve2D">
          <Parameter name="Color" type="string" value="auto"/>
          <Parameter name="Line subtype" type="unsignedInteger" value="0"/>
          <Parameter name="Line type" type="unsignedInteger" value="0"/>
          <Parameter name="Line width" type="unsignedFloat" value="1"/>
          <Parameter name="Recording Activity" type="string" value="during"/>
          <Parameter name="Symbol subtype" type="unsignedInteger" value="0"/>
          <ListOfChannels>
            <ChannelSpec cn="CN=Root,Model=Computational Model of Human Hepatocyte Iron Metabolism,Reference=Time"/>
            <ChannelSpec cn=""/>
          </ListOfChannels>
        </PlotItem>
        <PlotItem name="(R43s).Flux" type="Curve2D">
          <Parameter name="Color" type="string" value="auto"/>
          <Parameter name="Line subtype" type="unsignedInteger" value="0"/>
          <Parameter name="Line type" type="unsignedInteger" value="0"/>
          <Parameter name="Line width" type="unsignedFloat" value="1"/>
          <Parameter name="Recording Activity" type="string" value="during"/>
          <Parameter name="Symbol subtype" type="unsignedInteger" value="0"/>
          <ListOfChannels>
            <ChannelSpec cn="CN=Root,Model=Computational Model of Human Hepatocyte Iron Metabolism,Reference=Time"/>
            <ChannelSpec cn=""/>
          </ListOfChannels>
        </PlotItem>
        <PlotItem name="(R48s).Flux" type="Curve2D">
          <Parameter name="Color" type="string" value="auto"/>
          <Parameter name="Line subtype" type="unsignedInteger" value="0"/>
          <Parameter name="Line type" type="unsignedInteger" value="0"/>
          <Parameter name="Line width" type="unsignedFloat" value="1"/>
          <Parameter name="Recording Activity" type="string" value="during"/>
          <Parameter name="Symbol subtype" type="unsignedInteger" value="0"/>
          <ListOfChannels>
            <ChannelSpec cn="CN=Root,Model=Computational Model of Human Hepatocyte Iron Metabolism,Reference=Time"/>
            <ChannelSpec cn=""/>
          </ListOfChannels>
        </PlotItem>
        <PlotItem name="(R49s).Flux" type="Curve2D">
          <Parameter name="Color" type="string" value="auto"/>
          <Parameter name="Line subtype" type="unsignedInteger" value="0"/>
          <Parameter name="Line type" type="unsignedInteger" value="0"/>
          <Parameter name="Line width" type="unsignedFloat" value="1"/>
          <Parameter name="Recording Activity" type="string" value="during"/>
          <Parameter name="Symbol subtype" type="unsignedInteger" value="0"/>
          <ListOfChannels>
            <ChannelSpec cn="CN=Root,Model=Computational Model of Human Hepatocyte Iron Metabolism,Reference=Time"/>
            <ChannelSpec cn=""/>
          </ListOfChannels>
        </PlotItem>
        <PlotItem name="(R50s).Flux" type="Curve2D">
          <Parameter name="Color" type="string" value="auto"/>
          <Parameter name="Line subtype" type="unsignedInteger" value="0"/>
          <Parameter name="Line type" type="unsignedInteger" value="0"/>
          <Parameter name="Line width" type="unsignedFloat" value="1"/>
          <Parameter name="Recording Activity" type="string" value="during"/>
          <Parameter name="Symbol subtype" type="unsignedInteger" value="0"/>
          <ListOfChannels>
            <ChannelSpec cn="CN=Root,Model=Computational Model of Human Hepatocyte Iron Metabolism,Reference=Time"/>
            <ChannelSpec cn=""/>
          </ListOfChannels>
        </PlotItem>
        <PlotItem name="(outFlow).Flux" type="Curve2D">
          <Parameter name="Color" type="string" value="auto"/>
          <Parameter name="Line subtype" type="unsignedInteger" value="0"/>
          <Parameter name="Line type" type="unsignedInteger" value="0"/>
          <Parameter name="Line width" type="unsignedFloat" value="1"/>
          <Parameter name="Recording Activity" type="string" value="during"/>
          <Parameter name="Symbol subtype" type="unsignedInteger" value="0"/>
          <ListOfChannels>
            <ChannelSpec cn="CN=Root,Model=Computational Model of Human Hepatocyte Iron Metabolism,Reference=Time"/>
            <ChannelSpec cn="CN=Root,Model=Computational Model of Human Hepatocyte Iron Metabolism,Vector=Reactions[outFlow],Reference=Flux"/>
          </ListOfChannels>
        </PlotItem>
        <PlotItem name="(R51s).Flux" type="Curve2D">
          <Parameter name="Color" type="string" value="auto"/>
          <Parameter name="Line subtype" type="unsignedInteger" value="0"/>
          <Parameter name="Line type" type="unsignedInteger" value="0"/>
          <Parameter name="Line width" type="unsignedFloat" value="1"/>
          <Parameter name="Recording Activity" type="string" value="during"/>
          <Parameter name="Symbol subtype" type="unsignedInteger" value="0"/>
          <ListOfChannels>
            <ChannelSpec cn="CN=Root,Model=Computational Model of Human Hepatocyte Iron Metabolism,Reference=Time"/>
            <ChannelSpec cn="CN=Root,Model=Computational Model of Human Hepatocyte Iron Metabolism,Vector=Reactions[Ferritin Iron binding],Reference=Flux"/>
          </ListOfChannels>
        </PlotItem>
        <PlotItem name="(R52s).Flux" type="Curve2D">
          <Parameter name="Color" type="string" value="auto"/>
          <Parameter name="Line subtype" type="unsignedInteger" value="0"/>
          <Parameter name="Line type" type="unsignedInteger" value="0"/>
          <Parameter name="Line width" type="unsignedFloat" value="1"/>
          <Parameter name="Recording Activity" type="string" value="during"/>
          <Parameter name="Symbol subtype" type="unsignedInteger" value="0"/>
          <ListOfChannels>
            <ChannelSpec cn="CN=Root,Model=Computational Model of Human Hepatocyte Iron Metabolism,Reference=Time"/>
            <ChannelSpec cn="CN=Root,Model=Computational Model of Human Hepatocyte Iron Metabolism,Vector=Reactions[Ferritin Iron release],Reference=Flux"/>
          </ListOfChannels>
        </PlotItem>
        <PlotItem name="(R53s).Flux" type="Curve2D">
          <Parameter name="Color" type="string" value="auto"/>
          <Parameter name="Line subtype" type="unsignedInteger" value="0"/>
          <Parameter name="Line type" type="unsignedInteger" value="0"/>
          <Parameter name="Line width" type="unsignedFloat" value="1"/>
          <Parameter name="Recording Activity" type="string" value="during"/>
          <Parameter name="Symbol subtype" type="unsignedInteger" value="0"/>
          <ListOfChannels>
            <ChannelSpec cn="CN=Root,Model=Computational Model of Human Hepatocyte Iron Metabolism,Reference=Time"/>
            <ChannelSpec cn="CN=Root,Model=Computational Model of Human Hepatocyte Iron Metabolism,Vector=Reactions[Ferritin Iron internalisation],Reference=Flux"/>
          </ListOfChannels>
        </PlotItem>
        <PlotItem name="(R54s).Flux" type="Curve2D">
          <Parameter name="Color" type="string" value="auto"/>
          <Parameter name="Line subtype" type="unsignedInteger" value="0"/>
          <Parameter name="Line type" type="unsignedInteger" value="0"/>
          <Parameter name="Line width" type="unsignedFloat" value="1"/>
          <Parameter name="Recording Activity" type="string" value="during"/>
          <Parameter name="Symbol subtype" type="unsignedInteger" value="0"/>
          <ListOfChannels>
            <ChannelSpec cn="CN=Root,Model=Computational Model of Human Hepatocyte Iron Metabolism,Reference=Time"/>
            <ChannelSpec cn="CN=Root,Model=Computational Model of Human Hepatocyte Iron Metabolism,Vector=Reactions[Ferritin internalised iron release],Reference=Flux"/>
          </ListOfChannels>
        </PlotItem>
        <PlotItem name="(R55s).Flux" type="Curve2D">
          <Parameter name="Color" type="string" value="auto"/>
          <Parameter name="Line subtype" type="unsignedInteger" value="0"/>
          <Parameter name="Line type" type="unsignedInteger" value="0"/>
          <Parameter name="Line width" type="unsignedFloat" value="1"/>
          <Parameter name="Recording Activity" type="string" value="during"/>
          <Parameter name="Symbol subtype" type="unsignedInteger" value="0"/>
          <ListOfChannels>
            <ChannelSpec cn="CN=Root,Model=Computational Model of Human Hepatocyte Iron Metabolism,Reference=Time"/>
            <ChannelSpec cn="CN=Root,Model=Computational Model of Human Hepatocyte Iron Metabolism,Vector=Reactions[ferritin expression],Reference=Flux"/>
          </ListOfChannels>
        </PlotItem>
        <PlotItem name="(R56s).Flux" type="Curve2D">
          <Parameter name="Color" type="string" value="auto"/>
          <Parameter name="Line subtype" type="unsignedInteger" value="0"/>
          <Parameter name="Line type" type="unsignedInteger" value="0"/>
          <Parameter name="Line width" type="unsignedFloat" value="1"/>
          <Parameter name="Recording Activity" type="string" value="during"/>
          <Parameter name="Symbol subtype" type="unsignedInteger" value="0"/>
          <ListOfChannels>
            <ChannelSpec cn="CN=Root,Model=Computational Model of Human Hepatocyte Iron Metabolism,Reference=Time"/>
            <ChannelSpec cn="CN=Root,Model=Computational Model of Human Hepatocyte Iron Metabolism,Vector=Reactions[ferritin degradation],Reference=Flux"/>
          </ListOfChannels>
        </PlotItem>
        <PlotItem name="(R1int).Flux" type="Curve2D">
          <Parameter name="Color" type="string" value="auto"/>
          <Parameter name="Line subtype" type="unsignedInteger" value="0"/>
          <Parameter name="Line type" type="unsignedInteger" value="0"/>
          <Parameter name="Line width" type="unsignedFloat" value="1"/>
          <Parameter name="Recording Activity" type="string" value="during"/>
          <Parameter name="Symbol subtype" type="unsignedInteger" value="0"/>
          <ListOfChannels>
            <ChannelSpec cn="CN=Root,Model=Computational Model of Human Hepatocyte Iron Metabolism,Reference=Time"/>
            <ChannelSpec cn=""/>
          </ListOfChannels>
        </PlotItem>
        <PlotItem name="(R5int).Flux" type="Curve2D">
          <Parameter name="Color" type="string" value="auto"/>
          <Parameter name="Line subtype" type="unsignedInteger" value="0"/>
          <Parameter name="Line type" type="unsignedInteger" value="0"/>
          <Parameter name="Line width" type="unsignedFloat" value="1"/>
          <Parameter name="Recording Activity" type="string" value="during"/>
          <Parameter name="Symbol subtype" type="unsignedInteger" value="0"/>
          <ListOfChannels>
            <ChannelSpec cn="CN=Root,Model=Computational Model of Human Hepatocyte Iron Metabolism,Reference=Time"/>
            <ChannelSpec cn=""/>
          </ListOfChannels>
        </PlotItem>
        <PlotItem name="(R6int).Flux" type="Curve2D">
          <Parameter name="Color" type="string" value="auto"/>
          <Parameter name="Line subtype" type="unsignedInteger" value="0"/>
          <Parameter name="Line type" type="unsignedInteger" value="0"/>
          <Parameter name="Line width" type="unsignedFloat" value="1"/>
          <Parameter name="Recording Activity" type="string" value="during"/>
          <Parameter name="Symbol subtype" type="unsignedInteger" value="0"/>
          <ListOfChannels>
            <ChannelSpec cn="CN=Root,Model=Computational Model of Human Hepatocyte Iron Metabolism,Reference=Time"/>
            <ChannelSpec cn=""/>
          </ListOfChannels>
        </PlotItem>
        <PlotItem name="(R7int).Flux" type="Curve2D">
          <Parameter name="Color" type="string" value="auto"/>
          <Parameter name="Line subtype" type="unsignedInteger" value="0"/>
          <Parameter name="Line type" type="unsignedInteger" value="0"/>
          <Parameter name="Line width" type="unsignedFloat" value="1"/>
          <Parameter name="Recording Activity" type="string" value="during"/>
          <Parameter name="Symbol subtype" type="unsignedInteger" value="0"/>
          <ListOfChannels>
            <ChannelSpec cn="CN=Root,Model=Computational Model of Human Hepatocyte Iron Metabolism,Reference=Time"/>
            <ChannelSpec cn=""/>
          </ListOfChannels>
        </PlotItem>
        <PlotItem name="(R8int).Flux" type="Curve2D">
          <Parameter name="Color" type="string" value="auto"/>
          <Parameter name="Line subtype" type="unsignedInteger" value="0"/>
          <Parameter name="Line type" type="unsignedInteger" value="0"/>
          <Parameter name="Line width" type="unsignedFloat" value="1"/>
          <Parameter name="Recording Activity" type="string" value="during"/>
          <Parameter name="Symbol subtype" type="unsignedInteger" value="0"/>
          <ListOfChannels>
            <ChannelSpec cn="CN=Root,Model=Computational Model of Human Hepatocyte Iron Metabolism,Reference=Time"/>
            <ChannelSpec cn=""/>
          </ListOfChannels>
        </PlotItem>
        <PlotItem name="(R11int).Flux" type="Curve2D">
          <Parameter name="Color" type="string" value="auto"/>
          <Parameter name="Line subtype" type="unsignedInteger" value="0"/>
          <Parameter name="Line type" type="unsignedInteger" value="0"/>
          <Parameter name="Line width" type="unsignedFloat" value="1"/>
          <Parameter name="Recording Activity" type="string" value="during"/>
          <Parameter name="Symbol subtype" type="unsignedInteger" value="0"/>
          <ListOfChannels>
            <ChannelSpec cn="CN=Root,Model=Computational Model of Human Hepatocyte Iron Metabolism,Reference=Time"/>
            <ChannelSpec cn=""/>
          </ListOfChannels>
        </PlotItem>
        <PlotItem name="(R12int).Flux" type="Curve2D">
          <Parameter name="Color" type="string" value="auto"/>
          <Parameter name="Line subtype" type="unsignedInteger" value="0"/>
          <Parameter name="Line type" type="unsignedInteger" value="0"/>
          <Parameter name="Line width" type="unsignedFloat" value="1"/>
          <Parameter name="Recording Activity" type="string" value="during"/>
          <Parameter name="Symbol subtype" type="unsignedInteger" value="0"/>
          <ListOfChannels>
            <ChannelSpec cn="CN=Root,Model=Computational Model of Human Hepatocyte Iron Metabolism,Reference=Time"/>
            <ChannelSpec cn=""/>
          </ListOfChannels>
        </PlotItem>
        <PlotItem name="(R13int).Flux" type="Curve2D">
          <Parameter name="Color" type="string" value="auto"/>
          <Parameter name="Line subtype" type="unsignedInteger" value="0"/>
          <Parameter name="Line type" type="unsignedInteger" value="0"/>
          <Parameter name="Line width" type="unsignedFloat" value="1"/>
          <Parameter name="Recording Activity" type="string" value="during"/>
          <Parameter name="Symbol subtype" type="unsignedInteger" value="0"/>
          <ListOfChannels>
            <ChannelSpec cn="CN=Root,Model=Computational Model of Human Hepatocyte Iron Metabolism,Reference=Time"/>
            <ChannelSpec cn=""/>
          </ListOfChannels>
        </PlotItem>
        <PlotItem name="(R15int).Flux" type="Curve2D">
          <Parameter name="Color" type="string" value="auto"/>
          <Parameter name="Line subtype" type="unsignedInteger" value="0"/>
          <Parameter name="Line type" type="unsignedInteger" value="0"/>
          <Parameter name="Line width" type="unsignedFloat" value="1"/>
          <Parameter name="Recording Activity" type="string" value="during"/>
          <Parameter name="Symbol subtype" type="unsignedInteger" value="0"/>
          <ListOfChannels>
            <ChannelSpec cn="CN=Root,Model=Computational Model of Human Hepatocyte Iron Metabolism,Reference=Time"/>
            <ChannelSpec cn=""/>
          </ListOfChannels>
        </PlotItem>
        <PlotItem name="(R16int).Flux" type="Curve2D">
          <Parameter name="Color" type="string" value="auto"/>
          <Parameter name="Line subtype" type="unsignedInteger" value="0"/>
          <Parameter name="Line type" type="unsignedInteger" value="0"/>
          <Parameter name="Line width" type="unsignedFloat" value="1"/>
          <Parameter name="Recording Activity" type="string" value="during"/>
          <Parameter name="Symbol subtype" type="unsignedInteger" value="0"/>
          <ListOfChannels>
            <ChannelSpec cn="CN=Root,Model=Computational Model of Human Hepatocyte Iron Metabolism,Reference=Time"/>
            <ChannelSpec cn=""/>
          </ListOfChannels>
        </PlotItem>
        <PlotItem name="(R22int).Flux" type="Curve2D">
          <Parameter name="Color" type="string" value="auto"/>
          <Parameter name="Line subtype" type="unsignedInteger" value="0"/>
          <Parameter name="Line type" type="unsignedInteger" value="0"/>
          <Parameter name="Line width" type="unsignedFloat" value="1"/>
          <Parameter name="Recording Activity" type="string" value="during"/>
          <Parameter name="Symbol subtype" type="unsignedInteger" value="0"/>
          <ListOfChannels>
            <ChannelSpec cn="CN=Root,Model=Computational Model of Human Hepatocyte Iron Metabolism,Reference=Time"/>
            <ChannelSpec cn=""/>
          </ListOfChannels>
        </PlotItem>
        <PlotItem name="(R23int).Flux" type="Curve2D">
          <Parameter name="Color" type="string" value="auto"/>
          <Parameter name="Line subtype" type="unsignedInteger" value="0"/>
          <Parameter name="Line type" type="unsignedInteger" value="0"/>
          <Parameter name="Line width" type="unsignedFloat" value="1"/>
          <Parameter name="Recording Activity" type="string" value="during"/>
          <Parameter name="Symbol subtype" type="unsignedInteger" value="0"/>
          <ListOfChannels>
            <ChannelSpec cn="CN=Root,Model=Computational Model of Human Hepatocyte Iron Metabolism,Reference=Time"/>
            <ChannelSpec cn=""/>
          </ListOfChannels>
        </PlotItem>
        <PlotItem name="(R24int).Flux" type="Curve2D">
          <Parameter name="Color" type="string" value="auto"/>
          <Parameter name="Line subtype" type="unsignedInteger" value="0"/>
          <Parameter name="Line type" type="unsignedInteger" value="0"/>
          <Parameter name="Line width" type="unsignedFloat" value="1"/>
          <Parameter name="Recording Activity" type="string" value="during"/>
          <Parameter name="Symbol subtype" type="unsignedInteger" value="0"/>
          <ListOfChannels>
            <ChannelSpec cn="CN=Root,Model=Computational Model of Human Hepatocyte Iron Metabolism,Reference=Time"/>
            <ChannelSpec cn=""/>
          </ListOfChannels>
        </PlotItem>
        <PlotItem name="(R14 (forward) int).Flux" type="Curve2D">
          <Parameter name="Color" type="string" value="auto"/>
          <Parameter name="Line subtype" type="unsignedInteger" value="0"/>
          <Parameter name="Line type" type="unsignedInteger" value="0"/>
          <Parameter name="Line width" type="unsignedFloat" value="1"/>
          <Parameter name="Recording Activity" type="string" value="during"/>
          <Parameter name="Symbol subtype" type="unsignedInteger" value="0"/>
          <ListOfChannels>
            <ChannelSpec cn="CN=Root,Model=Computational Model of Human Hepatocyte Iron Metabolism,Reference=Time"/>
            <ChannelSpec cn=""/>
          </ListOfChannels>
        </PlotItem>
        <PlotItem name="(R14 (backward) int).Flux" type="Curve2D">
          <Parameter name="Color" type="string" value="auto"/>
          <Parameter name="Line subtype" type="unsignedInteger" value="0"/>
          <Parameter name="Line type" type="unsignedInteger" value="0"/>
          <Parameter name="Line width" type="unsignedFloat" value="1"/>
          <Parameter name="Recording Activity" type="string" value="during"/>
          <Parameter name="Symbol subtype" type="unsignedInteger" value="0"/>
          <ListOfChannels>
            <ChannelSpec cn="CN=Root,Model=Computational Model of Human Hepatocyte Iron Metabolism,Reference=Time"/>
            <ChannelSpec cn=""/>
          </ListOfChannels>
        </PlotItem>
        <PlotItem name="(R32s (forward) int).Flux" type="Curve2D">
          <Parameter name="Color" type="string" value="auto"/>
          <Parameter name="Line subtype" type="unsignedInteger" value="0"/>
          <Parameter name="Line type" type="unsignedInteger" value="0"/>
          <Parameter name="Line width" type="unsignedFloat" value="1"/>
          <Parameter name="Recording Activity" type="string" value="during"/>
          <Parameter name="Symbol subtype" type="unsignedInteger" value="0"/>
          <ListOfChannels>
            <ChannelSpec cn="CN=Root,Model=Computational Model of Human Hepatocyte Iron Metabolism,Reference=Time"/>
            <ChannelSpec cn=""/>
          </ListOfChannels>
        </PlotItem>
        <PlotItem name="(R32s (backward) int).Flux" type="Curve2D">
          <Parameter name="Color" type="string" value="auto"/>
          <Parameter name="Line subtype" type="unsignedInteger" value="0"/>
          <Parameter name="Line type" type="unsignedInteger" value="0"/>
          <Parameter name="Line width" type="unsignedFloat" value="1"/>
          <Parameter name="Recording Activity" type="string" value="during"/>
          <Parameter name="Symbol subtype" type="unsignedInteger" value="0"/>
          <ListOfChannels>
            <ChannelSpec cn="CN=Root,Model=Computational Model of Human Hepatocyte Iron Metabolism,Reference=Time"/>
            <ChannelSpec cn=""/>
          </ListOfChannels>
        </PlotItem>
        <PlotItem name="(R48s int).Flux" type="Curve2D">
          <Parameter name="Color" type="string" value="auto"/>
          <Parameter name="Line subtype" type="unsignedInteger" value="0"/>
          <Parameter name="Line type" type="unsignedInteger" value="0"/>
          <Parameter name="Line width" type="unsignedFloat" value="1"/>
          <Parameter name="Recording Activity" type="string" value="during"/>
          <Parameter name="Symbol subtype" type="unsignedInteger" value="0"/>
          <ListOfChannels>
            <ChannelSpec cn="CN=Root,Model=Computational Model of Human Hepatocyte Iron Metabolism,Reference=Time"/>
            <ChannelSpec cn=""/>
          </ListOfChannels>
        </PlotItem>
        <PlotItem name="(R49s int).Flux" type="Curve2D">
          <Parameter name="Color" type="string" value="auto"/>
          <Parameter name="Line subtype" type="unsignedInteger" value="0"/>
          <Parameter name="Line type" type="unsignedInteger" value="0"/>
          <Parameter name="Line width" type="unsignedFloat" value="1"/>
          <Parameter name="Recording Activity" type="string" value="during"/>
          <Parameter name="Symbol subtype" type="unsignedInteger" value="0"/>
          <ListOfChannels>
            <ChannelSpec cn="CN=Root,Model=Computational Model of Human Hepatocyte Iron Metabolism,Reference=Time"/>
            <ChannelSpec cn=""/>
          </ListOfChannels>
        </PlotItem>
        <PlotItem name="(R50s int).Flux" type="Curve2D">
          <Parameter name="Color" type="string" value="auto"/>
          <Parameter name="Line subtype" type="unsignedInteger" value="0"/>
          <Parameter name="Line type" type="unsignedInteger" value="0"/>
          <Parameter name="Line width" type="unsignedFloat" value="1"/>
          <Parameter name="Recording Activity" type="string" value="during"/>
          <Parameter name="Symbol subtype" type="unsignedInteger" value="0"/>
          <ListOfChannels>
            <ChannelSpec cn="CN=Root,Model=Computational Model of Human Hepatocyte Iron Metabolism,Reference=Time"/>
            <ChannelSpec cn=""/>
          </ListOfChannels>
        </PlotItem>
        <PlotItem name="(outflow int).Flux" type="Curve2D">
          <Parameter name="Color" type="string" value="auto"/>
          <Parameter name="Line subtype" type="unsignedInteger" value="0"/>
          <Parameter name="Line type" type="unsignedInteger" value="0"/>
          <Parameter name="Line width" type="unsignedFloat" value="1"/>
          <Parameter name="Recording Activity" type="string" value="during"/>
          <Parameter name="Symbol subtype" type="unsignedInteger" value="0"/>
          <ListOfChannels>
            <ChannelSpec cn="CN=Root,Model=Computational Model of Human Hepatocyte Iron Metabolism,Reference=Time"/>
            <ChannelSpec cn=""/>
          </ListOfChannels>
        </PlotItem>
        <PlotItem name="(R51s int).Flux" type="Curve2D">
          <Parameter name="Color" type="string" value="auto"/>
          <Parameter name="Line subtype" type="unsignedInteger" value="0"/>
          <Parameter name="Line type" type="unsignedInteger" value="0"/>
          <Parameter name="Line width" type="unsignedFloat" value="1"/>
          <Parameter name="Recording Activity" type="string" value="during"/>
          <Parameter name="Symbol subtype" type="unsignedInteger" value="0"/>
          <ListOfChannels>
            <ChannelSpec cn="CN=Root,Model=Computational Model of Human Hepatocyte Iron Metabolism,Reference=Time"/>
            <ChannelSpec cn=""/>
          </ListOfChannels>
        </PlotItem>
        <PlotItem name="(R52s int).Flux" type="Curve2D">
          <Parameter name="Color" type="string" value="auto"/>
          <Parameter name="Line subtype" type="unsignedInteger" value="0"/>
          <Parameter name="Line type" type="unsignedInteger" value="0"/>
          <Parameter name="Line width" type="unsignedFloat" value="1"/>
          <Parameter name="Recording Activity" type="string" value="during"/>
          <Parameter name="Symbol subtype" type="unsignedInteger" value="0"/>
          <ListOfChannels>
            <ChannelSpec cn="CN=Root,Model=Computational Model of Human Hepatocyte Iron Metabolism,Reference=Time"/>
            <ChannelSpec cn=""/>
          </ListOfChannels>
        </PlotItem>
        <PlotItem name="(R53s int).Flux" type="Curve2D">
          <Parameter name="Color" type="string" value="auto"/>
          <Parameter name="Line subtype" type="unsignedInteger" value="0"/>
          <Parameter name="Line type" type="unsignedInteger" value="0"/>
          <Parameter name="Line width" type="unsignedFloat" value="1"/>
          <Parameter name="Recording Activity" type="string" value="during"/>
          <Parameter name="Symbol subtype" type="unsignedInteger" value="0"/>
          <ListOfChannels>
            <ChannelSpec cn="CN=Root,Model=Computational Model of Human Hepatocyte Iron Metabolism,Reference=Time"/>
            <ChannelSpec cn=""/>
          </ListOfChannels>
        </PlotItem>
        <PlotItem name="(R54s int).Flux" type="Curve2D">
          <Parameter name="Color" type="string" value="auto"/>
          <Parameter name="Line subtype" type="unsignedInteger" value="0"/>
          <Parameter name="Line type" type="unsignedInteger" value="0"/>
          <Parameter name="Line width" type="unsignedFloat" value="1"/>
          <Parameter name="Recording Activity" type="string" value="during"/>
          <Parameter name="Symbol subtype" type="unsignedInteger" value="0"/>
          <ListOfChannels>
            <ChannelSpec cn="CN=Root,Model=Computational Model of Human Hepatocyte Iron Metabolism,Reference=Time"/>
            <ChannelSpec cn=""/>
          </ListOfChannels>
        </PlotItem>
        <PlotItem name="(R55s int).Flux" type="Curve2D">
          <Parameter name="Color" type="string" value="auto"/>
          <Parameter name="Line subtype" type="unsignedInteger" value="0"/>
          <Parameter name="Line type" type="unsignedInteger" value="0"/>
          <Parameter name="Line width" type="unsignedFloat" value="1"/>
          <Parameter name="Recording Activity" type="string" value="during"/>
          <Parameter name="Symbol subtype" type="unsignedInteger" value="0"/>
          <ListOfChannels>
            <ChannelSpec cn="CN=Root,Model=Computational Model of Human Hepatocyte Iron Metabolism,Reference=Time"/>
            <ChannelSpec cn=""/>
          </ListOfChannels>
        </PlotItem>
        <PlotItem name="(R56s int).Flux" type="Curve2D">
          <Parameter name="Color" type="string" value="auto"/>
          <Parameter name="Line subtype" type="unsignedInteger" value="0"/>
          <Parameter name="Line type" type="unsignedInteger" value="0"/>
          <Parameter name="Line width" type="unsignedFloat" value="1"/>
          <Parameter name="Recording Activity" type="string" value="during"/>
          <Parameter name="Symbol subtype" type="unsignedInteger" value="0"/>
          <ListOfChannels>
            <ChannelSpec cn="CN=Root,Model=Computational Model of Human Hepatocyte Iron Metabolism,Reference=Time"/>
            <ChannelSpec cn=""/>
          </ListOfChannels>
        </PlotItem>
        <PlotItem name="(fe2 to fe3).Flux" type="Curve2D">
          <Parameter name="Color" type="string" value="auto"/>
          <Parameter name="Line subtype" type="unsignedInteger" value="0"/>
          <Parameter name="Line type" type="unsignedInteger" value="0"/>
          <Parameter name="Line width" type="unsignedFloat" value="1"/>
          <Parameter name="Recording Activity" type="string" value="during"/>
          <Parameter name="Symbol subtype" type="unsignedInteger" value="0"/>
          <ListOfChannels>
            <ChannelSpec cn="CN=Root,Model=Computational Model of Human Hepatocyte Iron Metabolism,Reference=Time"/>
            <ChannelSpec cn=""/>
          </ListOfChannels>
        </PlotItem>
        <PlotItem name="(Fe3 to Fe2).Flux" type="Curve2D">
          <Parameter name="Color" type="string" value="auto"/>
          <Parameter name="Line subtype" type="unsignedInteger" value="0"/>
          <Parameter name="Line type" type="unsignedInteger" value="0"/>
          <Parameter name="Line width" type="unsignedFloat" value="1"/>
          <Parameter name="Recording Activity" type="string" value="during"/>
          <Parameter name="Symbol subtype" type="unsignedInteger" value="0"/>
          <ListOfChannels>
            <ChannelSpec cn="CN=Root,Model=Computational Model of Human Hepatocyte Iron Metabolism,Reference=Time"/>
            <ChannelSpec cn=""/>
          </ListOfChannels>
        </PlotItem>
        <PlotItem name="(Tf Fe binding).Flux" type="Curve2D">
          <Parameter name="Color" type="string" value="auto"/>
          <Parameter name="Line subtype" type="unsignedInteger" value="0"/>
          <Parameter name="Line type" type="unsignedInteger" value="0"/>
          <Parameter name="Line width" type="unsignedFloat" value="1"/>
          <Parameter name="Recording Activity" type="string" value="during"/>
          <Parameter name="Symbol subtype" type="unsignedInteger" value="0"/>
          <ListOfChannels>
            <ChannelSpec cn="CN=Root,Model=Computational Model of Human Hepatocyte Iron Metabolism,Reference=Time"/>
            <ChannelSpec cn=""/>
          </ListOfChannels>
        </PlotItem>
        <PlotItem name="(hepcidin spreading).Flux" type="Curve2D">
          <Parameter name="Color" type="string" value="auto"/>
          <Parameter name="Line subtype" type="unsignedInteger" value="0"/>
          <Parameter name="Line type" type="unsignedInteger" value="0"/>
          <Parameter name="Line width" type="unsignedFloat" value="1"/>
          <Parameter name="Recording Activity" type="string" value="during"/>
          <Parameter name="Symbol subtype" type="unsignedInteger" value="0"/>
          <ListOfChannels>
            <ChannelSpec cn="CN=Root,Model=Computational Model of Human Hepatocyte Iron Metabolism,Reference=Time"/>
            <ChannelSpec cn=""/>
          </ListOfChannels>
        </PlotItem>
        <PlotItem name="(Fe3gut to Fe2gut).Flux" type="Curve2D">
          <Parameter name="Color" type="string" value="auto"/>
          <Parameter name="Line subtype" type="unsignedInteger" value="0"/>
          <Parameter name="Line type" type="unsignedInteger" value="0"/>
          <Parameter name="Line width" type="unsignedFloat" value="1"/>
          <Parameter name="Recording Activity" type="string" value="during"/>
          <Parameter name="Symbol subtype" type="unsignedInteger" value="0"/>
          <ListOfChannels>
            <ChannelSpec cn="CN=Root,Model=Computational Model of Human Hepatocyte Iron Metabolism,Reference=Time"/>
            <ChannelSpec cn=""/>
          </ListOfChannels>
        </PlotItem>
        <PlotItem name="(Tf Fe binding 2).Flux" type="Curve2D">
          <Parameter name="Color" type="string" value="auto"/>
          <Parameter name="Line subtype" type="unsignedInteger" value="0"/>
          <Parameter name="Line type" type="unsignedInteger" value="0"/>
          <Parameter name="Line width" type="unsignedFloat" value="1"/>
          <Parameter name="Recording Activity" type="string" value="during"/>
          <Parameter name="Symbol subtype" type="unsignedInteger" value="0"/>
          <ListOfChannels>
            <ChannelSpec cn="CN=Root,Model=Computational Model of Human Hepatocyte Iron Metabolism,Reference=Time"/>
            <ChannelSpec cn=""/>
          </ListOfChannels>
        </PlotItem>
        <PlotItem name="(HO1 Deg).Flux" type="Curve2D">
          <Parameter name="Color" type="string" value="auto"/>
          <Parameter name="Line subtype" type="unsignedInteger" value="0"/>
          <Parameter name="Line type" type="unsignedInteger" value="0"/>
          <Parameter name="Line width" type="unsignedFloat" value="1"/>
          <Parameter name="Recording Activity" type="string" value="during"/>
          <Parameter name="Symbol subtype" type="unsignedInteger" value="0"/>
          <ListOfChannels>
            <ChannelSpec cn="CN=Root,Model=Computational Model of Human Hepatocyte Iron Metabolism,Reference=Time"/>
            <ChannelSpec cn="CN=Root,Model=Computational Model of Human Hepatocyte Iron Metabolism,Vector=Reactions[HO1 Deg],Reference=Flux"/>
          </ListOfChannels>
        </PlotItem>
        <PlotItem name="(HO1 deg int).Flux" type="Curve2D">
          <Parameter name="Color" type="string" value="auto"/>
          <Parameter name="Line subtype" type="unsignedInteger" value="0"/>
          <Parameter name="Line type" type="unsignedInteger" value="0"/>
          <Parameter name="Line width" type="unsignedFloat" value="1"/>
          <Parameter name="Recording Activity" type="string" value="during"/>
          <Parameter name="Symbol subtype" type="unsignedInteger" value="0"/>
          <ListOfChannels>
            <ChannelSpec cn="CN=Root,Model=Computational Model of Human Hepatocyte Iron Metabolism,Reference=Time"/>
            <ChannelSpec cn=""/>
          </ListOfChannels>
        </PlotItem>
        <PlotItem name="(HO1 exp).Flux" type="Curve2D">
          <Parameter name="Color" type="string" value="auto"/>
          <Parameter name="Line subtype" type="unsignedInteger" value="0"/>
          <Parameter name="Line type" type="unsignedInteger" value="0"/>
          <Parameter name="Line width" type="unsignedFloat" value="1"/>
          <Parameter name="Recording Activity" type="string" value="during"/>
          <Parameter name="Symbol subtype" type="unsignedInteger" value="0"/>
          <ListOfChannels>
            <ChannelSpec cn="CN=Root,Model=Computational Model of Human Hepatocyte Iron Metabolism,Reference=Time"/>
            <ChannelSpec cn="CN=Root,Model=Computational Model of Human Hepatocyte Iron Metabolism,Vector=Reactions[HO1 exp],Reference=Flux"/>
          </ListOfChannels>
        </PlotItem>
        <PlotItem name="(HO1 exp int).Flux" type="Curve2D">
          <Parameter name="Color" type="string" value="auto"/>
          <Parameter name="Line subtype" type="unsignedInteger" value="0"/>
          <Parameter name="Line type" type="unsignedInteger" value="0"/>
          <Parameter name="Line width" type="unsignedFloat" value="1"/>
          <Parameter name="Recording Activity" type="string" value="during"/>
          <Parameter name="Symbol subtype" type="unsignedInteger" value="0"/>
          <ListOfChannels>
            <ChannelSpec cn="CN=Root,Model=Computational Model of Human Hepatocyte Iron Metabolism,Reference=Time"/>
            <ChannelSpec cn=""/>
          </ListOfChannels>
        </PlotItem>
        <PlotItem name="(HIF2a expression).Flux" type="Curve2D">
          <Parameter name="Color" type="string" value="auto"/>
          <Parameter name="Line subtype" type="unsignedInteger" value="0"/>
          <Parameter name="Line type" type="unsignedInteger" value="0"/>
          <Parameter name="Line width" type="unsignedFloat" value="1"/>
          <Parameter name="Recording Activity" type="string" value="during"/>
          <Parameter name="Symbol subtype" type="unsignedInteger" value="0"/>
          <ListOfChannels>
            <ChannelSpec cn="CN=Root,Model=Computational Model of Human Hepatocyte Iron Metabolism,Reference=Time"/>
            <ChannelSpec cn=""/>
          </ListOfChannels>
        </PlotItem>
        <PlotItem name="(HIF2a expression int).Flux" type="Curve2D">
          <Parameter name="Color" type="string" value="auto"/>
          <Parameter name="Line subtype" type="unsignedInteger" value="0"/>
          <Parameter name="Line type" type="unsignedInteger" value="0"/>
          <Parameter name="Line width" type="unsignedFloat" value="1"/>
          <Parameter name="Recording Activity" type="string" value="during"/>
          <Parameter name="Symbol subtype" type="unsignedInteger" value="0"/>
          <ListOfChannels>
            <ChannelSpec cn="CN=Root,Model=Computational Model of Human Hepatocyte Iron Metabolism,Reference=Time"/>
            <ChannelSpec cn=""/>
          </ListOfChannels>
        </PlotItem>
        <PlotItem name="(HIF2AHydroxylationPHD).Flux" type="Curve2D">
          <Parameter name="Color" type="string" value="auto"/>
          <Parameter name="Line subtype" type="unsignedInteger" value="0"/>
          <Parameter name="Line type" type="unsignedInteger" value="0"/>
          <Parameter name="Line width" type="unsignedFloat" value="1"/>
          <Parameter name="Recording Activity" type="string" value="during"/>
          <Parameter name="Symbol subtype" type="unsignedInteger" value="0"/>
          <ListOfChannels>
            <ChannelSpec cn="CN=Root,Model=Computational Model of Human Hepatocyte Iron Metabolism,Reference=Time"/>
            <ChannelSpec cn=""/>
          </ListOfChannels>
        </PlotItem>
        <PlotItem name="(HIF2AHydroxylationFIH).Flux" type="Curve2D">
          <Parameter name="Color" type="string" value="auto"/>
          <Parameter name="Line subtype" type="unsignedInteger" value="0"/>
          <Parameter name="Line type" type="unsignedInteger" value="0"/>
          <Parameter name="Line width" type="unsignedFloat" value="1"/>
          <Parameter name="Recording Activity" type="string" value="during"/>
          <Parameter name="Symbol subtype" type="unsignedInteger" value="0"/>
          <ListOfChannels>
            <ChannelSpec cn="CN=Root,Model=Computational Model of Human Hepatocyte Iron Metabolism,Reference=Time"/>
            <ChannelSpec cn=""/>
          </ListOfChannels>
        </PlotItem>
        <PlotItem name="(HIF2AHydroxylationFIH int).Flux" type="Curve2D">
          <Parameter name="Color" type="string" value="auto"/>
          <Parameter name="Line subtype" type="unsignedInteger" value="0"/>
          <Parameter name="Line type" type="unsignedInteger" value="0"/>
          <Parameter name="Line width" type="unsignedFloat" value="1"/>
          <Parameter name="Recording Activity" type="string" value="during"/>
          <Parameter name="Symbol subtype" type="unsignedInteger" value="0"/>
          <ListOfChannels>
            <ChannelSpec cn="CN=Root,Model=Computational Model of Human Hepatocyte Iron Metabolism,Reference=Time"/>
            <ChannelSpec cn=""/>
          </ListOfChannels>
        </PlotItem>
        <PlotItem name="(HIF2AHydroxylationPHD int).Flux" type="Curve2D">
          <Parameter name="Color" type="string" value="auto"/>
          <Parameter name="Line subtype" type="unsignedInteger" value="0"/>
          <Parameter name="Line type" type="unsignedInteger" value="0"/>
          <Parameter name="Line width" type="unsignedFloat" value="1"/>
          <Parameter name="Recording Activity" type="string" value="during"/>
          <Parameter name="Symbol subtype" type="unsignedInteger" value="0"/>
          <ListOfChannels>
            <ChannelSpec cn="CN=Root,Model=Computational Model of Human Hepatocyte Iron Metabolism,Reference=Time"/>
            <ChannelSpec cn=""/>
          </ListOfChannels>
        </PlotItem>
        <PlotItem name="(FIH degredation).Flux" type="Curve2D">
          <Parameter name="Color" type="string" value="auto"/>
          <Parameter name="Line subtype" type="unsignedInteger" value="0"/>
          <Parameter name="Line type" type="unsignedInteger" value="0"/>
          <Parameter name="Line width" type="unsignedFloat" value="1"/>
          <Parameter name="Recording Activity" type="string" value="during"/>
          <Parameter name="Symbol subtype" type="unsignedInteger" value="0"/>
          <ListOfChannels>
            <ChannelSpec cn="CN=Root,Model=Computational Model of Human Hepatocyte Iron Metabolism,Reference=Time"/>
            <ChannelSpec cn=""/>
          </ListOfChannels>
        </PlotItem>
        <PlotItem name="(FIH Degredation int).Flux" type="Curve2D">
          <Parameter name="Color" type="string" value="auto"/>
          <Parameter name="Line subtype" type="unsignedInteger" value="0"/>
          <Parameter name="Line type" type="unsignedInteger" value="0"/>
          <Parameter name="Line width" type="unsignedFloat" value="1"/>
          <Parameter name="Recording Activity" type="string" value="during"/>
          <Parameter name="Symbol subtype" type="unsignedInteger" value="0"/>
          <ListOfChannels>
            <ChannelSpec cn="CN=Root,Model=Computational Model of Human Hepatocyte Iron Metabolism,Reference=Time"/>
            <ChannelSpec cn=""/>
          </ListOfChannels>
        </PlotItem>
        <PlotItem name="(PHD degredation).Flux" type="Curve2D">
          <Parameter name="Color" type="string" value="auto"/>
          <Parameter name="Line subtype" type="unsignedInteger" value="0"/>
          <Parameter name="Line type" type="unsignedInteger" value="0"/>
          <Parameter name="Line width" type="unsignedFloat" value="1"/>
          <Parameter name="Recording Activity" type="string" value="during"/>
          <Parameter name="Symbol subtype" type="unsignedInteger" value="0"/>
          <ListOfChannels>
            <ChannelSpec cn="CN=Root,Model=Computational Model of Human Hepatocyte Iron Metabolism,Reference=Time"/>
            <ChannelSpec cn=""/>
          </ListOfChannels>
        </PlotItem>
        <PlotItem name="(PHD degredation int).Flux" type="Curve2D">
          <Parameter name="Color" type="string" value="auto"/>
          <Parameter name="Line subtype" type="unsignedInteger" value="0"/>
          <Parameter name="Line type" type="unsignedInteger" value="0"/>
          <Parameter name="Line width" type="unsignedFloat" value="1"/>
          <Parameter name="Recording Activity" type="string" value="during"/>
          <Parameter name="Symbol subtype" type="unsignedInteger" value="0"/>
          <ListOfChannels>
            <ChannelSpec cn="CN=Root,Model=Computational Model of Human Hepatocyte Iron Metabolism,Reference=Time"/>
            <ChannelSpec cn=""/>
          </ListOfChannels>
        </PlotItem>
        <PlotItem name="(O2 uptake).Flux" type="Curve2D">
          <Parameter name="Color" type="string" value="auto"/>
          <Parameter name="Line subtype" type="unsignedInteger" value="0"/>
          <Parameter name="Line type" type="unsignedInteger" value="0"/>
          <Parameter name="Line width" type="unsignedFloat" value="1"/>
          <Parameter name="Recording Activity" type="string" value="during"/>
          <Parameter name="Symbol subtype" type="unsignedInteger" value="0"/>
          <ListOfChannels>
            <ChannelSpec cn="CN=Root,Model=Computational Model of Human Hepatocyte Iron Metabolism,Reference=Time"/>
            <ChannelSpec cn=""/>
          </ListOfChannels>
        </PlotItem>
        <PlotItem name="(O2 uptake int).Flux" type="Curve2D">
          <Parameter name="Color" type="string" value="auto"/>
          <Parameter name="Line subtype" type="unsignedInteger" value="0"/>
          <Parameter name="Line type" type="unsignedInteger" value="0"/>
          <Parameter name="Line width" type="unsignedFloat" value="1"/>
          <Parameter name="Recording Activity" type="string" value="during"/>
          <Parameter name="Symbol subtype" type="unsignedInteger" value="0"/>
          <ListOfChannels>
            <ChannelSpec cn="CN=Root,Model=Computational Model of Human Hepatocyte Iron Metabolism,Reference=Time"/>
            <ChannelSpec cn=""/>
          </ListOfChannels>
        </PlotItem>
        <PlotItem name="(CO2 release).Flux" type="Curve2D">
          <Parameter name="Color" type="string" value="auto"/>
          <Parameter name="Line subtype" type="unsignedInteger" value="0"/>
          <Parameter name="Line type" type="unsignedInteger" value="0"/>
          <Parameter name="Line width" type="unsignedFloat" value="1"/>
          <Parameter name="Recording Activity" type="string" value="during"/>
          <Parameter name="Symbol subtype" type="unsignedInteger" value="0"/>
          <ListOfChannels>
            <ChannelSpec cn="CN=Root,Model=Computational Model of Human Hepatocyte Iron Metabolism,Reference=Time"/>
            <ChannelSpec cn=""/>
          </ListOfChannels>
        </PlotItem>
        <PlotItem name="(CO2 release int).Flux" type="Curve2D">
          <Parameter name="Color" type="string" value="auto"/>
          <Parameter name="Line subtype" type="unsignedInteger" value="0"/>
          <Parameter name="Line type" type="unsignedInteger" value="0"/>
          <Parameter name="Line width" type="unsignedFloat" value="1"/>
          <Parameter name="Recording Activity" type="string" value="during"/>
          <Parameter name="Symbol subtype" type="unsignedInteger" value="0"/>
          <ListOfChannels>
            <ChannelSpec cn="CN=Root,Model=Computational Model of Human Hepatocyte Iron Metabolism,Reference=Time"/>
            <ChannelSpec cn=""/>
          </ListOfChannels>
        </PlotItem>
        <PlotItem name="(Fenton Reaction).Flux" type="Curve2D">
          <Parameter name="Color" type="string" value="auto"/>
          <Parameter name="Line subtype" type="unsignedInteger" value="0"/>
          <Parameter name="Line type" type="unsignedInteger" value="0"/>
          <Parameter name="Line width" type="unsignedFloat" value="1"/>
          <Parameter name="Recording Activity" type="string" value="during"/>
          <Parameter name="Symbol subtype" type="unsignedInteger" value="0"/>
          <ListOfChannels>
            <ChannelSpec cn="CN=Root,Model=Computational Model of Human Hepatocyte Iron Metabolism,Reference=Time"/>
            <ChannelSpec cn=""/>
          </ListOfChannels>
        </PlotItem>
        <PlotItem name="(Fenton reaction int).Flux" type="Curve2D">
          <Parameter name="Color" type="string" value="auto"/>
          <Parameter name="Line subtype" type="unsignedInteger" value="0"/>
          <Parameter name="Line type" type="unsignedInteger" value="0"/>
          <Parameter name="Line width" type="unsignedFloat" value="1"/>
          <Parameter name="Recording Activity" type="string" value="during"/>
          <Parameter name="Symbol subtype" type="unsignedInteger" value="0"/>
          <ListOfChannels>
            <ChannelSpec cn="CN=Root,Model=Computational Model of Human Hepatocyte Iron Metabolism,Reference=Time"/>
            <ChannelSpec cn=""/>
          </ListOfChannels>
        </PlotItem>
        <PlotItem name="(PHD Activation).Flux" type="Curve2D">
          <Parameter name="Color" type="string" value="auto"/>
          <Parameter name="Line subtype" type="unsignedInteger" value="0"/>
          <Parameter name="Line type" type="unsignedInteger" value="0"/>
          <Parameter name="Line width" type="unsignedFloat" value="1"/>
          <Parameter name="Recording Activity" type="string" value="during"/>
          <Parameter name="Symbol subtype" type="unsignedInteger" value="0"/>
          <ListOfChannels>
            <ChannelSpec cn="CN=Root,Model=Computational Model of Human Hepatocyte Iron Metabolism,Reference=Time"/>
            <ChannelSpec cn=""/>
          </ListOfChannels>
        </PlotItem>
        <PlotItem name="(PHD deactivation).Flux" type="Curve2D">
          <Parameter name="Color" type="string" value="auto"/>
          <Parameter name="Line subtype" type="unsignedInteger" value="0"/>
          <Parameter name="Line type" type="unsignedInteger" value="0"/>
          <Parameter name="Line width" type="unsignedFloat" value="1"/>
          <Parameter name="Recording Activity" type="string" value="during"/>
          <Parameter name="Symbol subtype" type="unsignedInteger" value="0"/>
          <ListOfChannels>
            <ChannelSpec cn="CN=Root,Model=Computational Model of Human Hepatocyte Iron Metabolism,Reference=Time"/>
            <ChannelSpec cn=""/>
          </ListOfChannels>
        </PlotItem>
        <PlotItem name="(FIH Activation).Flux" type="Curve2D">
          <Parameter name="Color" type="string" value="auto"/>
          <Parameter name="Line subtype" type="unsignedInteger" value="0"/>
          <Parameter name="Line type" type="unsignedInteger" value="0"/>
          <Parameter name="Line width" type="unsignedFloat" value="1"/>
          <Parameter name="Recording Activity" type="string" value="during"/>
          <Parameter name="Symbol subtype" type="unsignedInteger" value="0"/>
          <ListOfChannels>
            <ChannelSpec cn="CN=Root,Model=Computational Model of Human Hepatocyte Iron Metabolism,Reference=Time"/>
            <ChannelSpec cn=""/>
          </ListOfChannels>
        </PlotItem>
        <PlotItem name="(FIH deactivation).Flux" type="Curve2D">
          <Parameter name="Color" type="string" value="auto"/>
          <Parameter name="Line subtype" type="unsignedInteger" value="0"/>
          <Parameter name="Line type" type="unsignedInteger" value="0"/>
          <Parameter name="Line width" type="unsignedFloat" value="1"/>
          <Parameter name="Recording Activity" type="string" value="during"/>
          <Parameter name="Symbol subtype" type="unsignedInteger" value="0"/>
          <ListOfChannels>
            <ChannelSpec cn="CN=Root,Model=Computational Model of Human Hepatocyte Iron Metabolism,Reference=Time"/>
            <ChannelSpec cn=""/>
          </ListOfChannels>
        </PlotItem>
        <PlotItem name="(PHD Activation int).Flux" type="Curve2D">
          <Parameter name="Color" type="string" value="auto"/>
          <Parameter name="Line subtype" type="unsignedInteger" value="0"/>
          <Parameter name="Line type" type="unsignedInteger" value="0"/>
          <Parameter name="Line width" type="unsignedFloat" value="1"/>
          <Parameter name="Recording Activity" type="string" value="during"/>
          <Parameter name="Symbol subtype" type="unsignedInteger" value="0"/>
          <ListOfChannels>
            <ChannelSpec cn="CN=Root,Model=Computational Model of Human Hepatocyte Iron Metabolism,Reference=Time"/>
            <ChannelSpec cn=""/>
          </ListOfChannels>
        </PlotItem>
        <PlotItem name="(FIH Activation int).Flux" type="Curve2D">
          <Parameter name="Color" type="string" value="auto"/>
          <Parameter name="Line subtype" type="unsignedInteger" value="0"/>
          <Parameter name="Line type" type="unsignedInteger" value="0"/>
          <Parameter name="Line width" type="unsignedFloat" value="1"/>
          <Parameter name="Recording Activity" type="string" value="during"/>
          <Parameter name="Symbol subtype" type="unsignedInteger" value="0"/>
          <ListOfChannels>
            <ChannelSpec cn="CN=Root,Model=Computational Model of Human Hepatocyte Iron Metabolism,Reference=Time"/>
            <ChannelSpec cn=""/>
          </ListOfChannels>
        </PlotItem>
        <PlotItem name="(PHD deactivation int).Flux" type="Curve2D">
          <Parameter name="Color" type="string" value="auto"/>
          <Parameter name="Line subtype" type="unsignedInteger" value="0"/>
          <Parameter name="Line type" type="unsignedInteger" value="0"/>
          <Parameter name="Line width" type="unsignedFloat" value="1"/>
          <Parameter name="Recording Activity" type="string" value="during"/>
          <Parameter name="Symbol subtype" type="unsignedInteger" value="0"/>
          <ListOfChannels>
            <ChannelSpec cn="CN=Root,Model=Computational Model of Human Hepatocyte Iron Metabolism,Reference=Time"/>
            <ChannelSpec cn=""/>
          </ListOfChannels>
        </PlotItem>
        <PlotItem name="(PHD iron o2 binding).Flux" type="Curve2D">
          <Parameter name="Color" type="string" value="auto"/>
          <Parameter name="Line subtype" type="unsignedInteger" value="0"/>
          <Parameter name="Line type" type="unsignedInteger" value="0"/>
          <Parameter name="Line width" type="unsignedFloat" value="1"/>
          <Parameter name="Recording Activity" type="string" value="during"/>
          <Parameter name="Symbol subtype" type="unsignedInteger" value="0"/>
          <ListOfChannels>
            <ChannelSpec cn="CN=Root,Model=Computational Model of Human Hepatocyte Iron Metabolism,Reference=Time"/>
            <ChannelSpec cn=""/>
          </ListOfChannels>
        </PlotItem>
        <PlotItem name="(PHD iron o2 release).Flux" type="Curve2D">
          <Parameter name="Color" type="string" value="auto"/>
          <Parameter name="Line subtype" type="unsignedInteger" value="0"/>
          <Parameter name="Line type" type="unsignedInteger" value="0"/>
          <Parameter name="Line width" type="unsignedFloat" value="1"/>
          <Parameter name="Recording Activity" type="string" value="during"/>
          <Parameter name="Symbol subtype" type="unsignedInteger" value="0"/>
          <ListOfChannels>
            <ChannelSpec cn="CN=Root,Model=Computational Model of Human Hepatocyte Iron Metabolism,Reference=Time"/>
            <ChannelSpec cn=""/>
          </ListOfChannels>
        </PlotItem>
        <PlotItem name="(PHD iron O2 binding int).Flux" type="Curve2D">
          <Parameter name="Color" type="string" value="auto"/>
          <Parameter name="Line subtype" type="unsignedInteger" value="0"/>
          <Parameter name="Line type" type="unsignedInteger" value="0"/>
          <Parameter name="Line width" type="unsignedFloat" value="1"/>
          <Parameter name="Recording Activity" type="string" value="during"/>
          <Parameter name="Symbol subtype" type="unsignedInteger" value="0"/>
          <ListOfChannels>
            <ChannelSpec cn="CN=Root,Model=Computational Model of Human Hepatocyte Iron Metabolism,Reference=Time"/>
            <ChannelSpec cn=""/>
          </ListOfChannels>
        </PlotItem>
        <PlotItem name="(PHD iron O2 release int).Flux" type="Curve2D">
          <Parameter name="Color" type="string" value="auto"/>
          <Parameter name="Line subtype" type="unsignedInteger" value="0"/>
          <Parameter name="Line type" type="unsignedInteger" value="0"/>
          <Parameter name="Line width" type="unsignedFloat" value="1"/>
          <Parameter name="Recording Activity" type="string" value="during"/>
          <Parameter name="Symbol subtype" type="unsignedInteger" value="0"/>
          <ListOfChannels>
            <ChannelSpec cn="CN=Root,Model=Computational Model of Human Hepatocyte Iron Metabolism,Reference=Time"/>
            <ChannelSpec cn=""/>
          </ListOfChannels>
        </PlotItem>
        <PlotItem name="(O2 use).Flux" type="Curve2D">
          <Parameter name="Color" type="string" value="auto"/>
          <Parameter name="Line subtype" type="unsignedInteger" value="0"/>
          <Parameter name="Line type" type="unsignedInteger" value="0"/>
          <Parameter name="Line width" type="unsignedFloat" value="1"/>
          <Parameter name="Recording Activity" type="string" value="during"/>
          <Parameter name="Symbol subtype" type="unsignedInteger" value="0"/>
          <ListOfChannels>
            <ChannelSpec cn="CN=Root,Model=Computational Model of Human Hepatocyte Iron Metabolism,Reference=Time"/>
            <ChannelSpec cn=""/>
          </ListOfChannels>
        </PlotItem>
        <PlotItem name="(O2 use int).Flux" type="Curve2D">
          <Parameter name="Color" type="string" value="auto"/>
          <Parameter name="Line subtype" type="unsignedInteger" value="0"/>
          <Parameter name="Line type" type="unsignedInteger" value="0"/>
          <Parameter name="Line width" type="unsignedFloat" value="1"/>
          <Parameter name="Recording Activity" type="string" value="during"/>
          <Parameter name="Symbol subtype" type="unsignedInteger" value="0"/>
          <ListOfChannels>
            <ChannelSpec cn="CN=Root,Model=Computational Model of Human Hepatocyte Iron Metabolism,Reference=Time"/>
            <ChannelSpec cn=""/>
          </ListOfChannels>
        </PlotItem>
        <PlotItem name="(PHD expression).Flux" type="Curve2D">
          <Parameter name="Color" type="string" value="auto"/>
          <Parameter name="Line subtype" type="unsignedInteger" value="0"/>
          <Parameter name="Line type" type="unsignedInteger" value="0"/>
          <Parameter name="Line width" type="unsignedFloat" value="1"/>
          <Parameter name="Recording Activity" type="string" value="during"/>
          <Parameter name="Symbol subtype" type="unsignedInteger" value="0"/>
          <ListOfChannels>
            <ChannelSpec cn="CN=Root,Model=Computational Model of Human Hepatocyte Iron Metabolism,Reference=Time"/>
            <ChannelSpec cn=""/>
          </ListOfChannels>
        </PlotItem>
        <PlotItem name="(PHD expression int).Flux" type="Curve2D">
          <Parameter name="Color" type="string" value="auto"/>
          <Parameter name="Line subtype" type="unsignedInteger" value="0"/>
          <Parameter name="Line type" type="unsignedInteger" value="0"/>
          <Parameter name="Line width" type="unsignedFloat" value="1"/>
          <Parameter name="Recording Activity" type="string" value="during"/>
          <Parameter name="Symbol subtype" type="unsignedInteger" value="0"/>
          <ListOfChannels>
            <ChannelSpec cn="CN=Root,Model=Computational Model of Human Hepatocyte Iron Metabolism,Reference=Time"/>
            <ChannelSpec cn=""/>
          </ListOfChannels>
        </PlotItem>
        <PlotItem name="(PHDFe cat).Flux" type="Curve2D">
          <Parameter name="Color" type="string" value="auto"/>
          <Parameter name="Line subtype" type="unsignedInteger" value="0"/>
          <Parameter name="Line type" type="unsignedInteger" value="0"/>
          <Parameter name="Line width" type="unsignedFloat" value="1"/>
          <Parameter name="Recording Activity" type="string" value="during"/>
          <Parameter name="Symbol subtype" type="unsignedInteger" value="0"/>
          <ListOfChannels>
            <ChannelSpec cn="CN=Root,Model=Computational Model of Human Hepatocyte Iron Metabolism,Reference=Time"/>
            <ChannelSpec cn=""/>
          </ListOfChannels>
        </PlotItem>
        <PlotItem name="(PHDFe cat int).Flux" type="Curve2D">
          <Parameter name="Color" type="string" value="auto"/>
          <Parameter name="Line subtype" type="unsignedInteger" value="0"/>
          <Parameter name="Line type" type="unsignedInteger" value="0"/>
          <Parameter name="Line width" type="unsignedFloat" value="1"/>
          <Parameter name="Recording Activity" type="string" value="during"/>
          <Parameter name="Symbol subtype" type="unsignedInteger" value="0"/>
          <ListOfChannels>
            <ChannelSpec cn="CN=Root,Model=Computational Model of Human Hepatocyte Iron Metabolism,Reference=Time"/>
            <ChannelSpec cn=""/>
          </ListOfChannels>
        </PlotItem>
        <PlotItem name="(PHD cat).Flux" type="Curve2D">
          <Parameter name="Color" type="string" value="auto"/>
          <Parameter name="Line subtype" type="unsignedInteger" value="0"/>
          <Parameter name="Line type" type="unsignedInteger" value="0"/>
          <Parameter name="Line width" type="unsignedFloat" value="1"/>
          <Parameter name="Recording Activity" type="string" value="during"/>
          <Parameter name="Symbol subtype" type="unsignedInteger" value="0"/>
          <ListOfChannels>
            <ChannelSpec cn="CN=Root,Model=Computational Model of Human Hepatocyte Iron Metabolism,Reference=Time"/>
            <ChannelSpec cn=""/>
          </ListOfChannels>
        </PlotItem>
        <PlotItem name="(PHD cat int).Flux" type="Curve2D">
          <Parameter name="Color" type="string" value="auto"/>
          <Parameter name="Line subtype" type="unsignedInteger" value="0"/>
          <Parameter name="Line type" type="unsignedInteger" value="0"/>
          <Parameter name="Line width" type="unsignedFloat" value="1"/>
          <Parameter name="Recording Activity" type="string" value="during"/>
          <Parameter name="Symbol subtype" type="unsignedInteger" value="0"/>
          <ListOfChannels>
            <ChannelSpec cn="CN=Root,Model=Computational Model of Human Hepatocyte Iron Metabolism,Reference=Time"/>
            <ChannelSpec cn=""/>
          </ListOfChannels>
        </PlotItem>
      </ListOfPlotItems>
    </PlotSpecification>
    <PlotSpecification name="SS" type="Plot2D" active="0">
      <Parameter name="log X" type="bool" value="0"/>
      <Parameter name="log Y" type="bool" value="0"/>
      <ListOfPlotItems>
        <PlotItem name="[2Fe2TFTfR1]|(O2 uptake).v" type="Curve2D">
          <Parameter name="Color" type="string" value="auto"/>
          <Parameter name="Line subtype" type="unsignedInteger" value="0"/>
          <Parameter name="Line type" type="unsignedInteger" value="0"/>
          <Parameter name="Line width" type="unsignedFloat" value="1"/>
          <Parameter name="Recording Activity" type="string" value="during"/>
          <Parameter name="Symbol subtype" type="unsignedInteger" value="0"/>
          <ListOfChannels>
            <ChannelSpec cn=""/>
            <ChannelSpec cn="CN=Root,Model=Computational Model of Human Hepatocyte Iron Metabolism,Vector=Compartments[intercell],Vector=Metabolites[2(Tf-Fe)-TfR1],Reference=Concentration"/>
          </ListOfChannels>
        </PlotItem>
        <PlotItem name="[2Fe2TFTfR1]|(O2 uptake).v 1" type="Curve2D">
          <Parameter name="Color" type="string" value="auto"/>
          <Parameter name="Line subtype" type="unsignedInteger" value="0"/>
          <Parameter name="Line type" type="unsignedInteger" value="0"/>
          <Parameter name="Line width" type="unsignedFloat" value="1"/>
          <Parameter name="Recording Activity" type="string" value="during"/>
          <Parameter name="Symbol subtype" type="unsignedInteger" value="0"/>
          <ListOfChannels>
            <ChannelSpec cn=""/>
            <ChannelSpec cn="CN=Root,Model=Computational Model of Human Hepatocyte Iron Metabolism,Vector=Compartments[intercell],Vector=Metabolites[2(Tf-Fe)-TfR1],Reference=Concentration"/>
          </ListOfChannels>
        </PlotItem>
        <PlotItem name="[2Fe2TFTfR1_Internal]|(O2 uptake).v" type="Curve2D">
          <Parameter name="Color" type="string" value="auto"/>
          <Parameter name="Line subtype" type="unsignedInteger" value="0"/>
          <Parameter name="Line type" type="unsignedInteger" value="0"/>
          <Parameter name="Line width" type="unsignedFloat" value="1"/>
          <Parameter name="Recording Activity" type="string" value="during"/>
          <Parameter name="Symbol subtype" type="unsignedInteger" value="0"/>
          <ListOfChannels>
            <ChannelSpec cn=""/>
            <ChannelSpec cn=""/>
          </ListOfChannels>
        </PlotItem>
        <PlotItem name="[2Fe2TFTfR1_Internal]|(O2 uptake).v 1" type="Curve2D">
          <Parameter name="Color" type="string" value="auto"/>
          <Parameter name="Line subtype" type="unsignedInteger" value="0"/>
          <Parameter name="Line type" type="unsignedInteger" value="0"/>
          <Parameter name="Line width" type="unsignedFloat" value="1"/>
          <Parameter name="Recording Activity" type="string" value="during"/>
          <Parameter name="Symbol subtype" type="unsignedInteger" value="0"/>
          <ListOfChannels>
            <ChannelSpec cn=""/>
            <ChannelSpec cn=""/>
          </ListOfChannels>
        </PlotItem>
        <PlotItem name="[2Fe2TFTfR2]|(O2 uptake).v" type="Curve2D">
          <Parameter name="Color" type="string" value="auto"/>
          <Parameter name="Line subtype" type="unsignedInteger" value="0"/>
          <Parameter name="Line type" type="unsignedInteger" value="0"/>
          <Parameter name="Line width" type="unsignedFloat" value="1"/>
          <Parameter name="Recording Activity" type="string" value="during"/>
          <Parameter name="Symbol subtype" type="unsignedInteger" value="0"/>
          <ListOfChannels>
            <ChannelSpec cn=""/>
            <ChannelSpec cn="CN=Root,Model=Computational Model of Human Hepatocyte Iron Metabolism,Vector=Compartments[intercell],Vector=Metabolites[2(Tf-Fe)-TfR2],Reference=Concentration"/>
          </ListOfChannels>
        </PlotItem>
        <PlotItem name="[2Fe2TFTfR2]|(O2 uptake).v 1" type="Curve2D">
          <Parameter name="Color" type="string" value="auto"/>
          <Parameter name="Line subtype" type="unsignedInteger" value="0"/>
          <Parameter name="Line type" type="unsignedInteger" value="0"/>
          <Parameter name="Line width" type="unsignedFloat" value="1"/>
          <Parameter name="Recording Activity" type="string" value="during"/>
          <Parameter name="Symbol subtype" type="unsignedInteger" value="0"/>
          <ListOfChannels>
            <ChannelSpec cn=""/>
            <ChannelSpec cn="CN=Root,Model=Computational Model of Human Hepatocyte Iron Metabolism,Vector=Compartments[intercell],Vector=Metabolites[2(Tf-Fe)-TfR2],Reference=Concentration"/>
          </ListOfChannels>
        </PlotItem>
        <PlotItem name="[2Fe2TFTfR2_Internal]|(O2 uptake).v" type="Curve2D">
          <Parameter name="Color" type="string" value="auto"/>
          <Parameter name="Line subtype" type="unsignedInteger" value="0"/>
          <Parameter name="Line type" type="unsignedInteger" value="0"/>
          <Parameter name="Line width" type="unsignedFloat" value="1"/>
          <Parameter name="Recording Activity" type="string" value="during"/>
          <Parameter name="Symbol subtype" type="unsignedInteger" value="0"/>
          <ListOfChannels>
            <ChannelSpec cn=""/>
            <ChannelSpec cn=""/>
          </ListOfChannels>
        </PlotItem>
        <PlotItem name="[2Fe2TFTfR2_Internal]|(O2 uptake).v 1" type="Curve2D">
          <Parameter name="Color" type="string" value="auto"/>
          <Parameter name="Line subtype" type="unsignedInteger" value="0"/>
          <Parameter name="Line type" type="unsignedInteger" value="0"/>
          <Parameter name="Line width" type="unsignedFloat" value="1"/>
          <Parameter name="Recording Activity" type="string" value="during"/>
          <Parameter name="Symbol subtype" type="unsignedInteger" value="0"/>
          <ListOfChannels>
            <ChannelSpec cn=""/>
            <ChannelSpec cn=""/>
          </ListOfChannels>
        </PlotItem>
        <PlotItem name="[2HFETfR2]|(O2 uptake).v" type="Curve2D">
          <Parameter name="Color" type="string" value="auto"/>
          <Parameter name="Line subtype" type="unsignedInteger" value="0"/>
          <Parameter name="Line type" type="unsignedInteger" value="0"/>
          <Parameter name="Line width" type="unsignedFloat" value="1"/>
          <Parameter name="Recording Activity" type="string" value="during"/>
          <Parameter name="Symbol subtype" type="unsignedInteger" value="0"/>
          <ListOfChannels>
            <ChannelSpec cn=""/>
            <ChannelSpec cn="CN=Root,Model=Computational Model of Human Hepatocyte Iron Metabolism,Vector=Compartments[intercell],Vector=Metabolites[2HFE-TfR2],Reference=Concentration"/>
          </ListOfChannels>
        </PlotItem>
        <PlotItem name="[2HFETfR2]|(O2 uptake).v 1" type="Curve2D">
          <Parameter name="Color" type="string" value="auto"/>
          <Parameter name="Line subtype" type="unsignedInteger" value="0"/>
          <Parameter name="Line type" type="unsignedInteger" value="0"/>
          <Parameter name="Line width" type="unsignedFloat" value="1"/>
          <Parameter name="Recording Activity" type="string" value="during"/>
          <Parameter name="Symbol subtype" type="unsignedInteger" value="0"/>
          <ListOfChannels>
            <ChannelSpec cn=""/>
            <ChannelSpec cn="CN=Root,Model=Computational Model of Human Hepatocyte Iron Metabolism,Vector=Compartments[intercell],Vector=Metabolites[2HFE-TfR2],Reference=Concentration"/>
          </ListOfChannels>
        </PlotItem>
        <PlotItem name="[2HFETfR]|(O2 uptake).v" type="Curve2D">
          <Parameter name="Color" type="string" value="auto"/>
          <Parameter name="Line subtype" type="unsignedInteger" value="0"/>
          <Parameter name="Line type" type="unsignedInteger" value="0"/>
          <Parameter name="Line width" type="unsignedFloat" value="1"/>
          <Parameter name="Recording Activity" type="string" value="during"/>
          <Parameter name="Symbol subtype" type="unsignedInteger" value="0"/>
          <ListOfChannels>
            <ChannelSpec cn=""/>
            <ChannelSpec cn="CN=Root,Model=Computational Model of Human Hepatocyte Iron Metabolism,Vector=Compartments[intercell],Vector=Metabolites[2HFE-TfR],Reference=Concentration"/>
          </ListOfChannels>
        </PlotItem>
        <PlotItem name="[2HFETfR]|(O2 uptake).v 1" type="Curve2D">
          <Parameter name="Color" type="string" value="auto"/>
          <Parameter name="Line subtype" type="unsignedInteger" value="0"/>
          <Parameter name="Line type" type="unsignedInteger" value="0"/>
          <Parameter name="Line width" type="unsignedFloat" value="1"/>
          <Parameter name="Recording Activity" type="string" value="during"/>
          <Parameter name="Symbol subtype" type="unsignedInteger" value="0"/>
          <ListOfChannels>
            <ChannelSpec cn=""/>
            <ChannelSpec cn="CN=Root,Model=Computational Model of Human Hepatocyte Iron Metabolism,Vector=Compartments[intercell],Vector=Metabolites[2HFE-TfR],Reference=Concentration"/>
          </ListOfChannels>
        </PlotItem>
        <PlotItem name="[2HFETfRintestinal]|(O2 uptake).v" type="Curve2D">
          <Parameter name="Color" type="string" value="auto"/>
          <Parameter name="Line subtype" type="unsignedInteger" value="0"/>
          <Parameter name="Line type" type="unsignedInteger" value="0"/>
          <Parameter name="Line width" type="unsignedFloat" value="1"/>
          <Parameter name="Recording Activity" type="string" value="during"/>
          <Parameter name="Symbol subtype" type="unsignedInteger" value="0"/>
          <ListOfChannels>
            <ChannelSpec cn="CN=Root"/>
            <ChannelSpec cn="CN=Root"/>
          </ListOfChannels>
        </PlotItem>
        <PlotItem name="[2HFETfRintestinal]|(O2 uptake).v 1" type="Curve2D">
          <Parameter name="Color" type="string" value="auto"/>
          <Parameter name="Line subtype" type="unsignedInteger" value="0"/>
          <Parameter name="Line type" type="unsignedInteger" value="0"/>
          <Parameter name="Line width" type="unsignedFloat" value="1"/>
          <Parameter name="Recording Activity" type="string" value="during"/>
          <Parameter name="Symbol subtype" type="unsignedInteger" value="0"/>
          <ListOfChannels>
            <ChannelSpec cn=""/>
            <ChannelSpec cn=""/>
          </ListOfChannels>
        </PlotItem>
        <PlotItem name="[CO2]|(O2 uptake).v" type="Curve2D">
          <Parameter name="Color" type="string" value="auto"/>
          <Parameter name="Line subtype" type="unsignedInteger" value="0"/>
          <Parameter name="Line type" type="unsignedInteger" value="0"/>
          <Parameter name="Line width" type="unsignedFloat" value="1"/>
          <Parameter name="Recording Activity" type="string" value="during"/>
          <Parameter name="Symbol subtype" type="unsignedInteger" value="0"/>
          <ListOfChannels>
            <ChannelSpec cn=""/>
            <ChannelSpec cn=""/>
          </ListOfChannels>
        </PlotItem>
        <PlotItem name="[CO2]|(O2 uptake).v 1" type="Curve2D">
          <Parameter name="Color" type="string" value="auto"/>
          <Parameter name="Line subtype" type="unsignedInteger" value="0"/>
          <Parameter name="Line type" type="unsignedInteger" value="0"/>
          <Parameter name="Line width" type="unsignedFloat" value="1"/>
          <Parameter name="Recording Activity" type="string" value="during"/>
          <Parameter name="Symbol subtype" type="unsignedInteger" value="0"/>
          <ListOfChannels>
            <ChannelSpec cn=""/>
            <ChannelSpec cn=""/>
          </ListOfChannels>
        </PlotItem>
        <PlotItem name="[CO2intestinal]|(O2 uptake).v" type="Curve2D">
          <Parameter name="Color" type="string" value="auto"/>
          <Parameter name="Line subtype" type="unsignedInteger" value="0"/>
          <Parameter name="Line type" type="unsignedInteger" value="0"/>
          <Parameter name="Line width" type="unsignedFloat" value="1"/>
          <Parameter name="Recording Activity" type="string" value="during"/>
          <Parameter name="Symbol subtype" type="unsignedInteger" value="0"/>
          <ListOfChannels>
            <ChannelSpec cn=""/>
            <ChannelSpec cn=""/>
          </ListOfChannels>
        </PlotItem>
        <PlotItem name="[CO2intestinal]|(O2 uptake).v 1" type="Curve2D">
          <Parameter name="Color" type="string" value="auto"/>
          <Parameter name="Line subtype" type="unsignedInteger" value="0"/>
          <Parameter name="Line type" type="unsignedInteger" value="0"/>
          <Parameter name="Line width" type="unsignedFloat" value="1"/>
          <Parameter name="Recording Activity" type="string" value="during"/>
          <Parameter name="Symbol subtype" type="unsignedInteger" value="0"/>
          <ListOfChannels>
            <ChannelSpec cn=""/>
            <ChannelSpec cn=""/>
          </ListOfChannels>
        </PlotItem>
        <PlotItem name="[DMT1]|(O2 uptake).v" type="Curve2D">
          <Parameter name="Color" type="string" value="auto"/>
          <Parameter name="Line subtype" type="unsignedInteger" value="0"/>
          <Parameter name="Line type" type="unsignedInteger" value="0"/>
          <Parameter name="Line width" type="unsignedFloat" value="1"/>
          <Parameter name="Recording Activity" type="string" value="during"/>
          <Parameter name="Symbol subtype" type="unsignedInteger" value="0"/>
          <ListOfChannels>
            <ChannelSpec cn=""/>
            <ChannelSpec cn=""/>
          </ListOfChannels>
        </PlotItem>
        <PlotItem name="[DMT1]|(O2 uptake).v 1" type="Curve2D">
          <Parameter name="Color" type="string" value="auto"/>
          <Parameter name="Line subtype" type="unsignedInteger" value="0"/>
          <Parameter name="Line type" type="unsignedInteger" value="0"/>
          <Parameter name="Line width" type="unsignedFloat" value="1"/>
          <Parameter name="Recording Activity" type="string" value="during"/>
          <Parameter name="Symbol subtype" type="unsignedInteger" value="0"/>
          <ListOfChannels>
            <ChannelSpec cn=""/>
            <ChannelSpec cn=""/>
          </ListOfChannels>
        </PlotItem>
        <PlotItem name="[DMT1intestinal]|(O2 uptake).v" type="Curve2D">
          <Parameter name="Color" type="string" value="auto"/>
          <Parameter name="Line subtype" type="unsignedInteger" value="0"/>
          <Parameter name="Line type" type="unsignedInteger" value="0"/>
          <Parameter name="Line width" type="unsignedFloat" value="1"/>
          <Parameter name="Recording Activity" type="string" value="during"/>
          <Parameter name="Symbol subtype" type="unsignedInteger" value="0"/>
          <ListOfChannels>
            <ChannelSpec cn=""/>
            <ChannelSpec cn=""/>
          </ListOfChannels>
        </PlotItem>
        <PlotItem name="[DMT1intestinal]|(O2 uptake).v 1" type="Curve2D">
          <Parameter name="Color" type="string" value="auto"/>
          <Parameter name="Line subtype" type="unsignedInteger" value="0"/>
          <Parameter name="Line type" type="unsignedInteger" value="0"/>
          <Parameter name="Line width" type="unsignedFloat" value="1"/>
          <Parameter name="Recording Activity" type="string" value="during"/>
          <Parameter name="Symbol subtype" type="unsignedInteger" value="0"/>
          <ListOfChannels>
            <ChannelSpec cn=""/>
            <ChannelSpec cn=""/>
          </ListOfChannels>
        </PlotItem>
        <PlotItem name="[FIH]|(O2 uptake).v" type="Curve2D">
          <Parameter name="Color" type="string" value="auto"/>
          <Parameter name="Line subtype" type="unsignedInteger" value="0"/>
          <Parameter name="Line type" type="unsignedInteger" value="0"/>
          <Parameter name="Line width" type="unsignedFloat" value="1"/>
          <Parameter name="Recording Activity" type="string" value="during"/>
          <Parameter name="Symbol subtype" type="unsignedInteger" value="0"/>
          <ListOfChannels>
            <ChannelSpec cn=""/>
            <ChannelSpec cn=""/>
          </ListOfChannels>
        </PlotItem>
        <PlotItem name="[FIH]|(O2 uptake).v 1" type="Curve2D">
          <Parameter name="Color" type="string" value="auto"/>
          <Parameter name="Line subtype" type="unsignedInteger" value="0"/>
          <Parameter name="Line type" type="unsignedInteger" value="0"/>
          <Parameter name="Line width" type="unsignedFloat" value="1"/>
          <Parameter name="Recording Activity" type="string" value="during"/>
          <Parameter name="Symbol subtype" type="unsignedInteger" value="0"/>
          <ListOfChannels>
            <ChannelSpec cn=""/>
            <ChannelSpec cn=""/>
          </ListOfChannels>
        </PlotItem>
        <PlotItem name="[FIHintestinal]|(O2 uptake).v" type="Curve2D">
          <Parameter name="Color" type="string" value="auto"/>
          <Parameter name="Line subtype" type="unsignedInteger" value="0"/>
          <Parameter name="Line type" type="unsignedInteger" value="0"/>
          <Parameter name="Line width" type="unsignedFloat" value="1"/>
          <Parameter name="Recording Activity" type="string" value="during"/>
          <Parameter name="Symbol subtype" type="unsignedInteger" value="0"/>
          <ListOfChannels>
            <ChannelSpec cn=""/>
            <ChannelSpec cn=""/>
          </ListOfChannels>
        </PlotItem>
        <PlotItem name="[FIHintestinal]|(O2 uptake).v 1" type="Curve2D">
          <Parameter name="Color" type="string" value="auto"/>
          <Parameter name="Line subtype" type="unsignedInteger" value="0"/>
          <Parameter name="Line type" type="unsignedInteger" value="0"/>
          <Parameter name="Line width" type="unsignedFloat" value="1"/>
          <Parameter name="Recording Activity" type="string" value="during"/>
          <Parameter name="Symbol subtype" type="unsignedInteger" value="0"/>
          <ListOfChannels>
            <ChannelSpec cn=""/>
            <ChannelSpec cn=""/>
          </ListOfChannels>
        </PlotItem>
        <PlotItem name="[Fe2TFTfR1]|(O2 uptake).v" type="Curve2D">
          <Parameter name="Color" type="string" value="auto"/>
          <Parameter name="Line subtype" type="unsignedInteger" value="0"/>
          <Parameter name="Line type" type="unsignedInteger" value="0"/>
          <Parameter name="Line width" type="unsignedFloat" value="1"/>
          <Parameter name="Recording Activity" type="string" value="during"/>
          <Parameter name="Symbol subtype" type="unsignedInteger" value="0"/>
          <ListOfChannels>
            <ChannelSpec cn=""/>
            <ChannelSpec cn="CN=Root,Model=Computational Model of Human Hepatocyte Iron Metabolism,Vector=Compartments[intercell],Vector=Metabolites[Tf-Fe-TfR1],Reference=Concentration"/>
          </ListOfChannels>
        </PlotItem>
        <PlotItem name="[Fe2TFTfR1]|(O2 uptake).v 1" type="Curve2D">
          <Parameter name="Color" type="string" value="auto"/>
          <Parameter name="Line subtype" type="unsignedInteger" value="0"/>
          <Parameter name="Line type" type="unsignedInteger" value="0"/>
          <Parameter name="Line width" type="unsignedFloat" value="1"/>
          <Parameter name="Recording Activity" type="string" value="during"/>
          <Parameter name="Symbol subtype" type="unsignedInteger" value="0"/>
          <ListOfChannels>
            <ChannelSpec cn=""/>
            <ChannelSpec cn="CN=Root,Model=Computational Model of Human Hepatocyte Iron Metabolism,Vector=Compartments[intercell],Vector=Metabolites[Tf-Fe-TfR1],Reference=Concentration"/>
          </ListOfChannels>
        </PlotItem>
        <PlotItem name="[Fe2TFTfR1_Internal]|(O2 uptake).v" type="Curve2D">
          <Parameter name="Color" type="string" value="auto"/>
          <Parameter name="Line subtype" type="unsignedInteger" value="0"/>
          <Parameter name="Line type" type="unsignedInteger" value="0"/>
          <Parameter name="Line width" type="unsignedFloat" value="1"/>
          <Parameter name="Recording Activity" type="string" value="during"/>
          <Parameter name="Symbol subtype" type="unsignedInteger" value="0"/>
          <ListOfChannels>
            <ChannelSpec cn=""/>
            <ChannelSpec cn=""/>
          </ListOfChannels>
        </PlotItem>
        <PlotItem name="[Fe2TFTfR1_Internal]|(O2 uptake).v 1" type="Curve2D">
          <Parameter name="Color" type="string" value="auto"/>
          <Parameter name="Line subtype" type="unsignedInteger" value="0"/>
          <Parameter name="Line type" type="unsignedInteger" value="0"/>
          <Parameter name="Line width" type="unsignedFloat" value="1"/>
          <Parameter name="Recording Activity" type="string" value="during"/>
          <Parameter name="Symbol subtype" type="unsignedInteger" value="0"/>
          <ListOfChannels>
            <ChannelSpec cn=""/>
            <ChannelSpec cn=""/>
          </ListOfChannels>
        </PlotItem>
        <PlotItem name="[Fe2TFTfR2]|(O2 uptake).v" type="Curve2D">
          <Parameter name="Color" type="string" value="auto"/>
          <Parameter name="Line subtype" type="unsignedInteger" value="0"/>
          <Parameter name="Line type" type="unsignedInteger" value="0"/>
          <Parameter name="Line width" type="unsignedFloat" value="1"/>
          <Parameter name="Recording Activity" type="string" value="during"/>
          <Parameter name="Symbol subtype" type="unsignedInteger" value="0"/>
          <ListOfChannels>
            <ChannelSpec cn=""/>
            <ChannelSpec cn="CN=Root,Model=Computational Model of Human Hepatocyte Iron Metabolism,Vector=Compartments[intercell],Vector=Metabolites[Tf-Fe-TfR2],Reference=Concentration"/>
          </ListOfChannels>
        </PlotItem>
        <PlotItem name="[Fe2TFTfR2]|(O2 uptake).v 1" type="Curve2D">
          <Parameter name="Color" type="string" value="auto"/>
          <Parameter name="Line subtype" type="unsignedInteger" value="0"/>
          <Parameter name="Line type" type="unsignedInteger" value="0"/>
          <Parameter name="Line width" type="unsignedFloat" value="1"/>
          <Parameter name="Recording Activity" type="string" value="during"/>
          <Parameter name="Symbol subtype" type="unsignedInteger" value="0"/>
          <ListOfChannels>
            <ChannelSpec cn=""/>
            <ChannelSpec cn="CN=Root,Model=Computational Model of Human Hepatocyte Iron Metabolism,Vector=Compartments[intercell],Vector=Metabolites[Tf-Fe-TfR2],Reference=Concentration"/>
          </ListOfChannels>
        </PlotItem>
        <PlotItem name="[Fe2TFTfR2_Internal]|(O2 uptake).v" type="Curve2D">
          <Parameter name="Color" type="string" value="auto"/>
          <Parameter name="Line subtype" type="unsignedInteger" value="0"/>
          <Parameter name="Line type" type="unsignedInteger" value="0"/>
          <Parameter name="Line width" type="unsignedFloat" value="1"/>
          <Parameter name="Recording Activity" type="string" value="during"/>
          <Parameter name="Symbol subtype" type="unsignedInteger" value="0"/>
          <ListOfChannels>
            <ChannelSpec cn=""/>
            <ChannelSpec cn=""/>
          </ListOfChannels>
        </PlotItem>
        <PlotItem name="[Fe2TFTfR2_Internal]|(O2 uptake).v 1" type="Curve2D">
          <Parameter name="Color" type="string" value="auto"/>
          <Parameter name="Line subtype" type="unsignedInteger" value="0"/>
          <Parameter name="Line type" type="unsignedInteger" value="0"/>
          <Parameter name="Line width" type="unsignedFloat" value="1"/>
          <Parameter name="Recording Activity" type="string" value="during"/>
          <Parameter name="Symbol subtype" type="unsignedInteger" value="0"/>
          <ListOfChannels>
            <ChannelSpec cn=""/>
            <ChannelSpec cn=""/>
          </ListOfChannels>
        </PlotItem>
        <PlotItem name="[Fe2TfC-lobe_intercell]|(O2 uptake).v" type="Curve2D">
          <Parameter name="Color" type="string" value="auto"/>
          <Parameter name="Line subtype" type="unsignedInteger" value="0"/>
          <Parameter name="Line type" type="unsignedInteger" value="0"/>
          <Parameter name="Line width" type="unsignedFloat" value="1"/>
          <Parameter name="Recording Activity" type="string" value="during"/>
          <Parameter name="Symbol subtype" type="unsignedInteger" value="0"/>
          <ListOfChannels>
            <ChannelSpec cn=""/>
            <ChannelSpec cn=""/>
          </ListOfChannels>
        </PlotItem>
        <PlotItem name="[Fe2TfC-lobe_intercell]|(O2 uptake).v 1" type="Curve2D">
          <Parameter name="Color" type="string" value="auto"/>
          <Parameter name="Line subtype" type="unsignedInteger" value="0"/>
          <Parameter name="Line type" type="unsignedInteger" value="0"/>
          <Parameter name="Line width" type="unsignedFloat" value="1"/>
          <Parameter name="Recording Activity" type="string" value="during"/>
          <Parameter name="Symbol subtype" type="unsignedInteger" value="0"/>
          <ListOfChannels>
            <ChannelSpec cn=""/>
            <ChannelSpec cn=""/>
          </ListOfChannels>
        </PlotItem>
        <PlotItem name="[Fe2Tf_intercell]|(O2 uptake).v" type="Curve2D">
          <Parameter name="Color" type="string" value="auto"/>
          <Parameter name="Line subtype" type="unsignedInteger" value="0"/>
          <Parameter name="Line type" type="unsignedInteger" value="0"/>
          <Parameter name="Line width" type="unsignedFloat" value="1"/>
          <Parameter name="Recording Activity" type="string" value="during"/>
          <Parameter name="Symbol subtype" type="unsignedInteger" value="0"/>
          <ListOfChannels>
            <ChannelSpec cn=""/>
            <ChannelSpec cn="CN=Root,Model=Computational Model of Human Hepatocyte Iron Metabolism,Vector=Compartments[intercell],Vector=Metabolites[Tf-Fe_intercell],Reference=Concentration"/>
          </ListOfChannels>
        </PlotItem>
        <PlotItem name="[Fe2Tf_intercell]|(O2 uptake).v 1" type="Curve2D">
          <Parameter name="Color" type="string" value="auto"/>
          <Parameter name="Line subtype" type="unsignedInteger" value="0"/>
          <Parameter name="Line type" type="unsignedInteger" value="0"/>
          <Parameter name="Line width" type="unsignedFloat" value="1"/>
          <Parameter name="Recording Activity" type="string" value="during"/>
          <Parameter name="Symbol subtype" type="unsignedInteger" value="0"/>
          <ListOfChannels>
            <ChannelSpec cn=""/>
            <ChannelSpec cn="CN=Root,Model=Computational Model of Human Hepatocyte Iron Metabolism,Vector=Compartments[intercell],Vector=Metabolites[Tf-Fe_intercell],Reference=Concentration"/>
          </ListOfChannels>
        </PlotItem>
        <PlotItem name="[Fe2_intercell]|(O2 uptake).v" type="Curve2D">
          <Parameter name="Color" type="string" value="auto"/>
          <Parameter name="Line subtype" type="unsignedInteger" value="0"/>
          <Parameter name="Line type" type="unsignedInteger" value="0"/>
          <Parameter name="Line width" type="unsignedFloat" value="1"/>
          <Parameter name="Recording Activity" type="string" value="during"/>
          <Parameter name="Symbol subtype" type="unsignedInteger" value="0"/>
          <ListOfChannels>
            <ChannelSpec cn=""/>
            <ChannelSpec cn=""/>
          </ListOfChannels>
        </PlotItem>
        <PlotItem name="[Fe2_intercell]|(O2 uptake).v 1" type="Curve2D">
          <Parameter name="Color" type="string" value="auto"/>
          <Parameter name="Line subtype" type="unsignedInteger" value="0"/>
          <Parameter name="Line type" type="unsignedInteger" value="0"/>
          <Parameter name="Line width" type="unsignedFloat" value="1"/>
          <Parameter name="Recording Activity" type="string" value="during"/>
          <Parameter name="Symbol subtype" type="unsignedInteger" value="0"/>
          <ListOfChannels>
            <ChannelSpec cn=""/>
            <ChannelSpec cn=""/>
          </ListOfChannels>
        </PlotItem>
        <PlotItem name="[Fe2gut]|(O2 uptake).v" type="Curve2D">
          <Parameter name="Color" type="string" value="auto"/>
          <Parameter name="Line subtype" type="unsignedInteger" value="0"/>
          <Parameter name="Line type" type="unsignedInteger" value="0"/>
          <Parameter name="Line width" type="unsignedFloat" value="1"/>
          <Parameter name="Recording Activity" type="string" value="during"/>
          <Parameter name="Symbol subtype" type="unsignedInteger" value="0"/>
          <ListOfChannels>
            <ChannelSpec cn=""/>
            <ChannelSpec cn=""/>
          </ListOfChannels>
        </PlotItem>
        <PlotItem name="[Fe2gut]|(O2 uptake).v 1" type="Curve2D">
          <Parameter name="Color" type="string" value="auto"/>
          <Parameter name="Line subtype" type="unsignedInteger" value="0"/>
          <Parameter name="Line type" type="unsignedInteger" value="0"/>
          <Parameter name="Line width" type="unsignedFloat" value="1"/>
          <Parameter name="Recording Activity" type="string" value="during"/>
          <Parameter name="Symbol subtype" type="unsignedInteger" value="0"/>
          <ListOfChannels>
            <ChannelSpec cn=""/>
            <ChannelSpec cn=""/>
          </ListOfChannels>
        </PlotItem>
        <PlotItem name="[Fe3]|(O2 uptake).v" type="Curve2D">
          <Parameter name="Color" type="string" value="auto"/>
          <Parameter name="Line subtype" type="unsignedInteger" value="0"/>
          <Parameter name="Line type" type="unsignedInteger" value="0"/>
          <Parameter name="Line width" type="unsignedFloat" value="1"/>
          <Parameter name="Recording Activity" type="string" value="during"/>
          <Parameter name="Symbol subtype" type="unsignedInteger" value="0"/>
          <ListOfChannels>
            <ChannelSpec cn=""/>
            <ChannelSpec cn=""/>
          </ListOfChannels>
        </PlotItem>
        <PlotItem name="[Fe3]|(O2 uptake).v 1" type="Curve2D">
          <Parameter name="Color" type="string" value="auto"/>
          <Parameter name="Line subtype" type="unsignedInteger" value="0"/>
          <Parameter name="Line type" type="unsignedInteger" value="0"/>
          <Parameter name="Line width" type="unsignedFloat" value="1"/>
          <Parameter name="Recording Activity" type="string" value="during"/>
          <Parameter name="Symbol subtype" type="unsignedInteger" value="0"/>
          <ListOfChannels>
            <ChannelSpec cn=""/>
            <ChannelSpec cn=""/>
          </ListOfChannels>
        </PlotItem>
        <PlotItem name="[Fe3_intercell]|(O2 uptake).v" type="Curve2D">
          <Parameter name="Color" type="string" value="auto"/>
          <Parameter name="Line subtype" type="unsignedInteger" value="0"/>
          <Parameter name="Line type" type="unsignedInteger" value="0"/>
          <Parameter name="Line width" type="unsignedFloat" value="1"/>
          <Parameter name="Recording Activity" type="string" value="during"/>
          <Parameter name="Symbol subtype" type="unsignedInteger" value="0"/>
          <ListOfChannels>
            <ChannelSpec cn=""/>
            <ChannelSpec cn=""/>
          </ListOfChannels>
        </PlotItem>
        <PlotItem name="[Fe3_intercell]|(O2 uptake).v 1" type="Curve2D">
          <Parameter name="Color" type="string" value="auto"/>
          <Parameter name="Line subtype" type="unsignedInteger" value="0"/>
          <Parameter name="Line type" type="unsignedInteger" value="0"/>
          <Parameter name="Line width" type="unsignedFloat" value="1"/>
          <Parameter name="Recording Activity" type="string" value="during"/>
          <Parameter name="Symbol subtype" type="unsignedInteger" value="0"/>
          <ListOfChannels>
            <ChannelSpec cn=""/>
            <ChannelSpec cn=""/>
          </ListOfChannels>
        </PlotItem>
        <PlotItem name="[Fe3gut]|(O2 uptake).v" type="Curve2D">
          <Parameter name="Color" type="string" value="auto"/>
          <Parameter name="Line subtype" type="unsignedInteger" value="0"/>
          <Parameter name="Line type" type="unsignedInteger" value="0"/>
          <Parameter name="Line width" type="unsignedFloat" value="1"/>
          <Parameter name="Recording Activity" type="string" value="during"/>
          <Parameter name="Symbol subtype" type="unsignedInteger" value="0"/>
          <ListOfChannels>
            <ChannelSpec cn=""/>
            <ChannelSpec cn=""/>
          </ListOfChannels>
        </PlotItem>
        <PlotItem name="[Fe3gut]|(O2 uptake).v 1" type="Curve2D">
          <Parameter name="Color" type="string" value="auto"/>
          <Parameter name="Line subtype" type="unsignedInteger" value="0"/>
          <Parameter name="Line type" type="unsignedInteger" value="0"/>
          <Parameter name="Line width" type="unsignedFloat" value="1"/>
          <Parameter name="Recording Activity" type="string" value="during"/>
          <Parameter name="Symbol subtype" type="unsignedInteger" value="0"/>
          <ListOfChannels>
            <ChannelSpec cn=""/>
            <ChannelSpec cn=""/>
          </ListOfChannels>
        </PlotItem>
        <PlotItem name="[Fe3intestinal]|(O2 uptake).v" type="Curve2D">
          <Parameter name="Color" type="string" value="auto"/>
          <Parameter name="Line subtype" type="unsignedInteger" value="0"/>
          <Parameter name="Line type" type="unsignedInteger" value="0"/>
          <Parameter name="Line width" type="unsignedFloat" value="1"/>
          <Parameter name="Recording Activity" type="string" value="during"/>
          <Parameter name="Symbol subtype" type="unsignedInteger" value="0"/>
          <ListOfChannels>
            <ChannelSpec cn=""/>
            <ChannelSpec cn=""/>
          </ListOfChannels>
        </PlotItem>
        <PlotItem name="[Fe3intestinal]|(O2 uptake).v 1" type="Curve2D">
          <Parameter name="Color" type="string" value="auto"/>
          <Parameter name="Line subtype" type="unsignedInteger" value="0"/>
          <Parameter name="Line type" type="unsignedInteger" value="0"/>
          <Parameter name="Line width" type="unsignedFloat" value="1"/>
          <Parameter name="Recording Activity" type="string" value="during"/>
          <Parameter name="Symbol subtype" type="unsignedInteger" value="0"/>
          <ListOfChannels>
            <ChannelSpec cn=""/>
            <ChannelSpec cn=""/>
          </ListOfChannels>
        </PlotItem>
        <PlotItem name="[FeFn]|(O2 uptake).v" type="Curve2D">
          <Parameter name="Color" type="string" value="auto"/>
          <Parameter name="Line subtype" type="unsignedInteger" value="0"/>
          <Parameter name="Line type" type="unsignedInteger" value="0"/>
          <Parameter name="Line width" type="unsignedFloat" value="1"/>
          <Parameter name="Recording Activity" type="string" value="during"/>
          <Parameter name="Symbol subtype" type="unsignedInteger" value="0"/>
          <ListOfChannels>
            <ChannelSpec cn=""/>
            <ChannelSpec cn="CN=Root,Model=Computational Model of Human Hepatocyte Iron Metabolism,Vector=Compartments[LiverCell],Vector=Metabolites[Fe-FT],Reference=Concentration"/>
          </ListOfChannels>
        </PlotItem>
        <PlotItem name="[FeFn]|(O2 uptake).v 1" type="Curve2D">
          <Parameter name="Color" type="string" value="auto"/>
          <Parameter name="Line subtype" type="unsignedInteger" value="0"/>
          <Parameter name="Line type" type="unsignedInteger" value="0"/>
          <Parameter name="Line width" type="unsignedFloat" value="1"/>
          <Parameter name="Recording Activity" type="string" value="during"/>
          <Parameter name="Symbol subtype" type="unsignedInteger" value="0"/>
          <ListOfChannels>
            <ChannelSpec cn=""/>
            <ChannelSpec cn="CN=Root,Model=Computational Model of Human Hepatocyte Iron Metabolism,Vector=Compartments[LiverCell],Vector=Metabolites[Fe-FT],Reference=Concentration"/>
          </ListOfChannels>
        </PlotItem>
        <PlotItem name="[FeFnintestinal]|(O2 uptake).v" type="Curve2D">
          <Parameter name="Color" type="string" value="auto"/>
          <Parameter name="Line subtype" type="unsignedInteger" value="0"/>
          <Parameter name="Line type" type="unsignedInteger" value="0"/>
          <Parameter name="Line width" type="unsignedFloat" value="1"/>
          <Parameter name="Recording Activity" type="string" value="during"/>
          <Parameter name="Symbol subtype" type="unsignedInteger" value="0"/>
          <ListOfChannels>
            <ChannelSpec cn=""/>
            <ChannelSpec cn=""/>
          </ListOfChannels>
        </PlotItem>
        <PlotItem name="[FeFnintestinal]|(O2 uptake).v 1" type="Curve2D">
          <Parameter name="Color" type="string" value="auto"/>
          <Parameter name="Line subtype" type="unsignedInteger" value="0"/>
          <Parameter name="Line type" type="unsignedInteger" value="0"/>
          <Parameter name="Line width" type="unsignedFloat" value="1"/>
          <Parameter name="Recording Activity" type="string" value="during"/>
          <Parameter name="Symbol subtype" type="unsignedInteger" value="0"/>
          <ListOfChannels>
            <ChannelSpec cn=""/>
            <ChannelSpec cn=""/>
          </ListOfChannels>
        </PlotItem>
        <PlotItem name="[Fn1]|(O2 uptake).v" type="Curve2D">
          <Parameter name="Color" type="string" value="auto"/>
          <Parameter name="Line subtype" type="unsignedInteger" value="0"/>
          <Parameter name="Line type" type="unsignedInteger" value="0"/>
          <Parameter name="Line width" type="unsignedFloat" value="1"/>
          <Parameter name="Recording Activity" type="string" value="during"/>
          <Parameter name="Symbol subtype" type="unsignedInteger" value="0"/>
          <ListOfChannels>
            <ChannelSpec cn=""/>
            <ChannelSpec cn="CN=Root,Model=Computational Model of Human Hepatocyte Iron Metabolism,Vector=Compartments[LiverCell],Vector=Metabolites[FT1],Reference=Concentration"/>
          </ListOfChannels>
        </PlotItem>
        <PlotItem name="[Fn1]|(O2 uptake).v 1" type="Curve2D">
          <Parameter name="Color" type="string" value="auto"/>
          <Parameter name="Line subtype" type="unsignedInteger" value="0"/>
          <Parameter name="Line type" type="unsignedInteger" value="0"/>
          <Parameter name="Line width" type="unsignedFloat" value="1"/>
          <Parameter name="Recording Activity" type="string" value="during"/>
          <Parameter name="Symbol subtype" type="unsignedInteger" value="0"/>
          <ListOfChannels>
            <ChannelSpec cn=""/>
            <ChannelSpec cn="CN=Root,Model=Computational Model of Human Hepatocyte Iron Metabolism,Vector=Compartments[LiverCell],Vector=Metabolites[FT1],Reference=Concentration"/>
          </ListOfChannels>
        </PlotItem>
        <PlotItem name="[Fn1intestinal]|(O2 uptake).v" type="Curve2D">
          <Parameter name="Color" type="string" value="auto"/>
          <Parameter name="Line subtype" type="unsignedInteger" value="0"/>
          <Parameter name="Line type" type="unsignedInteger" value="0"/>
          <Parameter name="Line width" type="unsignedFloat" value="1"/>
          <Parameter name="Recording Activity" type="string" value="during"/>
          <Parameter name="Symbol subtype" type="unsignedInteger" value="0"/>
          <ListOfChannels>
            <ChannelSpec cn=""/>
            <ChannelSpec cn=""/>
          </ListOfChannels>
        </PlotItem>
        <PlotItem name="[Fn1intestinal]|(O2 uptake).v 1" type="Curve2D">
          <Parameter name="Color" type="string" value="auto"/>
          <Parameter name="Line subtype" type="unsignedInteger" value="0"/>
          <Parameter name="Line type" type="unsignedInteger" value="0"/>
          <Parameter name="Line width" type="unsignedFloat" value="1"/>
          <Parameter name="Recording Activity" type="string" value="during"/>
          <Parameter name="Symbol subtype" type="unsignedInteger" value="0"/>
          <ListOfChannels>
            <ChannelSpec cn=""/>
            <ChannelSpec cn=""/>
          </ListOfChannels>
        </PlotItem>
        <PlotItem name="[Fn]|(O2 uptake).v" type="Curve2D">
          <Parameter name="Color" type="string" value="auto"/>
          <Parameter name="Line subtype" type="unsignedInteger" value="0"/>
          <Parameter name="Line type" type="unsignedInteger" value="0"/>
          <Parameter name="Line width" type="unsignedFloat" value="1"/>
          <Parameter name="Recording Activity" type="string" value="during"/>
          <Parameter name="Symbol subtype" type="unsignedInteger" value="0"/>
          <ListOfChannels>
            <ChannelSpec cn=""/>
            <ChannelSpec cn="CN=Root,Model=Computational Model of Human Hepatocyte Iron Metabolism,Vector=Compartments[LiverCell],Vector=Metabolites[FT],Reference=Concentration"/>
          </ListOfChannels>
        </PlotItem>
        <PlotItem name="[Fn]|(O2 uptake).v 1" type="Curve2D">
          <Parameter name="Color" type="string" value="auto"/>
          <Parameter name="Line subtype" type="unsignedInteger" value="0"/>
          <Parameter name="Line type" type="unsignedInteger" value="0"/>
          <Parameter name="Line width" type="unsignedFloat" value="1"/>
          <Parameter name="Recording Activity" type="string" value="during"/>
          <Parameter name="Symbol subtype" type="unsignedInteger" value="0"/>
          <ListOfChannels>
            <ChannelSpec cn=""/>
            <ChannelSpec cn="CN=Root,Model=Computational Model of Human Hepatocyte Iron Metabolism,Vector=Compartments[LiverCell],Vector=Metabolites[FT],Reference=Concentration"/>
          </ListOfChannels>
        </PlotItem>
        <PlotItem name="[Fnintestinal]|(O2 uptake).v" type="Curve2D">
          <Parameter name="Color" type="string" value="auto"/>
          <Parameter name="Line subtype" type="unsignedInteger" value="0"/>
          <Parameter name="Line type" type="unsignedInteger" value="0"/>
          <Parameter name="Line width" type="unsignedFloat" value="1"/>
          <Parameter name="Recording Activity" type="string" value="during"/>
          <Parameter name="Symbol subtype" type="unsignedInteger" value="0"/>
          <ListOfChannels>
            <ChannelSpec cn=""/>
            <ChannelSpec cn=""/>
          </ListOfChannels>
        </PlotItem>
        <PlotItem name="[Fnintestinal]|(O2 uptake).v 1" type="Curve2D">
          <Parameter name="Color" type="string" value="auto"/>
          <Parameter name="Line subtype" type="unsignedInteger" value="0"/>
          <Parameter name="Line type" type="unsignedInteger" value="0"/>
          <Parameter name="Line width" type="unsignedFloat" value="1"/>
          <Parameter name="Recording Activity" type="string" value="during"/>
          <Parameter name="Symbol subtype" type="unsignedInteger" value="0"/>
          <ListOfChannels>
            <ChannelSpec cn=""/>
            <ChannelSpec cn=""/>
          </ListOfChannels>
        </PlotItem>
        <PlotItem name="[Fpn]|(O2 uptake).v" type="Curve2D">
          <Parameter name="Color" type="string" value="auto"/>
          <Parameter name="Line subtype" type="unsignedInteger" value="0"/>
          <Parameter name="Line type" type="unsignedInteger" value="0"/>
          <Parameter name="Line width" type="unsignedFloat" value="1"/>
          <Parameter name="Recording Activity" type="string" value="during"/>
          <Parameter name="Symbol subtype" type="unsignedInteger" value="0"/>
          <ListOfChannels>
            <ChannelSpec cn=""/>
            <ChannelSpec cn="CN=Root,Model=Computational Model of Human Hepatocyte Iron Metabolism,Vector=Compartments[LiverCell],Vector=Metabolites[Fpn],Reference=Concentration"/>
          </ListOfChannels>
        </PlotItem>
        <PlotItem name="[Fpn]|(O2 uptake).v 1" type="Curve2D">
          <Parameter name="Color" type="string" value="auto"/>
          <Parameter name="Line subtype" type="unsignedInteger" value="0"/>
          <Parameter name="Line type" type="unsignedInteger" value="0"/>
          <Parameter name="Line width" type="unsignedFloat" value="1"/>
          <Parameter name="Recording Activity" type="string" value="during"/>
          <Parameter name="Symbol subtype" type="unsignedInteger" value="0"/>
          <ListOfChannels>
            <ChannelSpec cn=""/>
            <ChannelSpec cn="CN=Root,Model=Computational Model of Human Hepatocyte Iron Metabolism,Vector=Compartments[LiverCell],Vector=Metabolites[Fpn],Reference=Concentration"/>
          </ListOfChannels>
        </PlotItem>
        <PlotItem name="[Fpnintestinal]|(O2 uptake).v" type="Curve2D">
          <Parameter name="Color" type="string" value="auto"/>
          <Parameter name="Line subtype" type="unsignedInteger" value="0"/>
          <Parameter name="Line type" type="unsignedInteger" value="0"/>
          <Parameter name="Line width" type="unsignedFloat" value="1"/>
          <Parameter name="Recording Activity" type="string" value="during"/>
          <Parameter name="Symbol subtype" type="unsignedInteger" value="0"/>
          <ListOfChannels>
            <ChannelSpec cn=""/>
            <ChannelSpec cn=""/>
          </ListOfChannels>
        </PlotItem>
        <PlotItem name="[Fpnintestinal]|(O2 uptake).v 1" type="Curve2D">
          <Parameter name="Color" type="string" value="auto"/>
          <Parameter name="Line subtype" type="unsignedInteger" value="0"/>
          <Parameter name="Line type" type="unsignedInteger" value="0"/>
          <Parameter name="Line width" type="unsignedFloat" value="1"/>
          <Parameter name="Recording Activity" type="string" value="during"/>
          <Parameter name="Symbol subtype" type="unsignedInteger" value="0"/>
          <ListOfChannels>
            <ChannelSpec cn=""/>
            <ChannelSpec cn=""/>
          </ListOfChannels>
        </PlotItem>
        <PlotItem name="[H2O2]|(O2 uptake).v" type="Curve2D">
          <Parameter name="Color" type="string" value="auto"/>
          <Parameter name="Line subtype" type="unsignedInteger" value="0"/>
          <Parameter name="Line type" type="unsignedInteger" value="0"/>
          <Parameter name="Line width" type="unsignedFloat" value="1"/>
          <Parameter name="Recording Activity" type="string" value="during"/>
          <Parameter name="Symbol subtype" type="unsignedInteger" value="0"/>
          <ListOfChannels>
            <ChannelSpec cn=""/>
            <ChannelSpec cn=""/>
          </ListOfChannels>
        </PlotItem>
        <PlotItem name="[H2O2]|(O2 uptake).v 1" type="Curve2D">
          <Parameter name="Color" type="string" value="auto"/>
          <Parameter name="Line subtype" type="unsignedInteger" value="0"/>
          <Parameter name="Line type" type="unsignedInteger" value="0"/>
          <Parameter name="Line width" type="unsignedFloat" value="1"/>
          <Parameter name="Recording Activity" type="string" value="during"/>
          <Parameter name="Symbol subtype" type="unsignedInteger" value="0"/>
          <ListOfChannels>
            <ChannelSpec cn=""/>
            <ChannelSpec cn=""/>
          </ListOfChannels>
        </PlotItem>
        <PlotItem name="[H2O2intestinal]|(O2 uptake).v" type="Curve2D">
          <Parameter name="Color" type="string" value="auto"/>
          <Parameter name="Line subtype" type="unsignedInteger" value="0"/>
          <Parameter name="Line type" type="unsignedInteger" value="0"/>
          <Parameter name="Line width" type="unsignedFloat" value="1"/>
          <Parameter name="Recording Activity" type="string" value="during"/>
          <Parameter name="Symbol subtype" type="unsignedInteger" value="0"/>
          <ListOfChannels>
            <ChannelSpec cn=""/>
            <ChannelSpec cn=""/>
          </ListOfChannels>
        </PlotItem>
        <PlotItem name="[H2O2intestinal]|(O2 uptake).v 1" type="Curve2D">
          <Parameter name="Color" type="string" value="auto"/>
          <Parameter name="Line subtype" type="unsignedInteger" value="0"/>
          <Parameter name="Line type" type="unsignedInteger" value="0"/>
          <Parameter name="Line width" type="unsignedFloat" value="1"/>
          <Parameter name="Recording Activity" type="string" value="during"/>
          <Parameter name="Symbol subtype" type="unsignedInteger" value="0"/>
          <ListOfChannels>
            <ChannelSpec cn=""/>
            <ChannelSpec cn=""/>
          </ListOfChannels>
        </PlotItem>
        <PlotItem name="[HFETfR2]|(O2 uptake).v" type="Curve2D">
          <Parameter name="Color" type="string" value="auto"/>
          <Parameter name="Line subtype" type="unsignedInteger" value="0"/>
          <Parameter name="Line type" type="unsignedInteger" value="0"/>
          <Parameter name="Line width" type="unsignedFloat" value="1"/>
          <Parameter name="Recording Activity" type="string" value="during"/>
          <Parameter name="Symbol subtype" type="unsignedInteger" value="0"/>
          <ListOfChannels>
            <ChannelSpec cn=""/>
            <ChannelSpec cn=""/>
          </ListOfChannels>
        </PlotItem>
        <PlotItem name="[HFETfR2]|(O2 uptake).v 1" type="Curve2D">
          <Parameter name="Color" type="string" value="auto"/>
          <Parameter name="Line subtype" type="unsignedInteger" value="0"/>
          <Parameter name="Line type" type="unsignedInteger" value="0"/>
          <Parameter name="Line width" type="unsignedFloat" value="1"/>
          <Parameter name="Recording Activity" type="string" value="during"/>
          <Parameter name="Symbol subtype" type="unsignedInteger" value="0"/>
          <ListOfChannels>
            <ChannelSpec cn=""/>
            <ChannelSpec cn=""/>
          </ListOfChannels>
        </PlotItem>
        <PlotItem name="[HFETfR]|(O2 uptake).v" type="Curve2D">
          <Parameter name="Color" type="string" value="auto"/>
          <Parameter name="Line subtype" type="unsignedInteger" value="0"/>
          <Parameter name="Line type" type="unsignedInteger" value="0"/>
          <Parameter name="Line width" type="unsignedFloat" value="1"/>
          <Parameter name="Recording Activity" type="string" value="during"/>
          <Parameter name="Symbol subtype" type="unsignedInteger" value="0"/>
          <ListOfChannels>
            <ChannelSpec cn=""/>
            <ChannelSpec cn="CN=Root,Model=Computational Model of Human Hepatocyte Iron Metabolism,Vector=Compartments[intercell],Vector=Metabolites[HFE-TfR],Reference=Concentration"/>
          </ListOfChannels>
        </PlotItem>
        <PlotItem name="[HFETfR]|(O2 uptake).v 1" type="Curve2D">
          <Parameter name="Color" type="string" value="auto"/>
          <Parameter name="Line subtype" type="unsignedInteger" value="0"/>
          <Parameter name="Line type" type="unsignedInteger" value="0"/>
          <Parameter name="Line width" type="unsignedFloat" value="1"/>
          <Parameter name="Recording Activity" type="string" value="during"/>
          <Parameter name="Symbol subtype" type="unsignedInteger" value="0"/>
          <ListOfChannels>
            <ChannelSpec cn=""/>
            <ChannelSpec cn="CN=Root,Model=Computational Model of Human Hepatocyte Iron Metabolism,Vector=Compartments[intercell],Vector=Metabolites[HFE-TfR],Reference=Concentration"/>
          </ListOfChannels>
        </PlotItem>
        <PlotItem name="[HFETfRintestinal]|(O2 uptake).v" type="Curve2D">
          <Parameter name="Color" type="string" value="auto"/>
          <Parameter name="Line subtype" type="unsignedInteger" value="0"/>
          <Parameter name="Line type" type="unsignedInteger" value="0"/>
          <Parameter name="Line width" type="unsignedFloat" value="1"/>
          <Parameter name="Recording Activity" type="string" value="during"/>
          <Parameter name="Symbol subtype" type="unsignedInteger" value="0"/>
          <ListOfChannels>
            <ChannelSpec cn=""/>
            <ChannelSpec cn=""/>
          </ListOfChannels>
        </PlotItem>
        <PlotItem name="[HFETfRintestinal]|(O2 uptake).v 1" type="Curve2D">
          <Parameter name="Color" type="string" value="auto"/>
          <Parameter name="Line subtype" type="unsignedInteger" value="0"/>
          <Parameter name="Line type" type="unsignedInteger" value="0"/>
          <Parameter name="Line width" type="unsignedFloat" value="1"/>
          <Parameter name="Recording Activity" type="string" value="during"/>
          <Parameter name="Symbol subtype" type="unsignedInteger" value="0"/>
          <ListOfChannels>
            <ChannelSpec cn=""/>
            <ChannelSpec cn=""/>
          </ListOfChannels>
        </PlotItem>
        <PlotItem name="[HFE]|(O2 uptake).v" type="Curve2D">
          <Parameter name="Color" type="string" value="auto"/>
          <Parameter name="Line subtype" type="unsignedInteger" value="0"/>
          <Parameter name="Line type" type="unsignedInteger" value="0"/>
          <Parameter name="Line width" type="unsignedFloat" value="1"/>
          <Parameter name="Recording Activity" type="string" value="during"/>
          <Parameter name="Symbol subtype" type="unsignedInteger" value="0"/>
          <ListOfChannels>
            <ChannelSpec cn=""/>
            <ChannelSpec cn="CN=Root,Model=Computational Model of Human Hepatocyte Iron Metabolism,Vector=Compartments[intercell],Vector=Metabolites[HFE],Reference=Concentration"/>
          </ListOfChannels>
        </PlotItem>
        <PlotItem name="[HFE]|(O2 uptake).v 1" type="Curve2D">
          <Parameter name="Color" type="string" value="auto"/>
          <Parameter name="Line subtype" type="unsignedInteger" value="0"/>
          <Parameter name="Line type" type="unsignedInteger" value="0"/>
          <Parameter name="Line width" type="unsignedFloat" value="1"/>
          <Parameter name="Recording Activity" type="string" value="during"/>
          <Parameter name="Symbol subtype" type="unsignedInteger" value="0"/>
          <ListOfChannels>
            <ChannelSpec cn=""/>
            <ChannelSpec cn="CN=Root,Model=Computational Model of Human Hepatocyte Iron Metabolism,Vector=Compartments[intercell],Vector=Metabolites[HFE],Reference=Concentration"/>
          </ListOfChannels>
        </PlotItem>
        <PlotItem name="[HFEintestinal]|(O2 uptake).v" type="Curve2D">
          <Parameter name="Color" type="string" value="auto"/>
          <Parameter name="Line subtype" type="unsignedInteger" value="0"/>
          <Parameter name="Line type" type="unsignedInteger" value="0"/>
          <Parameter name="Line width" type="unsignedFloat" value="1"/>
          <Parameter name="Recording Activity" type="string" value="during"/>
          <Parameter name="Symbol subtype" type="unsignedInteger" value="0"/>
          <ListOfChannels>
            <ChannelSpec cn=""/>
            <ChannelSpec cn=""/>
          </ListOfChannels>
        </PlotItem>
        <PlotItem name="[HFEintestinal]|(O2 uptake).v 1" type="Curve2D">
          <Parameter name="Color" type="string" value="auto"/>
          <Parameter name="Line subtype" type="unsignedInteger" value="0"/>
          <Parameter name="Line type" type="unsignedInteger" value="0"/>
          <Parameter name="Line width" type="unsignedFloat" value="1"/>
          <Parameter name="Recording Activity" type="string" value="during"/>
          <Parameter name="Symbol subtype" type="unsignedInteger" value="0"/>
          <ListOfChannels>
            <ChannelSpec cn=""/>
            <ChannelSpec cn=""/>
          </ListOfChannels>
        </PlotItem>
        <PlotItem name="[HIF2a]|(O2 uptake).v" type="Curve2D">
          <Parameter name="Color" type="string" value="auto"/>
          <Parameter name="Line subtype" type="unsignedInteger" value="0"/>
          <Parameter name="Line type" type="unsignedInteger" value="0"/>
[truncated: 2,331,296 more chars]
